# Supplementary material for: Evidence of Recombination in Intrapatient Populations of Hepatitis C Virus
Source: PLoS One. 2008 Sep 18;3(9):e3239. doi: 10.1371/journal.pone.0003239 (PMC2528950; doi:10.1371/journal.pone.0003239)
Supplement: Table S1 — Detailed information on patients, samples, sequences and accession numbers used in this research (0.07 MB XLS) [file pone.0003239.s001.xls]

## Sheet: HCV-HIV patients
HCV-HIV Co-infected patients
HCV 0-0 (Non-treated)
Patient	Age	Genotype	Sex	Risk	Origin	Clones E1-E2	Acc.nº.First	Acc.nº.Last
A011	43	1a	Female	Heterosexual	CIPS.AL	29	AM885301	AM885329
C0600	31	3a	Male	IDU	H.G.VAL	25	AM885330	AM885354
C1800	28	1a	Male	IDU	H.G.VAL	27	AM885355	AM885381
C1900	39	4a	Male	IDU	H.G.VAL	25	AM885382	AM885406
C2600	41	1a	Male	IDU	H.G.VAL	28	AM885186	AM885213
C4000	38	1a	Male	IDU	H.G.VAL	37	AM885214	AM885250
C5000	40	3a	Female	IDU	H.G.VAL	25	AM885251	AM885275
C5800	41	1a	Male	IDU	H.G.VAL	25	AM885276	AM885300
V015	32	1a	Male	Heterosexual	CIPS.VAL	33	AM885153	AM885185
V016	35	1a	Male	IDU	CIPS.VAL	25	AM885128	AM885152
V017	33	4	Male	IDU	CIPS.VAL	26	AM885102	AM885127
V035	39	3a	Male	Heterosexual	CIPS.VAL	31	AM885071	AM885101
V038	39	3a	Male	IDU	CIPS.VAL	31	AM885040	AM885070
V043	44	4d	Male	IDU	CIPS.VAL	32	AM885008	AM885039
C2500	29	1b	Male	IDU	H.G.VAL	26	AM884948	AM884973
V044	38	2b	Male	IDU	CIPS.VAL	34	AM884974	AM885007
HCV 0-T (HIV treated)
C0102	28	1b	Male	Homosexual	H.G.VAL	25	AM885571	AM885595
C050T	52	1b	Male	Heterosexual	H.G.VAL	25	AM885596	AM885620
C1003	41	1a	Male	IDU	H.G.VAL	25	AM885462	AM885486
C1702	25	1a	Male	IDU	H.G.VAL	25	AM885437	AM885461
C2101	42	1b	Female	IDU	H.G.VAL	30	AM885407	AM885436
C230T	58	3a	Male	Heterosexual	H.G.VAL	29	AM885542	AM885570
C240T	34	1b	Male	IDU	H.G.VAL	28	AM885514	AM885541
C300T	34	1b	Male	Homosexual	H.G.VAL	27	AM885487	AM885513
C4103	42	3a	Male	IDU	H.G.VAL	33	AM884915	AM884947
C4303	35	1a	Male	IDU	H.G.VAL	25	AM885840	AM885864
C4503	38	1a	Male	IDU	H.G.VAL	35	AM885805	AM885839
C4803	38	1b	Female	IDU	H.G.VAL	28	AM885777	AM885804
C5403	49	1b	Male	IDU	H.G.VAL	27	AM885750	AM885776
C5503	44	1b	Male	IDU	H.G.VAL	46	AM885704	AM885749
C5703	41	1b	Male	IDU	H.G.VAL	42	AM885662	AM885703
C5901	28	1a	Male	IDU	H.G.VAL	28	AM885634	AM885661
C6003	40	1a	Male	IDU	H.G.VAL	13	AM885621	AM885633

## Sheet: HCV.Patients
HCV Monoinfected Patients							HCV 0									HCV T (INFα + Ribavirin Treated)
							Naïve Treated samples T0									6 months HCV treated samples T1									12 months HCV treated samples T2
Patients	Age	Genotype	Sex	Risk	Response	Origin	T0	E1E2	Clones	Acc.nº.First	Acc.nº.Last	NS5A	Clones	Acc.nº.First	Acc.nº.Last	T1	E1E2	Clones	Acc.nº.First	Acc.nº.Last	NS5A	Clones	Acc.nº.First	Acc.nº.Last	T2	E1E2	Clones	Acc.nº.First	Acc.nº.Last	NS5A	Clones	Acc.nº.First	Acc.nº.Last
A03	n.d	1b	Female	n.d	Nresp	H.G.ALI	1	1	100	AM271127	AM271203	1	38	AM282328	AM282360	0	0	0			0	0			0	0	0			0	0
A05	25	1a	Male	IDU	Nresp	H.G.ALI	1	1	99	AM271204	AM271214	1	25	AM282361	AM282375	0	0	0			0	0			0	0	0			0	0
A06	n.d	1b	n.d	n.d	Nresp	H.G.ALI	1	1	100	AM271215	AM271251	1	96	AM282376	AM282425	0	0	0			0	0			0	0	0			0	0
A09	30	1a	Male	n.d	Nresp	H.G.ALI	1	1	100	AM271252	AM271322	1	32	AM282426	AM282453	1	1	115	AM707040	AM707154	1	34	AM700592	AM700625	0	0	0			0	0
A14	35	1b	Female	n.d	Nresp	H.G.ALI	1	1	100	AM271323	AM271411	1	58	AM282454	AM282498	0	0	0			0	0			0	0	0			0	0
A16	n.d	1b	n.d	n.d	n.d	H.G.ALI	1	1	99	AM271412	AM271504	1	52	AM282499	AM282548	0	0	0			0	0			0	0	0			0	0
A17	30	1b	Male	n.d	Nresp	H.G.ALI	1	1	99	AM271505	AM271586	1	53	AM279768	AM279811	0	0	0			0	0			0	0	0			0	0
A20	21	1a	Male	IDU	Nresp	H.G.ALI	1	1	112	AM271587	AM271673	1	67	AM279812	AM279843	1	1	98	AM707155	AM707252	1	33	AM700626	AM700658	0	0	0			0	0
A21	n.d	1b	Female	n.d	Nresp	H.G.ALI	1	1	100	AM271674	AM271745	1	49	AM279844	AM279858	1	1	109	AM707979	AM708086	1	64	AM700964	AM701027	0	0	0			0	0
A25	21	1b	Female	n.d	Resp	H.G.ALI	1	1	101	AM271746	AM271776	1	70	AM279859	AM279919	0	0	0			0	0			0	0	0			0	0
A26	28	1a	Female	IDU	Nresp	H.G.ALI	1	1	99	AM271777	AM271861	1	62	AM279920	AM279968	0	0	0			0	0			0	0	0			0	0
A27	27	1a	Male	n.d	Resp	H.G.ALI	1	1	100	AM271862	AM271915	1	73	AM279969	AM280018	0	0	0			0	0			0	0	0			0	0
A28	n.d	1b	n.d	n.d	n.d	H.G.ALI	1	1	100	AM271916	AM272003	1	55	AM280019	AM280071	0	0	0			0	0			0	0	0			0	0
A29	61	1b	Female	n.d	Nresp	H.G.ALI	1	1	100	AM272004	AM272059	1	58	AM280072	AM280118	0	0	0			0	0			0	0	0			0	0
A30	n.d	1b	n.d	n.d	Resp	H.G.ALI	1	1	100	AM272060	AM272147	1	67	AM280119	AM280177	0	0	0			0	0			0	0	0			0	0
A32	n.d	1b	Male	n.d	Resp	H.G.ALI	1	1	100	AM272148	AM272227	1	75	AM280178	AM280238	0	0	0			0	0			0	0	0			0	0
A34	n.d	1a	n.d	n.d	Nresp	H.G.ALI	1	1	99	AM272228	AM272316	1	29	AM280239	AM280267	1	1	112	AM707253	AM707364	1	39	AM700659	AM700697	0	0	0			0	0
A35	n.d	1b	n.d	n.d	Nresp	H.G.ALI	1	1	109	AM272317	AM272388	1	27	AM280268	AM280287	1	1	113	AM707365	AM707477	1	25	AM701028	AM701052	0	0	0			0	0
C01	35	1a	Male	Blood donor	Resp	H.C.VAL	1	1	100	AM272389	AM272459	1	65	AM280288	AM280341	0	0	0			0	0			0	0	0			0	0
C02	36	1a	Male	IDU	Resp	H.C.VAL	1	1	102	AM272460	AM272483	1	96	AM280342	AM280360	0	0	0			0	0			0	0	0			0	0
C03	28	1b	Male	IDU	Resp	H.C.VAL	1	1	100	AM272484	AM272490	1	86	AM280361	AM280385	0	0	0			0	0			0	0	0			0	0
C04	34	1b	Male	n.d	Resp	H.C.VAL	1	1	100	AM272491	AM272496	1	92	AM280386	AM280435	0	0	0			0	0			0	0	0			0	0
C05	51	1b	Male	n.d	Nresp	H.C.VAL	1	1	100	AM272497	AM272590	1	75	AM280436	AM280497	1	1	101	AM708087	AM708186	1	43	AM701053	AM701095	0	0	0			0	0
C06	34	1a	Male	n.d	Resp	H.C.VAL	1	1	100	AM272591	AM272614	1	76	AM280498	AM280501	0	0	0			0	0			0	0	0			0	0
C07	41	1a	Male	IDU	Resp	H.C.VAL	1	1	101	AM272615	AM272698	1	63	AM280502	AM280550	0	0	0			0	0			0	0	0			0	0
C08	65	1b	Male	n.d	Nresp	H.C.VAL	1	1	100	AM272699	AM272782	1	77	AM280551	AM280602	0	0	0			0	0			1	1	100	AM708187	AM708186	1	76	AM701096	AM701171
C09	54	1b	Male	n.d	Resp	H.C.VAL	1	1	111	AM272783	AM272840	1	57	AM280603	AM280623	0	0	0			0	0			0	0	0			0	0
C10	38	1b	Male	Blood donor	Resp	H.C.VAL	1	1	100	AM272841	AM272918	1	63	AM280624	AM280659	0	0	0			0	0			0	0	0			0	0
C11	28	1a	Male	IDU	Resp	H.C.VAL	1	1	109	AM272919	AM272987	1	92	AM280660	AM280673	0	0	0			0	0			0	0	0			0	0
C12	31	1b	Male	n.d	Nresp	H.C.VAL	1	1	100	AM272988	AM273075	1	92	AM280674	AM280748	0	0	0			0	0			1	1	100	AM708287	AM708386	1	71	AM701172	AM701242
C13	46	1b	Female	n.d	Nresp	H.C.VAL	1	1	100	AM273076	AM273153	1	69	AM280749	AM280811	0	0	0			0	0			0	0	0			0	0
C14	26	1a	Male	Outbreak	Resp	H.C.VAL	1	1	101	AM273154	AM273171	1	29	AM280812	AM280825	0	0	0			0	0			0	0	0			0	0
C15	58	1b	Female	Transfusion	Resp	H.C.VAL	1	1	102	AM273172	AM273266	1	80	AM280826	AM280864	0	0	0			0	0			0	0	0			0	0
C16	45	1b	Male	n.d	Nresp	H.C.VAL	1	1	101	AM273267	AM273332	1	74	AM280865	AM280933	0	0	0			0	0			1	1	107	AM708387	AM708493	1	74	AM701243	AM701316
C17	57	1a	Female	Outbreak	Nresp	H.C.VAL	1	1	106	AM273333	AM273376	1	94	AM280934	AM280939	0	0	0			0	0			1	1	100	AM713193	AM713292	1	85	AM713293	AM713377
C18	44	1a	Female	n.d	Resp	H.C.VAL	1	1	100	AM273377	AM273418	1	63	AM280940	AM280943	0	0	0			0	0			0	0	0			0	0
C19	51	1b	Male	IDU	Resp	H.C.VAL	1	1	99	AM273419	AM273513	1	73	AM280944	AM281007	0	0	0			0	0			0	0	0			0	0
C20	37	1a	Male	n.d	Nresp	H.C.VAL	1	1	101	AM273514	AM273578	1	91	AM281008	AM281039	0	0	0			0	0			0	0	0			0	0
C21	33	1a	Female	IDU	Resp	H.C.VAL	1	1	100	AM273579	AM273634	1	80	AM281040	AM281103	0	0	0			0	0			0	0	0			0	0
C22	40	1a	Male	IDU	Nresp	H.C.VAL	1	1	100	AM273635	AM273716	1	44	AM281104	AM281145	1	1	101	AM707478	AM707577	1	25	AM712211	AM712235	1	1	102	AM707578	AM707678	1	55	AM700698	AM700752
C23	37	1b	Female	n.d	Resp	H.C.VAL	1	1	100	AM273717	AM273732	1	80	AM281146	AM281189	0	0	0			0	0			0	0	0			0	0
C24	43	1a	Male	n.d	Nresp	H.C.VAL	1	1	99	AM273733	AM273774	1	51	AM281190	AM281217	0	0	0			0	0			0	0	0			0	0
C25	57	1b	Male	Transfusion	Resp	H.C.VAL	1	1	100	AM273775	AM273784	1	37	AM281218	AM281229	0	0	0			0	0			0	0	0			0	0
C26	50	1b	Female	HCV+Mother	Resp	H.C.VAL	1	1	100	AM273785	AM273816	1	54	AM281230	AM281279	0	0	0			0	0			0	0	0			0	0
C27	42	1b	Male	n.d	Nresp	H.C.VAL	1	1	104	AM273817	AM273886	1	80	AM281280	AM281348	0	0	0			0	0			0	0	0			0	0
C28	32	1a	Female	IDU	Resp	H.C.VAL	1	1	99	AM273887	AM273965	1	48	AM281349	AM281391	0	0	0			0	0			0	0	0			0	0
C29	49	1b	Male	Transfusion	Nresp	H.C.VAL	1	1	100	AM273966	AM274001	1	87	AM281392	AM281423	1	1	101	AM708494	AM708593	1	60	AM701317	AM701376	0	0	0			0	0
C30	62	1b	Male	n.d	Resp	H.C.VAL	1	1	101	AM274002	AM274061	1	50	AM281424	AM281440	0	0	0			0	0			0	0	0			0	0
C31	42	1a	Male	n.d	Resp	H.C.VAL	1	1	100	AM274062	AM274104	1	76	AM28141	AM281456	0	0	0			0	0			0	0	0			0	0
C32	58	1b	Female	n.d	Nresp	H.C.VAL	1	1	99	AM274105	AM274185	1	48	AM281457	AM281493	0	0	0			0	0			0	0	0			0	0
C33	23	1a	Male	n.d	Resp	H.C.VAL	1	1	100	AM274186	AM274212	1	51	AM281494	AM281497	0	0	0			0	0			0	0	0			0	0
C34	27	1b	Female	IDU	Nresp	H.C.VAL	1	1	100	AM274213	AM274231	1	69	AM281498	AM281564	0	0	0			0	0			0	0	0			0	0
C35	53	1b	Male	n.d	Nresp	H.C.VAL	1	1	100	AM274232	AM274307	1	55	AM281565	AM281617	0	0	0			0	0			0	0	0			0	0
C36	46	1b	Male	Transfusion	Nresp	H.C.VAL	1	1	100	AM274308	AM274395	1	75	AM281618	AM281684	0	0	0			0	0			0	0	0			0	0
C37	53	1b	Female	n.d	Nresp	H.C.VAL	1	1	101	AM274396	AM274431	1	42	AM281685	AM281721	0	0	0			0	0			1	1	100	AM708594	AM708693	1	49	AM701377	AM701425
C38	33	1a	Female	Outbreak	Resp	H.C.VAL	1	1	100	AM274432	AM274467	1	90	AM281722	AM281725	0	0	0			0	0			0	0	0			0	0
G02	53	1b	Female	n.d	Nresp	H.G.VAL	1	1	100	AM274468	AM274535	1	65	AM281726	AM281778	0	0	0			0	0			0	0	0			0	0
G05	50	1b	Male	n.d	Resp	H.G.VAL	1	1	100	AM274536	AM274597	1	62	AM281779	AM281828	0	0	0			0	0			0	0	0			0	0
G06	27	1b	Male	n.d	Nresp	H.G.VAL	1	1	100	AM274598	AM274694	1	61	AM281829	AM281888	1	1	100	AM708694	AM708793	1	46	AM701426	AM701468	0	0	0			0	0
G07	60	1b	Male	n.d	Nresp	H.G.VAL	1	1	98	AM274695	AM274778	1	49	AM281889	AM281932	0	0	0			0	0			1	1	101	AM708794	AM708893	1	49	AM701469	AM701517
G08	53	1b	Female	n.d	Resp	H.G.VAL	1	1	104	AM274779	AM274871	1	55	AM281933	AM281964	0	0	0			0	0			0	0	0			0	0
G09	43	1b	Male	n.d	Nresp	H.G.VAL	1	1	100	AM274872	AM274960	1	58	AM281965	AM282006	0	0	0			0	0			0	0	0			0	0
G10	27	1a	Male	IDU	Resp	H.G.VAL	1	1	100	AM274961	AM274965	1	28	AM282007	AM282014	0	0	0			0	0			0	0	0			0	0
G13	-	1a	Male	n.d	Nresp	H.G.VAL	0	0	0			0	0			1	1	100	AM707679	AM707778	1	69	AM700753	AM700821	0	0	0			0	0
G14	58	1a	Male	n.d	Nresp	H.G.VAL	1	1	100	AM274966	AM275025	1	84	AM282015	AM282070	1	1	101	AM707779	AM707878	1	86	AM700822	AM700907	0	0	0			0	0
G16	40	1b	Male	n.d	Nresp	H.G.VAL	1	1	103	AM275026	AM275028	1	57	AM282071	AM282073	1	1	100	AM708894	AM708993	1	47	AM701518	AM701564	0	0	0			0	0
G17	53	1b	Female	n.d	Nresp	H.G.VAL	1	1	101	AM275029	AM275117	1	68	AM282074	AM282127	1	1	101	AM708994	AM709093	1	29	AM701565	AM701593	0	0	0			0	0
G18	54	1b	Female	Transfusion	Nresp	H.G.VAL	1	1	100	AM275118	AM275204	1	60	AM282128	AM282185	0	0	0			0	0			1	1	100	AM709094	AM709193	1	71	AM701594	AM701664
G19	33	1a	Female	IDU	Nresp	H.G.VAL	1	1	100	AM275205	AM275266	1	42	AM282186	AM282232	0	0	0			0	0			1	1	100	AM707879	AM707978	1	56	AM700908	AM700963
G21	63	1b	Female	Transfusion	Nresp	H.G.VAL	1	1	99	AM275267	AM275326	1	66	AM282233	AM282282	0	0	0			0	0			0	0	0			0	0
G22	73	1b	Female	n.d	Nresp	H.G.VAL	1	1	100	AM271041	AM271115	1	36	AM282283	AM282318	1	1	100	AM709194	AM709295	1	49	AM701665	AM701713	0	0	0			0	0
G25	39	1b	Male	n.d	Resp	H.G.VAL	1	1	100	AM271116	AM271117	1	56	AM282319	AM282321	0	0	0			0	0			0	0	0			0	0
G26	62	1b	Female	n.d	Nresp	H.G.VAL	1	1	100	AM271118	AM271126	1	84	AM282322	AM282327	1	1	100	AM709296	AM709395	1	42	AM701714	AM701755	1	1	102	AM709396	AM709395	0	0
G28	48	1b	Male	n.d	Nresp	H.G.VAL	1	1	100	AM710623	AM710722	1	82	AM710839	AM710920	1	1	116	AM710723	AM710838	1	66	AM710921	AM710986	0	0	0			0	0
13tfa	-	1a	-	Outbreak	n.d	H.C.VAL	1	1	198	AJ560573	AJ060620	0	0			0	0	0			0	0			0	0	0			0	0
16tfa	-	1a	-	Outbreak	n.d	H.C.VAL	1	1	197	AJ560508	AJ560572	0	0			0	0	0			0	0			0	0	0			0	0
21tfa	-	1a	-	Outbreak	n.d	H.C.VAL	1	1	189	AJ560396	AJ560507	0	0			0	0	0			0	0			0	0	0			0	0
45tfa	-	1a	-	Outbreak	n.d	H.C.VAL	1	1	200	AJ560333	AJ560391	0	0			0	0	0			0	0			0	0	0			0	0
