# Supplementary material for: Evidence of Recombination in Intrapatient Populations of Hepatitis C Virus
Source: PLoS One. 2008 Sep 18;3(9):e3239. doi: 10.1371/journal.pone.0003239 (PMC2528950; doi:10.1371/journal.pone.0003239)
Supplement: File S1 — Zip-compressed file with all the maximum likelihood trees used in the analyses (0.13 MB ZIP) [file pone.0003239.s004.zip]

Archive with 197 entries (197 files):
- ng07t0-t2tfa4.259_490.fas.tre
- ng07t0-t2tfa4.491_741.fas.tre
- ng07t0-t2tfa5.1_421.fas.tre
- ng07t0-t2tfa5.422_741.fas.tre
- ng07t0-t2tfa6.1_105.fas.tre
- ng07t0-t2tfa6.106_741.fas.tre
- ng07t0-t2tfa7.1_105.fas.tre
- ng07t0-t2tfa7.106_573.fas.tre
- ng07t0-t2tfa7.574_741.fas.tre
- ng07t0-t2tfa8.1_225.fas.tre
- ng07t0-t2tfa8.226_741.fas.tre
- ng07t0-t2tfa.fas.tre
- ng07t0tfa1.1_474.fas.tree
- ng07t0tfa1.475_741.fas.tree
- ng07t0tfa2.1_326.tre
- ng07t0tfa2.327_600.tre
- ng07t0tfa2.601_741.tre
- ng07t0tfa.fas.tre
- ng07t2tfa1.1_585.fas.tre
- ng07t2tfa1.586_743.fas.tre
- ng07t2tfa2.1_390.fas.tre
- ng07t2tfa2.391_743.fas.tre
- ng07t2tfa3.1_281.fas.tre
- ng07t2tfa3.282_743.fas.tre
- ng07t2tfa4.1_79.tre
- ng07t2tfa4.80_390.tre
- ng07t2tfa4.391_743.tre
- ng07t2tfa.fas.tre
- ng08t0tfa1.1_345.fas.tre
- ng08t0tfa1.346_743.fas.tre
- ng08t0tfa2.1_443.fas.tre
- ng08t0tfa2.444_743.fas.tre
- ng08t0tfa.fas.tre
- eA16T0tfa1.1_189.tre
- eA16T0tfa1.190_348.tre
- eA16T0tfa1.349_471.tre
- eA16T0tfa2.1_264.fas.tre
- eA16T0tfa2.264_471.fas.tre
- eA16T0tfa.fas.tre
- eA21T0_T1.1.1_210.fas.tre
- eA21T0_T1.1.211_471.fas.tre
- eA21T0_T1.fas.tre
- eA21T0tfa1.1_195.tre
- eA21T0tfa1.196_294.tre
- eA21T0tfa1.295_471.tre
- eA21T0tfa2.1_211.fas.tre
- eA21T0tfa2.212_471.fas.tre
- eA21T0tfa.fas.tre
- eA21T1tfa1.1_169.tre
- eA21T1tfa1.1_211.fas.tre
- eA21T1tfa1.170_250.tre
- eA21T1tfa1.211_472.fas.tre
- eA21T1tfa1.251_472.tre
- eA21T1tfa.fas.tre
- eA28T0tfa1.1_258.fas.tre
- eA28T0tfa1.259_471.fas.tre
- eA28T0tfa.fas.tre
- eC28T0tfa1.1_233.fas.tre
- eC28T0tfa1.234_471.fas.tre
- eC28T0tfa2.1_250.fas.tre
- eC28T0tfa2.251_471.fas.tre
- eC28T0tfa.fas.tre
- eC29T0-T1.1.1_318.fas.tre
- eC29T0-T1.1.319_477.fas.tre
- eC29T0-T1.fas.tre
- eC29T0tfa1.1_223.fas.tre
- eC29T0tfa1.223_477.fas.tre
- eC29T0tfa2.1_232.fas.tre
- eC29T0tfa2.233_477.fas.tre
- eC29T0tfa.fas.tre
- eC32T0tfa1.1_161.tre
- eC32T0tfa1.162_264.tre
- eC32T0tfa1.265_471.tre
- eC32T0tfa2.1_232.fas.tre
- eC32T0tfa2.232_471.fas.tre
- eC32T0tfa3.1_249.fas.tre
- eC32T0tfa3.249_471.fas.tre
- eC32T0tfa4.1_230.fas.tre
- eC32T0tfa4.231_471.fas.tre
- eC32T0tfa.fas.tre
- EC230T-clones1.1_312.fas.tre
- EC230T-clones1.313_534.fas.tre
- EC230T-clones2.1_223.fas.tre
- EC230T-clones2.224_534.fas.tre
- EC230T-clones.fas.tre
- EC300T-clones2.1_242.fas.tre
- EC300T-clones2.243_531.fas.tre
- EC300T-clones.fas.tre
- EC300Ttfa1.1_260.tre
- EC300Ttfa1.261_450.tre
- EC300Ttfa1.451_531.tre
- EC0600-clones2.1_199.fas.tre
- EC0600-clones2.200_534.fas.tre
- EC0600-clones3.1_357.fas.tre
- EC0600-clones3.358_534.fas.tre
- EC0600-clones4.1_135.fas.tre
- EC0600-clones4.136_534.fas.tre
- EC0600-clones.fas.tre
- EC0600tfa1.1_176.tre
- EC0600tfa1.177_306.tre
- EC0600tfa1.307_534.tre
- EC5703-clones1.1_264.fas.tre
- EC5703-clones1.265_531.fas.tre
- EC5703-clones.fas.tre
- eG08T0tfa1.1_249.fas.tre
- eG08T0tfa1.250_471.fas.tre
- eG08T0tfa2.1_285.fas.tre
- eG08T0tfa2.285_471.fas.tre
- eG08T0tfa3.1_289.fas.tre
- eG08T0tfa3.290_471.fas.tre
- eG08T0tfa4.1_111.tre
- eG08T0tfa4.112_249.tre
- eG08T0tfa4.250_471.tre
- eG08T0tfa.fas.tre
- eG16T0_T1tfa1.1_234.fas.tre
- eG16T0_T1tfa1.235_480.fas.tre
- eG16T0_T1tfa2.1_259.fas.tre
- eG16T0_T1tfa2.260_480.fas.tre
- eG16T0_T1tfa.fas.tre
- eG16T1tfa1.1_325.fas.tre
- eG16T1tfa1.326_480.fas.tre
- eG16T1tfa2.1_234.fas.tre
- eG16T1tfa2.235_480.fas.tre
- eG16T1tfa3.1_285.fas.tre
- eG16T1tfa3.286_480.fas.tre
- eG16T1tfa.fas.tre
- eG17T1tfa1.1_191.tre
- eG17T1tfa1.192_313.tre
- eG17T1tfa1.314_472.tre
- eG17T1tfa2.1_313.fas.tre
- eG17T1tfa2.314_471.fas.tre
- eG17T1tfa3.1_197.tre
- eG17T1tfa3.198_250.tre
- eG17T1tfa3.314_472.tre
- eG17T1tfa.fas.tre
- eG26T0_T1_T2tfa.1.1_301.fas.tre
- eG26T0_T1_T2tfa.2.302_472.fas.tre
- eG26T0_T1_T2tfa.fas.tre
- eG26T2tfa1.1_301.fas.tre
- eG26T2tfa1.302_472.fas.tre
- eG26T2tfa.fas.tre
- EV035-clones1.1_264.fas.tre
- EV035-clones1.265_534.fas.tre
- EV035-clones2.1_135.fas.tre
- EV035-clones2.136_534.fas.tre
- EV035-clones.fas.tre
- na28t0tfa1.1_389.fas.tre
- na28t0tfa1.389_743.fas.tre
- na28t0tfa.fas.tre
- nc05t1tfa1.1_266.fas.tre
- nc05t1tfa1.267_743.fas.tre
- nc05t1tfa2.1_341.fas.tre
- nc05t1tfa2.342_743.fas.tre
- nc05t1tfa.fas.tre
- nC29T0tfa1.1-370.fas.tre
- nC29T0tfa1.370_743.fas.tre
- nC29T0tfa2.1-400.fas.tre
- nC29T0tfa2.401_743.fas.tre
- nC29T0tfa3.1_228.fas.tre
- nC29T0tfa3.229_743.fas.tre
- nC29T0tfa.fas.tre
- nc29to-t1tfa1.1_370.fas.tre
- nc29to-t1tfa1.371_743.fas.tre
- nc29to-t1tfa2.1_228.fas.tre
- nc29to-t1tfa2.228_743.fas.tre
- nc29to-t1tfa3.1_297.fas.tre
- nc29to-t1tfa3.298_743.fas.tre
- nc29to-t1tfa4.1_370.fas.tre
- nc29to-t1tfa4.371_743.fas.tre
- nc29to-t1tfa.fas.tre
- nc35t0tfa1.1_428.fas.tre
- nc35t0tfa1.429_743.fas.tre
- nc35t0tfa2.1_369.fas.tre
- nc35t0tfa2.369_743.fas.tre
- nc35t0tfa3.1_424.fas.tre
- nc35t0tfa3.424_743.fas.tre
- nc35t0tfa.fas.tre
- nC36T0tfa1.1_88.tre
- nC36T0tfa1.89_356.tre
- nC36T0tfa1.357_743.tre
- nC36T0tfa.fas.tre
- ng05t0tfa1.1_576.fas.tre
- ng05t0tfa1.576_741.fas.tre
- ng05t0tfa2.1_258.fas.tre
- ng05t0tfa2.259_741.fas.tre
- ng05t0tfa.fas.tre
- ng07t0-t2tfa1.1_258.fas.tre
- ng07t0-t2tfa1.259_741.fas.tre
- ng07t0-t2tfa2.1_258.fas.tre
- ng07t0-t2tfa2.259_615.fas.tre
- ng07t0-t2tfa2.259_616.fas.tre
- ng07t0-t2tfa2.616_741.fas.tre
- ng07t0-t2tfa2.617_741.fas.tre
- ng07t0-t2tfa3.1_327.fas.tre
- ng07t0-t2tfa3.328_572.fas.tre
- ng07t0-t2tfa3.573-741.fas.tre
- ng07t0-t2tfa4.1_258.fas.tre
