# Supplementary material for: Evidence of Recombination in Intrapatient Populations of Hepatitis C Virus
Source: PLoS One. 2008 Sep 18;3(9):e3239. doi: 10.1371/journal.pone.0003239 (PMC2528950; doi:10.1371/journal.pone.0003239)
Supplement: File S1 — Zip-compressed file with all the maximum likelihood trees used in the analyses (0.13 MB ZIP) [file pone.0003239.s004.zip › ng07t0-t2tfa4.259_490.fas.tre]

(((((((((((((((((((((NG07T009:0.000000,NG07T006:0.000000):0.000000,NG07T055:0.008935):0.004368,NG07T279:0.004506):0.000000,(NG07T273:0.004368,NG07T247:0.000000):0.000000):0.000000,NG07T052:0.000000):0.000000,NG07T041:0.000000):0.000000,(NG07T045:0.000000,(NG07T078:0.000000,(NG07T070:0.000000,((NG07T047:0.000000,NG07T274:0.000000):0.004355,NG07T285:0.013338):0.000000):0.000000):0.000000):0.000000):0.000000,(NG07T084:0.004368,NG07T262:0.000000):0.000000):0.000000,(NG07T064:0.004352,((NG07T049:0.008788,NG07T251:0.000000):0.000000,NG07T287:0.000000):0.000000):0.000000):0.000000,(NG07T046:0.004355,NG07T044:0.000000):0.000000):0.000000,(NG07T057:0.004353,NG07T265:0.000000):0.000000):0.000000,(NG07T071:0.004355,NG07T267:0.000000):0.000000):0.000000,NG07T278:0.000000):0.000000,NG07T244:0.000000):0.000000,(((((((NG07T256:0.000000,(NG07T067:0.000000,(((NG07T003:0.004585,(NG07T005:0.004570,NG07T250:0.000000):0.004585):0.000000,((NG07T271:0.000000,NG07T031:0.000000):0.000000,((NG07T028:0.000000,NG07T026:0.000000):0.000000,((((((NG07T066:0.000000,((((((NG07T087:0.004584,NG07T252:0.004587):0.000000,(NG07T032:0.004571,NG07T058:0.004591):0.000000):0.000000,((NG07T036:0.004591,NG07T280:0.004591):0.000000,(NG07T073:0.004605,(NG07T030:0.000000,NG07T272:0.000000):0.004605):0.000000):0.000000):0.000000,(NG07T077:0.000000,NG07T075:0.000000):0.000000):0.000000,(NG07T069:0.000000,NG07T080:0.000000):0.000000):0.000000,(NG07T062:0.000000,NG07T061:0.000000):0.000000):0.000000):0.000000,NG07T288:0.000000):0.000000,NG07T008:0.000000):0.000000,NG07T281:0.000000):0.000000,NG07T282:0.000000):0.000000,NG07T022:0.000000):0.000000):0.000000):0.000000):0.000000,NG07T072:0.004588):0.004573):0.004529):0.009134,(NG07T074:0.009542,(NG07T248:0.000000,(NG07T284:0.004519,(NG07T040:0.020141,NG07T215:0.008638):0.019812):0.000000):0.000000):0.004522):0.000000,NG07T245:0.008996):0.004436,NG07T277:0.004557):0.009435,NG07T270:0.004563):0.004288,NG07T060:0.004342):0.000000,((((NG07T268:0.004335,((NG07T276:0.000000,NG07T255:0.000000):0.000000,((NG07T012:0.004517,NG07T258:0.004604):0.009198,(NG07T018:0.004658,NG07T243:0.004434):0.009193):0.000000):0.004365):0.000000,(NG07T089:0.000000,NG07T065:0.000000):0.000000):0.000000,NG07T286:0.004370):0.004352,((NG07T082:0.000000,NG07T035:0.008804):0.004401,NG07T266:0.000000):0.004385):0.000000):0.000000):0.000000,((NG07T242:0.000000,NG07T249:0.000000):0.000000,NG07T257:0.004325):0.004346):0.000000,((((((NG07T203:0.000000,NG07T239:0.000000):0.000000,NG07T221:0.000000):0.000000,NG07T222:0.000000):0.000000,NG07T226:0.000000):0.000000,NG07T231:0.000000):0.004282,NG07T213:0.008927):0.008976):0.004341,NG07T088:0.000001):0.009057,NG07T234:0.013809):0.013993,(NG07T238:0.000000,NG07T217:0.000000):0.000000):0.004363,NG07T227:0.000000,NG07T214:0.008800);
