# Supplementary material for: Evidence of Recombination in Intrapatient Populations of Hepatitis C Virus
Source: PLoS One. 2008 Sep 18;3(9):e3239. doi: 10.1371/journal.pone.0003239 (PMC2528950; doi:10.1371/journal.pone.0003239)
Supplement: File S1 — Zip-compressed file with all the maximum likelihood trees used in the analyses (0.13 MB ZIP) [file pone.0003239.s004.zip › ng07t0-t2tfa4.491_741.fas.tre]

((((((((((((((((((((((((NG07T060:0.008130,(NG07T057:0.012873,NG07T268:0.004258):0.004022):0.000000,NG07T270:0.004079):0.000000,NG07T286:0.008190):0.004041,NG07T064:0.000000):0.000000,((NG07T082:0.000000,NG07T217:0.008071):0.003958,((NG07T284:0.003962,(((NG07T203:0.000000,(NG07T226:0.000000,NG07T222:0.000000):0.004054):0.000000,NG07T239:0.000000):0.000000,NG07T221:0.000000):0.013183):0.000000,NG07T266:0.000000):0.000000):0.004014):0.004055,NG07T044:0.004036):0.000000,NG07T279:0.004093):0.000000,NG07T273:0.000000):0.000000,((NG07T274:0.000000,NG07T088:0.004040):0.000000,NG07T045:0.000000):0.000000):0.000000,(NG07T244:0.000000,(NG07T035:0.004061,((NG07T047:0.004073,NG07T242:0.000000):0.000000,NG07T046:0.000000):0.000000):0.000000):0.000000):0.000000,(NG07T052:0.000000,NG07T287:0.004054):0.000000):0.000000,((NG07T071:0.000000,NG07T251:0.017005):0.000000,(NG07T078:0.000000,NG07T084:0.000000):0.000000):0.000000):0.000000,NG07T252:0.000000):0.000000,NG07T249:0.000000):0.000000,((((((NG07T214:0.000000,NG07T234:0.000000):0.000000,((NG07T238:0.004012,NG07T213:0.008389):0.000000,NG07T227:0.000000):0.000000):0.004031,NG07T247:0.004013):0.000000,((NG07T265:0.000000,NG07T262:0.000000):0.000000,(((NG07T070:0.008167,NG07T277:0.004031):0.000000,(NG07T009:0.000000,NG07T006:0.000000):0.004027):0.000000,NG07T074:0.000000):0.000000):0.000000):0.000000,((((NG07T089:0.000000,NG07T065:0.000000):0.009448,(NG07T285:0.012692,(NG07T041:0.008511,NG07T267:0.000000):0.000000):0.018062):0.007890,NG07T055:0.000000):0.004045,NG07T049:0.004007):0.000000):0.000000,NG07T278:0.008213):0.004051):0.003704,NG07T257:0.004598):0.036793,(NG07T067:0.004004,NG07T288:0.008535):0.004198):0.000000,NG07T028:0.000000):0.013024,(NG07T032:0.003971,(NG07T215:0.021127,NG07T248:0.003994):0.000000):0.003933):0.004088,(((NG07T245:0.008119,(NG07T058:0.000000,((((NG07T077:0.008465,NG07T072:0.004089):0.004222,NG07T075:0.012512):0.000000,(((NG07T062:0.000000,(NG07T066:0.000000,NG07T073:0.000000):0.000000):0.000000,(NG07T061:0.000000,(NG07T087:0.000000,((((((NG07T243:0.017015,(NG07T282:0.008184,((NG07T003:0.004097,NG07T255:0.008297):0.000000,NG07T069:0.000000):0.000000):0.004097):0.000000,(NG07T030:0.004105,NG07T008:0.008333):0.000000):0.000000,((NG07T036:0.004128,NG07T026:0.000000):0.004108,NG07T272:0.004104):0.000000):0.000000,NG07T281:0.000000):0.000000,NG07T005:0.000000):0.000000,NG07T280:0.000000):0.000000):0.000000):0.000000):0.000000,NG07T031:0.000000):0.000000):0.000000,(NG07T080:0.004108,NG07T250:0.004160):0.004154):0.008265):0.004023):0.000000,((NG07T018:0.004012,NG07T258:0.003985):0.000000,NG07T012:0.000000):0.000000):0.000000,NG07T022:0.004014):0.008398):0.029832,NG07T231:0.025979):0.018275,NG07T256:0.017296):0.005424,NG07T276:0.022199):0.016998,NG07T040:0.008836,NG07T271:0.011990);
