# Supplementary material for: Evidence of Recombination in Intrapatient Populations of Hepatitis C Virus
Source: PLoS One. 2008 Sep 18;3(9):e3239. doi: 10.1371/journal.pone.0003239 (PMC2528950; doi:10.1371/journal.pone.0003239)
Supplement: File S1 — Zip-compressed file with all the maximum likelihood trees used in the analyses (0.13 MB ZIP) [file pone.0003239.s004.zip › ng07t0-t2tfa5.1_421.fas.tre]

(((((((((((((((((((((NG07T047:0.000000,(((NG07T009:0.000000,NG07T006:0.000000):0.002448,NG07T071:0.004922):0.000000,NG07T078:0.000000):0.000000):0.000000,((NG07T046:0.000000,NG07T255:0.000000):0.002443,NG07T044:0.002474):0.000000):0.000000,NG07T247:0.000000):0.000000,(((NG07T257:0.002443,NG07T273:0.004935):0.000000,(NG07T065:0.000000,NG07T251:0.000000):0.000000):0.000000,(NG07T055:0.002478,NG07T268:0.000000):0.000000):0.000000):0.000000,(NG07T060:0.002437,NG07T287:0.002479):0.002468):0.000000,((NG07T089:0.000000,NG07T084:0.004946):0.000000,NG07T070:0.000000):0.000000):0.000000,NG07T052:0.000000):0.000000,NG07T244:0.000000):0.000000,NG07T278:0.000000):0.000000,((((NG07T057:0.004892,NG07T035:0.004914):0.000000,NG07T088:0.000000):0.002438,(((((((NG07T032:0.002538,NG07T252:0.005129):0.000000,NG07T003:0.000000):0.000000,(NG07T072:0.005323,(NG07T028:0.000000,((NG07T022:0.002455,NG07T284:0.005257):0.011249,NG07T282:0.005100):0.005241):0.002603):0.002583):0.002617,NG07T067:0.002494):0.005547,NG07T277:0.002416):0.005155,NG07T258:0.010127):0.000000,NG07T270:0.002466):0.002453):0.000000,((NG07T049:0.007657,(NG07T249:0.000000,NG07T242:0.000000):0.005051):0.002341,((((NG07T203:0.000000,(NG07T226:0.000000,(NG07T222:0.000000,NG07T221:0.000000):0.000000):0.000000):0.000000,NG07T231:0.004837):0.010034,NG07T227:0.000000):0.007639,NG07T213:0.010058):0.002502):0.000000):0.000000):0.000000,(NG07T276:0.002535,(NG07T082:0.000000,NG07T266:0.004995):0.002455):0.000000):0.000000,(NG07T041:0.007702,(NG07T238:0.000000,(NG07T234:0.005117,NG07T214:0.005000):0.002498):0.002466):0.002464):0.000000,(NG07T265:0.000000,NG07T262:0.000000):0.007481):0.007967,NG07T245:0.016158):0.002144,NG07T274:0.002637):0.010681,NG07T267:0.007739):0.011539,(((((NG07T256:0.002391,(NG07T030:0.008344,((((NG07T087:0.005145,NG07T077:0.000000):0.002552,(NG07T069:0.002701,NG07T288:0.010944):0.002454):0.000000,((NG07T080:0.000000,(NG07T075:0.000000,((NG07T061:0.000000,NG07T031:0.000000):0.000000,((NG07T008:0.000000,NG07T250:0.000000):0.000000,((NG07T073:0.002550,NG07T058:0.002545):0.000000,((NG07T062:0.002543,NG07T036:0.002545):0.000000,(NG07T026:0.002550,NG07T272:0.007807):0.000000):0.000000):0.000000):0.000000):0.000000):0.000000):0.000000,((NG07T005:0.002538,NG07T066:0.005138):0.000000,((NG07T281:0.002623,NG07T271:0.005119):0.002527,NG07T074:0.002555):0.000000):0.000000):0.000000):0.000000,NG07T248:0.002563):0.002399):0.003003):0.008211,((((NG07T064:0.002440,NG07T285:0.012616):0.000000,NG07T045:0.000000):0.000000,NG07T012:0.007539):0.005201,NG07T243:0.005056):0.002659):0.002730,NG07T018:0.002209):0.005440,NG07T286:0.000000):0.005777,NG07T279:0.001786):0.003883):0.016095,NG07T239:0.012984):0.002716,NG07T217:0.005203):0.015637,NG07T280:0.015602):0.008196,NG07T040:0.006068,NG07T215:0.009811);
