# Supplementary material for: Evidence of Recombination in Intrapatient Populations of Hepatitis C Virus
Source: PLoS One. 2008 Sep 18;3(9):e3239. doi: 10.1371/journal.pone.0003239 (PMC2528950; doi:10.1371/journal.pone.0003239)
Supplement: File S1 — Zip-compressed file with all the maximum likelihood trees used in the analyses (0.13 MB ZIP) [file pone.0003239.s004.zip › ng07t0-t2tfa5.422_741.fas.tre]

(((((((((((((((((NG07T046:0.003307,NG07T287:0.003307):0.000000,NG07T045:0.000000):0.000000,(NG07T035:0.010098,(NG07T052:0.000000,NG07T078:0.000000):0.000000):0.000000):0.000000,NG07T273:0.000000):0.000000,(NG07T047:0.003305,NG07T274:0.000000):0.003307):0.000000,NG07T084:0.000000):0.000000,(NG07T071:0.000000,NG07T279:0.006791):0.000000):0.000000,NG07T244:0.000000):0.000000,((NG07T088:0.006624,NG07T044:0.003294):0.000000,(NG07T257:0.010204,(NG07T249:0.000000,NG07T242:0.000000):0.000000):0.003351):0.000000):0.000000,((((NG07T089:0.000000,NG07T065:0.000000):0.014738,((NG07T041:0.006862,NG07T267:0.000000):0.000000,NG07T285:0.010245):0.010824):0.007456,NG07T251:0.010849):0.002945,(((NG07T060:0.006630,((NG07T057:0.013678,(NG07T286:0.006885,NG07T268:0.010286):0.003171):0.000000,NG07T270:0.003311):0.000000):0.003298,NG07T064:0.000000):0.000000,(NG07T082:0.006531,(NG07T266:0.000000,(((NG07T226:0.000000,NG07T222:0.000000):0.003318,(NG07T203:0.000000,(NG07T239:0.000000,NG07T221:0.000000):0.000000):0.000000):0.010376,NG07T284:0.006521):0.000000):0.000000):0.003277):0.003307):0.000000):0.000000,NG07T252:0.006674):0.003306,(((NG07T265:0.000000,(((NG07T247:0.003281,NG07T074:0.003321):0.000000,(NG07T070:0.006662,NG07T277:0.006657):0.000000):0.000000,NG07T262:0.000000):0.000000):0.000000,((NG07T055:0.006825,(NG07T009:0.000000,NG07T006:0.000000):0.003286):0.003343,(NG07T049:0.003275,(((((NG07T227:0.000000,NG07T214:0.000000):0.000000,NG07T238:0.003243):0.000000,NG07T217:0.016866):0.006890,NG07T234:0.003051):0.007023,NG07T213:0.007000):0.003215):0.000000):0.000000):0.000000,NG07T278:0.006692):0.000000):0.031991,(((((((NG07T012:0.003233,NG07T258:0.003237):0.000000,(NG07T018:0.006589,(((((NG07T005:0.003359,NG07T250:0.006700):0.003353,NG07T030:0.003313):0.000000,((NG07T075:0.010086,(NG07T077:0.006811,NG07T072:0.003292):0.003405):0.000000,(((((NG07T087:0.000000,NG07T073:0.000000):0.000000,(((NG07T036:0.003329,NG07T026:0.000000):0.003315,NG07T272:0.003313):0.000000,((NG07T243:0.013662,(NG07T282:0.006615,((NG07T003:0.006655,NG07T255:0.006687):0.000000,NG07T069:0.000000):0.000000):0.003308):0.000000,NG07T008:0.006711):0.000000):0.000000):0.000000,NG07T281:0.000000):0.000000,(((NG07T062:0.000000,NG07T061:0.000000):0.000000,NG07T280:0.000000):0.000000,NG07T066:0.000000):0.000000):0.000000,NG07T031:0.000000):0.000000):0.000000):0.000000,NG07T080:0.006684):0.006667,NG07T058:0.000000):0.003261):0.000000):0.000000,NG07T245:0.013505):0.000000,NG07T022:0.003257):0.010549,((NG07T067:0.003277,NG07T288:0.006875):0.003370,NG07T028:0.000000):0.010711):0.003089,NG07T032:0.003192):0.010306,NG07T248:0.000000):0.007757):0.004937,NG07T215:0.011732):0.036450,NG07T231:0.006318):0.028757,(NG07T256:0.021431,NG07T276:0.017716):0.012120):0.002695,NG07T040:0.021184,NG07T271:0.010744);
