# Supplementary material for: Evidence of Recombination in Intrapatient Populations of Hepatitis C Virus
Source: PLoS One. 2008 Sep 18;3(9):e3239. doi: 10.1371/journal.pone.0003239 (PMC2528950; doi:10.1371/journal.pone.0003239)
Supplement: File S1 — Zip-compressed file with all the maximum likelihood trees used in the analyses (0.13 MB ZIP) [file pone.0003239.s004.zip › ng07t0-t2tfa6.1_105.fas.tre]

(((((((((((((((((((((NG07T262:0.000000,NG07T084:0.009518):0.000000,(NG07T046:0.000000,NG07T065:0.000000):0.000000):0.000000,NG07T278:0.000000):0.000000,((((NG07T089:0.000000,NG07T287:0.009512):0.000000,NG07T082:0.000000):0.000000,NG07T071:0.000000):0.000000,NG07T006:0.000000):0.000000):0.000000,(((((NG07T035:0.009571,NG07T247:0.000000):0.000000,NG07T252:0.000000):0.000000,NG07T265:0.000000):0.000000,(NG07T028:0.000000,NG07T009:0.000000):0.000000):0.000000,(((NG07T213:0.009443,(NG07T251:0.000000,(NG07T003:0.000000,((NG07T067:0.000001,NG07T276:0.009887):0.009367,((NG07T282:0.009412,(((NG07T203:0.000000,(NG07T226:0.000000,(NG07T222:0.000000,NG07T221:0.000000):0.000000):0.000000):0.000000,NG07T231:0.018763):0.019358,NG07T227:0.000000):0.019695):0.000000,NG07T266:0.000000):0.009512):0.000000):0.000000):0.000000):0.000000,NG07T070:0.000000):0.000000,NG07T277:0.000000):0.000000):0.000000):0.000000,(((((NG07T072:0.000000,(NG07T249:0.000000,NG07T242:0.000000):0.009519):0.009542,((NG07T057:0.000000,(NG07T049:0.009387,NG07T258:0.009363):0.000000):0.000000,(NG07T022:0.019453,NG07T284:0.000000):0.041134):0.009407):0.000000,NG07T052:0.000000):0.000000,NG07T055:0.000000):0.000000,NG07T047:0.000000):0.000000):0.000000,(NG07T270:0.000000,NG07T273:0.000000):0.000000):0.000000,(((NG07T060:0.000000,(((NG07T041:0.000000,NG07T214:0.000000):0.000000,NG07T234:0.000000):0.000000,NG07T238:0.000000):0.009540):0.000000,NG07T044:0.000000):0.000000,NG07T257:0.000000):0.000000):0.000000,NG07T032:0.000000):0.000000,NG07T268:0.000000):0.000000,NG07T255:0.000000):0.000000,NG07T078:0.000000):0.000000,(NG07T088:0.000000,NG07T244:0.000000):0.000000):0.030654,NG07T245:0.000000):0.009374,NG07T274:0.010905):0.033377,NG07T267:0.000000):0.060080,((NG07T271:0.009699,NG07T281:0.000000):0.000000,(((NG07T087:0.009996,NG07T077:0.000000):0.009984,(NG07T045:0.000000,((((((NG07T061:0.000000,NG07T008:0.000000):0.000000,((((NG07T012:0.000000,NG07T026:0.000000):0.000000,(((((((NG07T272:0.000000,NG07T250:0.000000):0.000000,(((((NG07T243:0.009799,NG07T288:0.020665):0.000000,(NG07T069:0.009903,NG07T062:0.009854):0.000000):0.000000,NG07T279:0.000000):0.000000,NG07T256:0.000000):0.000000,NG07T248:0.000000):0.000000):0.000000,NG07T285:0.000000):0.000000,NG07T286:0.000000):0.000000,NG07T036:0.000000):0.000000,NG07T030:0.000000):0.000000,NG07T031:0.000000):0.000000):0.000000,NG07T018:0.000000):0.000000,NG07T066:0.000000):0.000000):0.000000,NG07T064:0.000000):0.000000,NG07T005:0.000000):0.000000,NG07T058:0.000000):0.000000,((NG07T080:0.000000,NG07T075:0.000000):0.000000,NG07T073:0.000000):0.000000):0.000000):0.000000):0.000000,NG07T074:0.010011):0.009838):0.010337):0.010022,NG07T239:0.000000):0.010635,NG07T217:0.010158):0.010471,NG07T215:0.010108):0.010497,NG07T040:0.000000,NG07T280:0.009940);
