# Supplementary material for: Evidence of Recombination in Intrapatient Populations of Hepatitis C Virus
Source: PLoS One. 2008 Sep 18;3(9):e3239. doi: 10.1371/journal.pone.0003239 (PMC2528950; doi:10.1371/journal.pone.0003239)
Supplement: File S1 — Zip-compressed file with all the maximum likelihood trees used in the analyses (0.13 MB ZIP) [file pone.0003239.s004.zip › ng07t0-t2tfa6.106_741.fas.tre]

((((((((((((((((((((NG07T084:0.001846,(NG07T047:0.001843,NG07T274:0.000000):0.001844):0.000000,(NG07T046:0.003717,NG07T071:0.003714):0.000000):0.000000,NG07T244:0.000000):0.000000,((NG07T052:0.000000,NG07T273:0.003723):0.000000,NG07T078:0.000000):0.000000):0.000000,((((NG07T082:0.003686,NG07T266:0.001907):0.003722,((NG07T057:0.011500,(NG07T286:0.007747,NG07T268:0.005835):0.001676):0.000000,(NG07T060:0.007519,NG07T270:0.005621):0.000000):0.001895):0.001843,((NG07T088:0.003765,NG07T035:0.007734):0.001782,NG07T044:0.003737):0.000000):0.000000,((NG07T257:0.007655,(NG07T249:0.000000,NG07T242:0.000000):0.001789):0.001913,NG07T287:0.003724):0.000000):0.000000):0.000000,((NG07T064:0.003657,NG07T045:0.000000):0.005648,NG07T279:0.003913):0.001808):0.000000,(((NG07T089:0.000000,NG07T065:0.000000):0.007943,(NG07T041:0.010662,(NG07T285:0.015514,NG07T267:0.000000):0.007465):0.006392):0.003960,NG07T251:0.005910):0.001688):0.001841,(((NG07T278:0.003716,(NG07T055:0.005692,(NG07T009:0.000000,NG07T006:0.000000):0.003727):0.001839):0.000000,((NG07T247:0.001832,(NG07T265:0.000000,NG07T262:0.000000):0.005596):0.000000,NG07T070:0.003705):0.000000):0.000000,(((((NG07T234:0.009426,NG07T214:0.003646):0.000000,NG07T238:0.003663):0.001826,NG07T227:0.000000):0.003463,NG07T217:0.017713):0.008173,(((((NG07T226:0.000000,NG07T222:0.000000):0.001830,(NG07T203:0.000000,NG07T221:0.000000):0.000000):0.000000,NG07T239:0.011290):0.011815,NG07T213:0.007813):0.005737,NG07T049:0.005574):0.000000):0.000000):0.000000):0.005735,NG07T277:0.006025):0.003986,NG07T252:0.012949):0.008100,NG07T074:0.003944):0.000000,NG07T284:0.009605):0.022614,NG07T248:0.000000):0.008679,NG07T215:0.032114):0.005091,(NG07T032:0.003841,(NG07T067:0.002911,(NG07T028:0.002934,NG07T288:0.013657):0.004023):0.007008):0.002556):0.010957,(((((((((NG07T075:0.005723,NG07T066:0.003781):0.000000,(((((((NG07T008:0.003796,NG07T272:0.007732):0.000000,((NG07T036:0.003809,NG07T026:0.001900):0.001878,NG07T073:0.001882):0.000000):0.000000,NG07T031:0.000000):0.000000,(NG07T087:0.001880,NG07T281:0.001884):0.000000):0.000000,NG07T061:0.000000):0.000000,NG07T062:0.000000):0.000000,(((NG07T080:0.003038,(NG07T005:0.004573,NG07T250:0.003037):0.001914):0.000743,NG07T077:0.005755):0.000000,(NG07T280:0.003835,((NG07T003:0.008437,NG07T072:0.006412):0.001515,NG07T030:0.005853):0.000000):0.003826):0.000000):0.000000):0.000000,((NG07T069:0.001883,NG07T282:0.003801):0.001909,NG07T243:0.017816):0.000000):0.003816,NG07T058:0.001898):0.001901,NG07T022:0.001862):0.005737,NG07T012:0.006010):0.006400,NG07T018:0.009013):0.004094,NG07T245:0.019814):0.000000,(NG07T258:0.004321,NG07T255:0.013345):0.003600):0.003736):0.017565,NG07T231:0.022261):0.009583,NG07T276:0.011517):0.014097,NG07T256:0.016391):0.014675,NG07T040:0.032121,NG07T271:0.009328);
