# Supplementary material for: Evidence of Recombination in Intrapatient Populations of Hepatitis C Virus
Source: PLoS One. 2008 Sep 18;3(9):e3239. doi: 10.1371/journal.pone.0003239 (PMC2528950; doi:10.1371/journal.pone.0003239)
Supplement: File S1 — Zip-compressed file with all the maximum likelihood trees used in the analyses (0.13 MB ZIP) [file pone.0003239.s004.zip › ng07t0-t2tfa7.106_573.fas.tre]

(((((((((((((((((((((((((NG07T071:0.004614,NG07T044:0.002312):0.000000,(NG07T049:0.004626,(NG07T047:0.000000,NG07T274:0.000000):0.002290):0.000000):0.000000,NG07T070:0.000000):0.000000,((NG07T278:0.002295,NG07T046:0.004622):0.000000,(NG07T084:0.002295,(NG07T055:0.004736,(NG07T009:0.000000,NG07T006:0.000000):0.002303):0.002293):0.000000):0.000000):0.000000,((NG07T078:0.000000,NG07T273:0.004636):0.000000,((NG07T060:0.004679,NG07T287:0.002299):0.002325,NG07T244:0.000000):0.000000):0.000000):0.000000,(NG07T052:0.000000,NG07T041:0.007065):0.000000):0.000000,(NG07T251:0.000000,((((NG07T286:0.004577,NG07T268:0.002261):0.000000,(NG07T089:0.000000,NG07T065:0.000000):0.002276):0.002284,(NG07T082:0.002324,NG07T266:0.002361):0.002289):0.000000,(NG07T257:0.007129,(NG07T249:0.000000,NG07T242:0.000000):0.002208):0.002404):0.000000):0.000000):0.000000,NG07T247:0.000000):0.000000,(((((NG07T045:0.000000,NG07T267:0.000000):0.000000,NG07T064:0.002251):0.000000,NG07T285:0.014085):0.006990,NG07T279:0.002434):0.002247,(((NG07T088:0.002257,NG07T035:0.009306):0.000000,NG07T057:0.004615):0.002288,((((NG07T074:0.004827,NG07T284:0.002458):0.010380,NG07T252:0.013139):0.005489,NG07T277:0.004931):0.004829,NG07T270:0.004840):0.002230):0.000000):0.000000):0.000000,((NG07T265:0.000000,NG07T262:0.000000):0.007011,(((NG07T217:0.014107,NG07T238:0.000000):0.000000,(NG07T227:0.002323,NG07T214:0.004614):0.002292):0.004758,NG07T234:0.009485):0.007163):0.000000):0.000000,((((NG07T203:0.000000,NG07T221:0.000000):0.000000,(NG07T226:0.000000,NG07T222:0.000000):0.002299):0.000000,NG07T239:0.014223):0.002180,NG07T213:0.004714):0.007240):0.018036,NG07T231:0.010041):0.005245,NG07T245:0.015497):0.007279,NG07T255:0.004647):0.000000,NG07T276:0.000000):0.000000,NG07T258:0.007062):0.010415,NG07T018:0.004169):0.001603,NG07T243:0.010790):0.008109,NG07T256:0.004192):0.003146,((NG07T280:0.004808,(NG07T072:0.002406,(NG07T028:0.004894,(NG07T032:0.002385,(NG07T003:0.002379,NG07T067:0.004837):0.000000):0.002407):0.000000):0.002413):0.000000,NG07T030:0.007361):0.002437):0.002371,(NG07T288:0.007297,(NG07T077:0.000000,NG07T022:0.000000):0.000000):0.002356):0.000000,((((NG07T066:0.004731,(NG07T005:0.004679,NG07T250:0.000000):0.002340):0.000000,(NG07T075:0.002342,NG07T069:0.002356):0.000000):0.000000,((((NG07T281:0.002355,(NG07T073:0.002352,NG07T008:0.002353):0.000000):0.000000,((NG07T058:0.002346,NG07T036:0.002346):0.000000,(NG07T062:0.000000,NG07T061:0.000000):0.000000):0.000000):0.000000,(NG07T026:0.002352,(NG07T087:0.002348,NG07T272:0.009682):0.000000):0.000000):0.000000,NG07T080:0.000000):0.000000):0.000000,(NG07T282:0.000000,NG07T031:0.000000):0.000000):0.000000):0.000000,(NG07T012:0.012131,NG07T248:0.007218):0.002615):0.012744,NG07T271:0.002198):0.025670,NG07T040:0.017536,NG07T215:0.008178);
