# Supplementary material for: Evidence of Recombination in Intrapatient Populations of Hepatitis C Virus
Source: PLoS One. 2008 Sep 18;3(9):e3239. doi: 10.1371/journal.pone.0003239 (PMC2528950; doi:10.1371/journal.pone.0003239)
Supplement: File S1 — Zip-compressed file with all the maximum likelihood trees used in the analyses (0.13 MB ZIP) [file pone.0003239.s004.zip › ng07t0-t2tfa7.574_741.fas.tre]

(((((((((((((((((NG07T028:0.000000,(NG07T274:0.000000,NG07T257:0.006410):0.000000):0.000000,(NG07T078:0.000000,(NG07T052:0.000000,NG07T047:0.006410):0.000000):0.000000):0.000000,(((((NG07T251:0.027430,NG07T249:0.000000):0.000000,NG07T242:0.000000):0.000000,NG07T244:0.000000):0.000000,((NG07T287:0.000000,NG07T252:0.000000):0.000000,NG07T044:0.006322):0.000000):0.000000,(NG07T035:0.000000,(((((NG07T265:0.000000,(((((NG07T070:0.012937,NG07T277:0.006339):0.000000,(NG07T009:0.000000,NG07T006:0.000000):0.006329):0.000000,((NG07T247:0.006298,(NG07T032:0.006111,NG07T248:0.000000):0.012743):0.000000,(((NG07T238:0.006311,NG07T213:0.006352):0.000000,((NG07T234:0.000000,NG07T227:0.000000):0.000000,NG07T214:0.000000):0.000000):0.000000,NG07T215:0.006310):0.006345):0.000000):0.000000,NG07T074:0.000000):0.000000,NG07T262:0.000000):0.000000):0.000000,(((NG07T089:0.000000,NG07T065:0.000000):0.020326,NG07T055:0.000000):0.006368,(NG07T067:0.000000,NG07T049:0.000000):0.006274):0.000000):0.000000,(((((NG07T018:0.006209,NG07T258:0.006153):0.000000,(NG07T022:0.000000,NG07T012:0.000000):0.000000):0.000000,NG07T245:0.006184):0.000000,(NG07T058:0.000000,(((NG07T087:0.000000,((((((((((((((NG07T036:0.006456,NG07T026:0.000000):0.006420,(NG07T243:0.013013,(NG07T282:0.012782,((NG07T003:0.006393,NG07T255:0.006370):0.000000,NG07T069:0.000000):0.000000):0.006393):0.000000):0.000000,(NG07T075:0.012994,NG07T008:0.006410):0.000000):0.000000,NG07T030:0.000000):0.000000,NG07T280:0.000000):0.000000,NG07T272:0.000000):0.000000,NG07T285:0.000000):0.000000,NG07T005:0.000000):0.000000,NG07T281:0.000000):0.000000,NG07T031:0.000000):0.000000,NG07T061:0.000000):0.000000,NG07T062:0.000000):0.000000,NG07T066:0.000000):0.000000,NG07T073:0.000000):0.000000):0.000000,(NG07T077:0.006620,NG07T072:0.006369):0.006585):0.000000,(((NG07T041:0.013640,NG07T267:0.000000):0.013206,NG07T080:0.000000):0.006548,NG07T250:0.006498):0.006484):0.012955):0.006232):0.034000,NG07T278:0.000000):0.006368):0.006373,NG07T273:0.000000):0.000000,NG07T046:0.000000):0.000000):0.000000):0.000000):0.000000,(NG07T288:0.013075,NG07T279:0.000000):0.006444):0.000000,NG07T045:0.000000):0.000000,NG07T071:0.000000):0.000000,NG07T084:0.000000):0.000000,NG07T088:0.006324):0.006378,(NG07T064:0.000000,(((NG07T060:0.006277,(NG07T057:0.013339,NG07T268:0.006496):0.006554):0.000000,NG07T270:0.000000):0.000001,NG07T286:0.012967):0.006356):0.000000):0.006284,(NG07T082:0.000000,NG07T217:0.012746):0.006150):0.000000,NG07T266:0.000000):0.000000,(NG07T203:0.000000,(((NG07T239:0.000000,NG07T221:0.000000):0.000000,NG07T222:0.000000):0.000000,NG07T226:0.000000):0.000000):0.012920):0.006185,NG07T284:0.000000):0.055223,NG07T231:0.000000):0.041917,NG07T256:0.029332):0.005019,NG07T276:0.033173):0.000000,NG07T040:0.006381,NG07T271:0.012743);
