# Supplementary material for: Evidence of Recombination in Intrapatient Populations of Hepatitis C Virus
Source: PLoS One. 2008 Sep 18;3(9):e3239. doi: 10.1371/journal.pone.0003239 (PMC2528950; doi:10.1371/journal.pone.0003239)
Supplement: File S1 — Zip-compressed file with all the maximum likelihood trees used in the analyses (0.13 MB ZIP) [file pone.0003239.s004.zip › ng07t0-t2tfa8.1_225.fas.tre]

(((((((((((((((((((NG07T047:0.000000,((NG07T009:0.000000,NG07T006:0.000000):0.004351,NG07T278:0.000000):0.000000):0.000000,(NG07T273:0.004336,NG07T270:0.000000):0.000000):0.000000,(((NG07T247:0.000000,((NG07T044:0.000000,NG07T070:0.000000):0.000000,((NG07T046:0.000000,NG07T255:0.000000):0.004336,NG07T084:0.004353):0.000000):0.000000):0.000000,(((NG07T078:0.000000,(NG07T238:0.000000,(NG07T234:0.000000,NG07T214:0.000000):0.000000):0.008807):0.000000,NG07T065:0.000000):0.000000,((NG07T041:0.013498,NG07T252:0.000000):0.004331,NG07T251:0.000000):0.000000):0.000000):0.000000,(NG07T071:0.004321,((((NG07T082:0.000000,NG07T287:0.004351):0.000000,NG07T055:0.000000):0.000000,(NG07T257:0.004336,NG07T244:0.000000):0.000000):0.000000,NG07T052:0.000000):0.000000):0.000000):0.000000):0.000000,(((NG07T089:0.000000,NG07T003:0.000000):0.000000,((NG07T274:0.018687,NG07T245:0.000001):0.013849,(NG07T265:0.000000,NG07T262:0.000000):0.004601):0.008764):0.000000,NG07T060:0.000000):0.000000):0.000000,NG07T032:0.000000):0.000000,NG07T268:0.000000):0.000000,(((((NG07T203:0.000000,(NG07T226:0.000000,(NG07T222:0.000000,NG07T221:0.000000):0.000000):0.000000):0.000000,NG07T231:0.008621):0.008837,NG07T227:0.000000):0.008872,NG07T213:0.000000):0.004336,((NG07T067:0.000000,NG07T276:0.004393):0.004304,NG07T266:0.004362):0.000000):0.000000):0.000000,(((NG07T035:0.008742,NG07T057:0.004273):0.000000,(NG07T088:0.000000,NG07T277:0.000000):0.000000):0.004319,((NG07T049:0.004315,NG07T258:0.004308):0.000000,(NG07T249:0.000000,NG07T242:0.000000):0.008720):0.004321):0.000000):0.004441,NG07T072:0.004574):0.004437,NG07T028:0.000000):0.009245,NG07T282:0.008504):0.019723,NG07T022:0.004538):0.004126,NG07T284:0.000000):0.023504,((((((NG07T080:0.000000,(NG07T075:0.000000,(NG07T073:0.000000,((NG07T066:0.004426,(NG07T064:0.000000,(((((((((NG07T062:0.004434,NG07T012:0.004475):0.000000,(NG07T026:0.004468,NG07T272:0.009017):0.000000):0.000000,NG07T031:0.000000):0.000000,NG07T036:0.000000):0.000000,NG07T045:0.000000):0.000000,NG07T250:0.000000):0.000000,NG07T248:0.000000):0.000000,NG07T008:0.000000):0.000000,NG07T058:0.000000):0.000000):0.000000):0.000000,NG07T061:0.000000):0.000000):0.000000):0.000000):0.000000,(((NG07T069:0.004743,NG07T288:0.014515):0.004344,NG07T243:0.004417):0.000000,((NG07T087:0.004472,NG07T077:0.000000):0.004475,NG07T074:0.004487):0.000000):0.000000):0.000000,(NG07T030:0.014029,(NG07T286:0.004550,NG07T279:0.004536):0.009311):0.000000):0.000000,((NG07T285:0.004370,(NG07T018:0.004416,NG07T256:0.000000):0.004421):0.000000,NG07T005:0.000000):0.004426):0.004445,NG07T281:0.004510):0.000000,NG07T271:0.008803):0.004672):0.000000,NG07T267:0.023579):0.027032,NG07T280:0.013520):0.004098,NG07T217:0.011054):0.004679,NG07T239:0.011276):0.002980,NG07T040:0.004585,NG07T215:0.009439);
