# Supplementary material for: Evidence of Recombination in Intrapatient Populations of Hepatitis C Virus
Source: PLoS One. 2008 Sep 18;3(9):e3239. doi: 10.1371/journal.pone.0003239 (PMC2528950; doi:10.1371/journal.pone.0003239)
Supplement: File S1 — Zip-compressed file with all the maximum likelihood trees used in the analyses (0.13 MB ZIP) [file pone.0003239.s004.zip › ng07t0-t2tfa8.226_741.fas.tre]

((((((((((((((((NG07T046:0.002095,(NG07T047:0.002094,NG07T274:0.000000):0.002095):0.000000,NG07T052:0.000000):0.000000,(NG07T078:0.000000,(NG07T084:0.002098,(NG07T071:0.002095,NG07T273:0.002098):0.000000):0.000000):0.000000):0.000000,NG07T244:0.000000):0.000000,NG07T045:0.000000):0.000000,((NG07T035:0.006369,NG07T287:0.004231):0.000000,((NG07T279:0.004286,((((NG07T057:0.010820,(NG07T286:0.006551,NG07T268:0.006517):0.002001):0.000000,(NG07T060:0.008536,NG07T270:0.006375):0.000000):0.002090,NG07T064:0.002085):0.000000,(NG07T082:0.004194,NG07T266:0.002170):0.004214):0.002093):0.000000,((NG07T249:0.000000,NG07T242:0.000000):0.000000,NG07T257:0.006401):0.002100):0.000000):0.000000):0.000000,(NG07T044:0.004253,NG07T088:0.004201):0.000000):0.000000,(((NG07T089:0.000000,NG07T065:0.000000):0.009143,(NG07T285:0.013233,(NG07T041:0.004314,NG07T267:0.000000):0.000000):0.006791):0.004477,NG07T251:0.006723):0.001930):0.002093,((NG07T278:0.004221,(NG07T049:0.006333,(((((NG07T203:0.000000,(NG07T226:0.000000,NG07T222:0.000000):0.002096):0.000000,NG07T239:0.000000):0.000000,NG07T221:0.000000):0.013414,NG07T213:0.008853):0.006580,(((NG07T238:0.002130,NG07T217:0.010664):0.000000,(NG07T227:0.000000,NG07T214:0.004161):0.002018):0.004337,NG07T234:0.008527):0.006550):0.000000):0.000000):0.000000,((((NG07T070:0.004209,NG07T247:0.002082):0.000000,(NG07T055:0.006469,(NG07T009:0.000000,NG07T006:0.000000):0.002081):0.002110):0.000000,NG07T262:0.000000):0.000000,NG07T265:0.000000):0.000000):0.000000):0.006505,NG07T277:0.004521):0.004395,((NG07T074:0.002249,NG07T252:0.008813):0.002221,NG07T284:0.010999):0.000000):0.020952,((NG07T032:0.004411,((((((NG07T072:0.004379,NG07T077:0.004464):0.002245,((((NG07T062:0.000000,NG07T061:0.000000):0.000000,(((((NG07T036:0.004401,NG07T026:0.000000):0.002178,((NG07T003:0.004368,NG07T282:0.004351):0.000000,NG07T069:0.000000):0.002174):0.000000,NG07T280:0.002178):0.000000,NG07T031:0.000000):0.000000,((NG07T066:0.002182,((NG07T030:0.002181,NG07T272:0.002192):0.002203,NG07T008:0.004399):0.000000):0.000000,(NG07T073:0.002182,NG07T087:0.002179):0.000000):0.000000):0.000000):0.000000,NG07T281:0.000000):0.000000,((NG07T080:0.004390,(NG07T005:0.002207,NG07T250:0.004396):0.002194):0.000000,NG07T075:0.006621):0.000000):0.000000):0.004439,NG07T058:0.002214):0.002150,(((NG07T018:0.005595,(NG07T255:0.010106,NG07T243:0.013474):0.006138):0.000000,NG07T245:0.016499):0.004367,(NG07T012:0.002070,NG07T258:0.004276):0.002963):0.005934):0.000000,NG07T022:0.002132):0.006858,(NG07T028:0.000000,(NG07T067:0.004406,NG07T288:0.006844):0.002147):0.006897):0.001939):0.009115,NG07T248:0.000000):0.004753):0.004614,NG07T215:0.015820):0.023782,NG07T231:0.023010):0.016510,(NG07T256:0.018054,NG07T276:0.019805):0.009259):0.002717,NG07T040:0.024962,NG07T271:0.011440);
