# Supplementary material for: Evidence of Recombination in Intrapatient Populations of Hepatitis C Virus
Source: PLoS One. 2008 Sep 18;3(9):e3239. doi: 10.1371/journal.pone.0003239 (PMC2528950; doi:10.1371/journal.pone.0003239)
Supplement: File S1 — Zip-compressed file with all the maximum likelihood trees used in the analyses (0.13 MB ZIP) [file pone.0003239.s004.zip › ng07t0-t2tfa.fas.tre]

(((((((((((((((((((((((NG07T046:0.002860,NG07T071:0.002858):0.000000,(NG07T084:0.002865,NG07T273:0.002863):0.000000):0.000000,NG07T052:0.000000):0.000000,(NG07T287:0.004328,NG07T044:0.002870):0.000000):0.000000,NG07T244:0.000000):0.000000,NG07T078:0.000000):0.000000,(((NG07T257:0.005847,(NG07T249:0.000000,NG07T242:0.000000):0.004274):0.001476,(((((((NG07T286:0.007542,NG07T279:0.004597):0.002826,NG07T074:0.014036):0.000000,NG07T045:0.000000):0.000000,(NG07T285:0.013067,NG07T267:0.008278):0.008926):0.001370,NG07T064:0.001514):0.004482,(NG07T239:0.013955,NG07T217:0.016628):0.007133):0.008272,NG07T284:0.012076):0.016444):0.000000,(NG07T047:0.001433,NG07T274:0.007369):0.001425):0.000000):0.000000,((NG07T088:0.002896,NG07T035:0.007434):0.001380,((NG07T082:0.002877,NG07T266:0.002935):0.002876,((NG07T060:0.005772,(NG07T057:0.009191,NG07T268:0.004628):0.001168):0.000000,NG07T270:0.004316):0.001450):0.001420):0.000000):0.000000,(((NG07T089:0.000000,NG07T065:0.000000):0.006492,NG07T041:0.014734):0.002546,NG07T251:0.004517):0.001327):0.001419,(((NG07T278:0.002858,(NG07T055:0.004357,(NG07T009:0.000000,NG07T006:0.000000):0.002868):0.001419):0.000000,((NG07T247:0.001413,(NG07T265:0.000000,NG07T262:0.000000):0.004304):0.000000,NG07T070:0.002851):0.000000):0.000000,(NG07T049:0.007244,((((NG07T203:0.000000,NG07T221:0.000000):0.000000,(NG07T226:0.000000,NG07T222:0.000000):0.001401):0.015499,NG07T213:0.006093):0.005886,(((NG07T234:0.007296,NG07T214:0.002864):0.000000,NG07T238:0.002800):0.002793,NG07T227:0.004472):0.008978):0.000000):0.000000):0.000000):0.004229,NG07T277:0.004695):0.009225,NG07T252:0.003452):0.014825,NG07T028:0.003569):0.000000,NG07T067:0.005327):0.004572,NG07T032:0.003948):0.004977,(((NG07T276:0.017400,NG07T231:0.023284):0.019632,((((NG07T003:0.003434,NG07T282:0.012470):0.001056,NG07T072:0.007683):0.004691,NG07T255:0.008102):0.004300,NG07T258:0.004978):0.001347):0.003981,NG07T245:0.019314):0.002315):0.015112,NG07T022:0.000819):0.009602,(NG07T280:0.009602,NG07T215:0.038699):0.011309):0.001879,((((NG07T030:0.007675,NG07T281:0.002980):0.000000,(((((NG07T005:0.002999,NG07T250:0.002993):0.001506,NG07T080:0.002979):0.000000,(NG07T087:0.002998,NG07T077:0.004565):0.001496):0.000000,(NG07T075:0.004495,NG07T069:0.004507):0.000000):0.000000,(((((NG07T036:0.002991,NG07T026:0.001492):0.001479,NG07T073:0.001481):0.000000,((NG07T008:0.002983,NG07T272:0.006056):0.000000,(NG07T066:0.002977,NG07T062:0.001479):0.000000):0.000000):0.000000,NG07T031:0.000000):0.000000,NG07T061:0.000000):0.000000):0.000000):0.000000,NG07T243:0.015539):0.003003,NG07T058:0.001508):0.001449):0.000000,(NG07T018:0.010839,NG07T012:0.006281):0.002801):0.003236,(NG07T288:0.018913,NG07T248:0.008657):0.000256):0.016167,NG07T256:0.010102):0.014991,NG07T040:0.037829,NG07T271:0.005510);
