# Supplementary material for: Evidence of Recombination in Intrapatient Populations of Hepatitis C Virus
Source: PLoS One. 2008 Sep 18;3(9):e3239. doi: 10.1371/journal.pone.0003239 (PMC2528950; doi:10.1371/journal.pone.0003239)
Supplement: File S1 — Zip-compressed file with all the maximum likelihood trees used in the analyses (0.13 MB ZIP) [file pone.0003239.s004.zip › ng07t0tfa1.1_474.fas.tree]

((((((((NG07T0_60:0.004213,NG07T0_47:0.002087):0.000000,(NG07T0_44:0.002111,NG07T0_41:0.008622):0.000000):0.000000,NG07T0_65:0.000000):0.000000,(NG07T0_78:0.000000,(NG07T0_84:0.004222,(NG07T0_71:0.004198,NG07T0_46:0.004200):0.000000):0.000000):0.000000):0.000000,NG07T0_70:0.000000):0.000000,((NG07T0_89:0.000000,((((((((((NG07T0_87:0.004362,NG07T0_77:0.000000):0.002164,NG07T0_74:0.004409):0.000000,((((NG07T0_80:0.000000,((((NG07T0_62:0.002156,NG07T0_58:0.002156):0.000000,(NG07T0_26:0.002162,(NG07T0_73:0.002162,NG07T0_05:0.006543):0.000000):0.000000):0.000000,NG07T0_61:0.000000):0.000000,((NG07T0_66:0.004348,NG07T0_69:0.004356):0.000000,NG07T0_36:0.002156):0.000000):0.000000):0.000000,NG07T0_75:0.000000):0.000000,NG07T0_08:0.000000):0.000000,NG07T0_31:0.000000):0.000000):0.000000,(((((NG07T0_64:0.002102,NG07T0_45:0.000000):0.000001,NG07T0_18:0.013218):0.004228,NG07T0_12:0.002233):0.006066,NG07T0_40:0.045057):0.002967,NG07T0_30:0.008922):0.000000):0.015730,NG07T0_22:0.000000):0.015775,NG07T0_28:0.000000):0.002175,NG07T0_72:0.004419):0.002169,(NG07T0_03:0.000000,NG07T0_32:0.002140):0.000000):0.002170,NG07T0_67:0.002143):0.008824,NG07T0_82:0.000000):0.002094):0.000000,((NG07T0_49:0.008530,(NG07T0_57:0.004193,(NG07T0_88:0.002077,NG07T0_35:0.004191):0.000000):0.002086):0.000000,NG07T0_52:0.000000):0.000000):0.000000):0.002088,NG07T0_55:0.004330):0.002103,NG07T0_09:0.000000,NG07T0_06:0.000000);
