# Supplementary material for: Evidence of Recombination in Intrapatient Populations of Hepatitis C Virus
Source: PLoS One. 2008 Sep 18;3(9):e3239. doi: 10.1371/journal.pone.0003239 (PMC2528950; doi:10.1371/journal.pone.0003239)
Supplement: File S1 — Zip-compressed file with all the maximum likelihood trees used in the analyses (0.13 MB ZIP) [file pone.0003239.s004.zip › ng07t0tfa1.475_741.fas.tree]

((((((((((((((((((((NG07T0_30:0.003909,NG07T0_80:0.007900):0.000000,NG07T0_62:0.000000):0.000000,(NG07T0_31:0.000000,((((NG07T0_36:0.003920,NG07T0_26:0.000000):0.003909,NG07T0_08:0.007933):0.000000,NG07T0_61:0.000000):0.000000,((NG07T0_87:0.000000,NG07T0_75:0.011924):0.000000,NG07T0_73:0.000000):0.000000):0.000000):0.000000):0.000000,NG07T0_05:0.000000):0.000000,NG07T0_66:0.000000):0.000000,(NG07T0_03:0.007851,NG07T0_69:0.000000):0.003899):0.000000,(NG07T0_77:0.008034,NG07T0_72:0.003927):0.003967):0.007864,NG07T0_58:0.000000):0.003819,NG07T0_12:0.003769):0.000000,NG07T0_18:0.003805):0.000000,NG07T0_22:0.003811):0.012313,(NG07T0_40:0.110766,NG07T0_32:0.000011):0.007670):0.012711,NG07T0_67:0.007805):0.000000,NG07T0_28:0.000000):0.049518,NG07T0_57:0.024242):0.000647,((NG07T0_78:0.000000,NG07T0_84:0.000000):0.000000,((NG07T0_71:0.000000,NG07T0_46:0.000000):0.000000,(((((NG07T0_64:0.003855,NG07T0_35:0.011797):0.000000,(NG07T0_82:0.011651,NG07T0_88:0.000000):0.003857):0.000000,((NG07T0_60:0.011790,NG07T0_44:0.000000):0.003857,NG07T0_47:0.003882):0.000000):0.000000,NG07T0_52:0.000000):0.000000,NG07T0_45:0.000000):0.000000):0.000000):0.000000):0.003855,(((NG07T0_70:0.007769,NG07T0_49:0.003807):0.000000,(NG07T0_09:0.000000,NG07T0_06:0.000000):0.003824):0.000000,NG07T0_74:0.000000):0.000000):0.003850,NG07T0_55:0.000000):0.007204,NG07T0_41:0.027564):0.013726,NG07T0_89:0.000000,NG07T0_65:0.000000);
