# Supplementary material for: Evidence of Recombination in Intrapatient Populations of Hepatitis C Virus
Source: PLoS One. 2008 Sep 18;3(9):e3239. doi: 10.1371/journal.pone.0003239 (PMC2528950; doi:10.1371/journal.pone.0003239)
Supplement: File S1 — Zip-compressed file with all the maximum likelihood trees used in the analyses (0.13 MB ZIP) [file pone.0003239.s004.zip › ng07t0tfa2.1_326.tre]

((((((((((((((((NG07T047K:0.000000,NG07T052K:0.000000):0.000000,(NG07T046K:0.003019,(NG07T071K:0.003017,NG07T060K:0.006116):0.000000):0.000000):0.000000,((NG07T067K:0.003017,NG07T084K:0.003035):0.000000,NG07T089K:0.000000):0.000000):0.000000,(NG07T044K:0.003057,(NG07T009K:0.000000,NG07T006K:0.000000):0.003033):0.000000):0.000000,(NG07T055K:0.000000,NG07T003K:0.000000):0.000000):0.000000,(NG07T041K:0.012562,NG07T032K:0.000000):0.000000):0.000000,NG07T078K:0.000000):0.000000,NG07T082K:0.000000):0.000000,(NG07T065K:0.000000,NG07T070K:0.000000):0.000000):0.000000,(NG07T049K:0.006116,(NG07T088K:0.000000,(NG07T057S:0.006104,NG07T035K:0.006054):0.000000):0.003013):0.000000):0.003060,NG07T072K:0.003137):0.003090,NG07T028K:0.000000):0.022411,NG07T022K:0.000000):0.022574,NG07T074K:0.003096):0.000000,((((NG07T075K:0.000000,((((NG07T062S:0.003072,NG07T026K:0.003091):0.000000,NG07T080K:0.000000):0.000000,((NG07T069K:0.006234,NG07T066K:0.006214):0.000000,NG07T012K:0.003096):0.000000):0.000000,(NG07T0612:0.000000,(((NG07T045K:0.000000,NG07T036K:0.000000):0.000000,NG07T058K:0.000000):0.000000,NG07T064K:0.000000):0.000000):0.000000):0.000000):0.000000,(NG07T008K:0.000000,NG07T073K:0.000000):0.000000):0.000000,NG07T031S:0.000000):0.000000,((NG07T005S:0.000001,NG07T018K:0.006183):0.003072,(NG07T040K:0.035499,NG07T030K:0.003020):0.006574):0.000000):0.000000):0.003096,NG07T087S:0.003098,NG07T077K:0.000000);
