# Supplementary material for: Evidence of Recombination in Intrapatient Populations of Hepatitis C Virus
Source: PLoS One. 2008 Sep 18;3(9):e3239. doi: 10.1371/journal.pone.0003239 (PMC2528950; doi:10.1371/journal.pone.0003239)
Supplement: File S1 — Zip-compressed file with all the maximum likelihood trees used in the analyses (0.13 MB ZIP) [file pone.0003239.s004.zip › ng07t0tfa2.327_600.tre]

(((((((((((((((((((((NG07T058K:0.003772,NG07T087S:0.003774):0.000000,(((NG07T066K:0.000000,(NG07T069K:0.000000,NG07T005S:0.007620):0.000000):0.000000,(NG07T031S:0.000000,NG07T062S:0.000000):0.000000):0.000000,((NG07T073K:0.003784,NG07T008K:0.003787):0.000000,((NG07T036K:0.003761,NG07T026K:0.000000):0.003774,(NG07T032K:0.003774,NG07T030K:0.007650):0.000000):0.000000):0.000000):0.000000):0.000000,NG07T0612:0.000000):0.000000,((NG07T003K:0.003765,(NG07T072K:0.003826,(NG07T018K:0.011726,NG07T012K:0.011707):0.003776):0.003838):0.000000,NG07T075K:0.003766):0.000000):0.000000,NG07T080K:0.003789):0.003788,(NG07T077K:0.003802,NG07T022K:0.000000):0.000000):0.007738,(NG07T067K:0.003836,NG07T028K:0.000000):0.000000):0.019948,NG07T040K:0.071668):0.030128,NG07T074K:0.005654):0.023225,((NG07T064K:0.003671,(NG07T057S:0.007480,NG07T060K:0.003695):0.003774):0.000000,(NG07T082K:0.003645,NG07T035K:0.011398):0.003810):0.003662):0.000000,(NG07T089K:0.000000,NG07T065K:0.000000):0.007453):0.000000,NG07T045K:0.000000):0.000000,NG07T044K:0.000000):0.000000,NG07T041K:0.000000):0.000000,NG07T052K:0.000000):0.000000,NG07T047K:0.003678):0.000000,(NG07T078K:0.000000,((NG07T088K:0.003678,NG07T070K:0.003678):0.000000,(NG07T046K:0.003678,NG07T071K:0.003678):0.000000):0.000000):0.000000):0.000000,NG07T084K:0.003690):0.000000,NG07T049K:0.007431):0.003690,NG07T055K:0.007530):0.000000,NG07T009K:0.000000,NG07T006K:0.000000);
