# Supplementary material for: Evidence of Recombination in Intrapatient Populations of Hepatitis C Virus
Source: PLoS One. 2008 Sep 18;3(9):e3239. doi: 10.1371/journal.pone.0003239 (PMC2528950; doi:10.1371/journal.pone.0003239)
Supplement: File S1 — Zip-compressed file with all the maximum likelihood trees used in the analyses (0.13 MB ZIP) [file pone.0003239.s004.zip › ng07t0tfa2.601_741.tre]

((((((((((((((((NG07T075K:0.014731,NG07T0612:0.000000):0.000000,NG07T066K:0.000000):0.000000,(NG07T005S:0.000000,(NG07T062S:0.000000,(NG07T008K:0.007328,(NG07T041K:0.007415,NG07T036K:0.000000):0.007423):0.000000):0.000000):0.000000):0.000000,NG07T031S:0.000000):0.000000,(NG07T087S:0.000000,(NG07T077K:0.000000,NG07T072K:0.000000):0.007328):0.000000):0.000000,NG07T080K:0.007303):0.000000,((NG07T030K:0.000000,NG07T026K:0.000000):0.000000,NG07T073K:0.000000):0.000000):0.000000,(NG07T003K:0.007336,NG07T069K:0.000000):0.007328):0.014768,NG07T058K:0.000000):0.007154,((NG07T022K:0.000000,NG07T012K:0.000000):0.000000,NG07T018K:0.007112):0.000000):0.007155,NG07T057S:0.000000):0.014567,((NG07T084K:0.000000,NG07T078K:0.000000):0.000000,(((NG07T064K:0.000000,NG07T052K:0.000000):0.000000,NG07T071K:0.000000):0.000000,((((NG07T035K:0.000000,NG07T028K:0.000000):0.000000,(NG07T047K:0.007211,((NG07T060K:0.000000,NG07T044K:0.000000):0.007122,(NG07T088K:0.000000,NG07T082K:0.007007):0.007123):0.000000):0.000000):0.000000,NG07T045K:0.000000):0.000000,NG07T046K:0.000000):0.000000):0.000000):0.000000):0.000000,NG07T040K:0.100237):0.007162,(NG07T074K:0.000000,((NG07T070K:0.007162,(NG07T009K:0.000000,NG07T006K:0.000000):0.007101):0.000000,(NG07T032K:0.007089,(NG07T067K:0.000000,NG07T049K:0.000000):0.007078):0.000000):0.000000):0.000000):0.007165,NG07T055K:0.000002):0.022476,NG07T089K:0.000000,NG07T065K:0.000000);
