# Supplementary material for: Evidence of Recombination in Intrapatient Populations of Hepatitis C Virus
Source: PLoS One. 2008 Sep 18;3(9):e3239. doi: 10.1371/journal.pone.0003239 (PMC2528950; doi:10.1371/journal.pone.0003239)
Supplement: File S1 — Zip-compressed file with all the maximum likelihood trees used in the analyses (0.13 MB ZIP) [file pone.0003239.s004.zip › ng07t0tfa.fas.tre]

(((((((((((((((((((NG07T062:0.001421,(NG07T036:0.002872,NG07T026:0.001433):0.001424):0.000000,((NG07T066:0.002862,NG07T008:0.002865):0.000000,NG07T073:0.001423):0.000000):0.000000,NG07T061:0.000000):0.000000,(NG07T069:0.004322,NG07T075:0.004310):0.000000):0.000000,NG07T031:0.000000):0.000000,(NG07T080:0.002862,NG07T005:0.004309):0.000000):0.000000,(NG07T087:0.002919,NG07T077:0.004422):0.001414):0.000000,NG07T030:0.007371):0.002889,NG07T058:0.001435):0.001462,(((NG07T003:0.004789,NG07T072:0.007277):0.004870,((NG07T067:0.005144,NG07T028:0.003637):0.004124,NG07T032:0.003883):0.005439):0.014781,NG07T022:0.000237):0.011505):0.000000,(NG07T018:0.010397,NG07T012:0.005911):0.002758):0.006651,NG07T040:0.072945):0.021731,NG07T074:0.004659):0.008868,(NG07T064:0.002772,NG07T045:0.000000):0.000000):0.024505,(((NG07T088:0.001410,NG07T082:0.006949):0.001388,(NG07T057:0.011477,NG07T035:0.007012):0.000000):0.001325,(((((NG07T071:0.002749,NG07T046:0.002750):0.000000,(NG07T060:0.007015,NG07T044:0.001408):0.001354):0.000000,(NG07T084:0.002759,NG07T047:0.002754):0.000000):0.000000,NG07T078:0.000000):0.000000,NG07T052:0.000000):0.000000):0.000000):0.001366,((NG07T089:0.000000,NG07T065:0.000000):0.004644,NG07T041:0.015533):0.003884):0.000000,(NG07T070:0.002744,NG07T049:0.006969):0.000000):0.001361,NG07T055:0.004246):0.002767,NG07T009:0.000000,NG07T006:0.000000);
