# Supplementary material for: Evidence of Recombination in Intrapatient Populations of Hepatitis C Virus
Source: PLoS One. 2008 Sep 18;3(9):e3239. doi: 10.1371/journal.pone.0003239 (PMC2528950; doi:10.1371/journal.pone.0003239)
Supplement: File S1 — Zip-compressed file with all the maximum likelihood trees used in the analyses (0.13 MB ZIP) [file pone.0003239.s004.zip › ng07t2tfa1.1_585.fas.tre]

(((((((((((((((((NG07T273:0.003555,NG07T287:0.005389):0.000000,(((NG07T251:0.001758,(NG07T265:0.000000,NG07T262:0.000000):0.005384):0.000000,NG07T278:0.001761):0.000000,NG07T247:0.000000):0.000000):0.000000,NG07T244:0.000000):0.000000,((((((NG07T284:0.023157,(NG07T239:0.012672,NG07T217:0.014403):0.013068):0.001143,(NG07T285:0.013670,(NG07T286:0.005563,NG07T279:0.003844):0.003801):0.001700):0.007724,NG07T267:0.000000):0.013983,NG07T274:0.003936):0.007421,((NG07T277:0.003871,NG07T252:0.014254):0.003587,NG07T270:0.003728):0.001685):0.000000,(NG07T268:0.003532,(NG07T257:0.005425,(NG07T249:0.000000,NG07T242:0.000000):0.005313):0.001863):0.000000):0.000000):0.000000,(NG07T266:0.005416,(((NG07T234:0.009466,NG07T214:0.003678):0.001628,NG07T238:0.000000):0.003431,NG07T227:0.007538):0.007622):0.000000):0.000000,(((NG07T203:0.000000,NG07T221:0.000000):0.000000,(NG07T226:0.000000,NG07T222:0.000000):0.001747):0.009196,NG07T213:0.003670):0.007515):0.017460,NG07T231:0.019294):0.002009,NG07T245:0.020914):0.005833,(NG07T276:0.001782,NG07T255:0.003548):0.000000):0.003138,NG07T258:0.006049):0.019372,NG07T282:0.001756):0.021190,(NG07T215:0.034548,NG07T280:0.004861):0.013278):0.004561,NG07T271:0.013612):0.000000,NG07T281:0.001858):0.001850,NG07T243:0.015649):0.000000,((NG07T288:0.010561,NG07T256:0.005908):0.003681,NG07T248:0.007723):0.000000):0.000000,NG07T272:0.007614,NG07T250:0.001839);
