# Supplementary material for: Evidence of Recombination in Intrapatient Populations of Hepatitis C Virus
Source: PLoS One. 2008 Sep 18;3(9):e3239. doi: 10.1371/journal.pone.0003239 (PMC2528950; doi:10.1371/journal.pone.0003239)
Supplement: File S1 — Zip-compressed file with all the maximum likelihood trees used in the analyses (0.13 MB ZIP) [file pone.0003239.s004.zip › ng07t2tfa1.586_743.fas.tre]

(((((((((((((NG07T242:0.000000,(((NG07T288:0.013298,NG07T279:0.000000):0.006598,NG07T274:0.000000):0.000000,((NG07T244:0.000000,NG07T257:0.006583):0.000000,(NG07T249:0.000000,NG07T252:0.000000):0.000000):0.000000):0.000000):0.000000,NG07T273:0.000000):0.000000,NG07T287:0.000000):0.000000,(NG07T251:0.020488,(NG07T248:0.006441,(((NG07T258:0.006284,((((NG07T282:0.013298,NG07T243:0.006725):0.006811,NG07T255:0.013383):0.000000,((NG07T250:0.006700,NG07T267:0.000000):0.006706,((NG07T285:0.000000,NG07T281:0.000000):0.000000,(NG07T280:0.000000,NG07T272:0.000000):0.000000):0.000000):0.000000):0.020253,NG07T245:0.006466):0.000000):0.027178,NG07T278:0.000000):0.006528,((NG07T265:0.000000,NG07T262:0.000000):0.000000,((NG07T277:0.006490,NG07T247:0.006460):0.000000,(NG07T215:0.000000,(((NG07T238:0.006450,NG07T213:0.006507):0.000000,NG07T214:0.000000):0.000000,(NG07T234:0.000000,NG07T227:0.000000):0.000000):0.000000):0.006497):0.000000):0.000000):0.000000):0.006535):0.000000):0.006601,NG07T286:0.006594):0.006604,(NG07T270:0.000000,NG07T268:0.013308):0.000000):0.013069,NG07T217:0.019738):0.000000,NG07T266:0.000000):0.000000,((NG07T226:0.000000,NG07T222:0.000000):0.000000,((NG07T203:0.000000,NG07T239:0.000000):0.000000,NG07T221:0.000000):0.000000):0.013220):0.006348,NG07T284:0.000000):0.045947,NG07T231:0.001792):0.038583,NG07T256:0.024008):0.005572,NG07T276:0.033109,NG07T271:0.015523);
