# Supplementary material for: Evidence of Recombination in Intrapatient Populations of Hepatitis C Virus
Source: PLoS One. 2008 Sep 18;3(9):e3239. doi: 10.1371/journal.pone.0003239 (PMC2528950; doi:10.1371/journal.pone.0003239)
Supplement: File S1 — Zip-compressed file with all the maximum likelihood trees used in the analyses (0.13 MB ZIP) [file pone.0003239.s004.zip › ng07t2tfa2.1_390.fas.tre]

(((((((((((((((((((((NG07T257:0.002646,NG07T273:0.005382):0.000000,NG07T255:0.002646):0.000000,NG07T244:0.000000):0.000000,NG07T278:0.000000):0.000000,(NG07T287:0.005395,NG07T247:0.000000):0.000000):0.000000,(NG07T268:0.000000,(NG07T238:0.000000,(NG07T234:0.002668,NG07T214:0.000000):0.002652):0.005376):0.000000):0.000000,(NG07T276:0.002695,(((((NG07T203:0.000000,(NG07T226:0.000000,(NG07T222:0.000000,NG07T221:0.000000):0.000000):0.000000):0.000000,NG07T231:0.005350):0.005421,NG07T227:0.000000):0.008361,NG07T213:0.005491):0.002693,NG07T266:0.008261):0.000000):0.000000):0.000000,NG07T251:0.000000):0.000000,((((((NG07T284:0.016317,NG07T282:0.004864):0.013807,NG07T252:0.006288):0.005697,NG07T277:0.002684):0.005733,NG07T258:0.011149):0.000000,NG07T270:0.002678):0.002657,(NG07T249:0.000000,NG07T242:0.000000):0.008163):0.000000):0.000000,(NG07T265:0.000000,NG07T262:0.000000):0.008194):0.009265,NG07T245:0.022085):0.001851,NG07T274:0.002999):0.021312,NG07T267:0.000000):0.012141,(((NG07T215:0.017018,NG07T280:0.017293):0.014721,NG07T217:0.005990):0.002984,NG07T239:0.008285):0.022570):0.002927,NG07T285:0.015004):0.002032,(NG07T279:0.005511,NG07T286:0.002828):0.005737):0.000000,NG07T243:0.002827):0.009056,NG07T256:0.005880):0.002722,NG07T288:0.015018):0.000000,(NG07T272:0.005612,(NG07T281:0.002906,NG07T271:0.005583):0.002714):0.000000):0.000000,NG07T250:0.000000,NG07T248:0.000000);
