# Supplementary material for: Evidence of Recombination in Intrapatient Populations of Hepatitis C Virus
Source: PLoS One. 2008 Sep 18;3(9):e3239. doi: 10.1371/journal.pone.0003239 (PMC2528950; doi:10.1371/journal.pone.0003239)
Supplement: File S1 — Zip-compressed file with all the maximum likelihood trees used in the analyses (0.13 MB ZIP) [file pone.0003239.s004.zip › ng07t2tfa2.391_743.fas.tre]

(((((((((((NG07T273:0.000000,(NG07T287:0.002944,NG07T274:0.002944):0.000000):0.000000,(((NG07T257:0.009090,(NG07T249:0.000000,NG07T242:0.000000):0.000000):0.002963,((NG07T285:0.009214,NG07T267:0.000000):0.017317,NG07T251:0.010536):0.001840):0.000000,NG07T244:0.000000):0.000000):0.000000,(NG07T279:0.006137,(((NG07T265:0.000000,NG07T262:0.000000):0.000000,(NG07T277:0.005925,NG07T247:0.002921):0.000000):0.000000,(NG07T278:0.005970,(((NG07T203:0.000000,((NG07T239:0.000000,(NG07T226:0.000000,NG07T222:0.000000):0.002886):0.000000,NG07T221:0.000000):0.000000):0.016057,NG07T213:0.005818):0.009686,((((NG07T238:0.002867,NG07T214:0.005765):0.000000,NG07T227:0.000000):0.000000,NG07T217:0.014968):0.006100,NG07T234:0.005815):0.009275):0.000000):0.000000):0.002941):0.000000):0.000000,(((NG07T286:0.006051,NG07T268:0.009254):0.002766,NG07T270:0.003090):0.003110,(NG07T284:0.005798,NG07T266:0.000000):0.002960):0.002929):0.000001,NG07T252:0.009186):0.033141,NG07T288:0.023439):0.007983,(NG07T215:0.025925,NG07T248:0.000000):0.005462):0.003838,(((((NG07T250:0.009146,((NG07T281:0.000000,NG07T280:0.000000):0.000000,NG07T272:0.006051):0.000000):0.002476,(NG07T282:0.003366,NG07T243:0.015244):0.003117):0.003674,NG07T255:0.006081):0.008891,NG07T258:0.000000):0.008533,NG07T245:0.006770):0.006717):0.024217,NG07T231:0.025552):0.019553,NG07T276:0.018608):0.004251,NG07T256:0.016037,NG07T271:0.026912);
