# Supplementary material for: Evidence of Recombination in Intrapatient Populations of Hepatitis C Virus
Source: PLoS One. 2008 Sep 18;3(9):e3239. doi: 10.1371/journal.pone.0003239 (PMC2528950; doi:10.1371/journal.pone.0003239)
Supplement: File S1 — Zip-compressed file with all the maximum likelihood trees used in the analyses (0.13 MB ZIP) [file pone.0003239.s004.zip › ng07t2tfa3.1_281.fas.tre]

((((((((((((((((((NG07T252:0.003526,NG07T270:0.003526):0.000000,(NG07T257:0.003529,NG07T255:0.003529):0.000000):0.000000,((((NG07T238:0.000000,NG07T234:0.000000):0.000000,NG07T214:0.000000):0.007164,NG07T287:0.007201):0.000000,NG07T273:0.003529):0.000000):0.000000,(NG07T278:0.000000,NG07T244:0.000000):0.000000):0.000000,(NG07T251:0.000000,NG07T277:0.003516):0.000000):0.000000,NG07T268:0.000000):0.000000,(((((((NG07T203:0.000000,NG07T221:0.000000):0.000000,NG07T222:0.000000):0.000000,NG07T226:0.000000):0.000000,NG07T231:0.007054):0.007193,NG07T227:0.000000):0.007211,NG07T213:0.000000):0.003529,((NG07T274:0.007699,NG07T245:0.015904):0.011547,(NG07T265:0.000000,NG07T262:0.000000):0.010910):0.000000):0.000000):0.000000,NG07T247:0.000000):0.000000,NG07T276:0.003609):0.000000,(NG07T258:0.003656,(NG07T249:0.000000,NG07T242:0.000000):0.007216):0.003493):0.002850,NG07T266:0.004423):0.017209,NG07T282:0.002154):0.024291,NG07T284:0.000000):0.018914,(NG07T271:0.007200,(((((NG07T286:0.003691,NG07T279:0.003730):0.007592,((NG07T285:0.003620,NG07T256:0.003680):0.003695,NG07T288:0.019655):0.000000):0.000000,(NG07T250:0.000000,NG07T248:0.000000):0.000000):0.000000,(NG07T272:0.007355,NG07T243:0.003607):0.000000):0.003624,NG07T281:0.003678):0.000000):0.003662):0.000000,NG07T267:0.019305):0.025972,NG07T280:0.017676):0.002049,NG07T217:0.008001):0.003240,NG07T239:0.008005,NG07T215:0.016191);
