# Supplementary material for: Evidence of Recombination in Intrapatient Populations of Hepatitis C Virus
Source: PLoS One. 2008 Sep 18;3(9):e3239. doi: 10.1371/journal.pone.0003239 (PMC2528950; doi:10.1371/journal.pone.0003239)
Supplement: File S1 — Zip-compressed file with all the maximum likelihood trees used in the analyses (0.13 MB ZIP) [file pone.0003239.s004.zip › ng07t2tfa3.282_743.fas.tre]

(((((((((((((((((((NG07T287:0.002295,NG07T274:0.002295):0.000000,NG07T273:0.002300):0.000000,NG07T244:0.000000):0.000000,(((NG07T285:0.014840,NG07T267:0.000000):0.013199,NG07T251:0.007996):0.001608,(((NG07T286:0.007090,NG07T268:0.007464):0.002083,NG07T270:0.004942):0.002526,NG07T266:0.004805):0.002159):0.000000):0.000000,((NG07T242:0.000000,NG07T249:0.000000):0.000000,NG07T257:0.007057):0.002300):0.000000,NG07T279:0.004763):0.002289,(NG07T278:0.004638,((NG07T262:0.000000,NG07T265:0.000000):0.000000,(NG07T247:0.002275,((((NG07T203:0.000000,((NG07T226:0.000000,NG07T222:0.000000):0.002269,NG07T221:0.000000):0.000000):0.000000,NG07T239:0.000000):0.015145,NG07T213:0.009921):0.007418,(((NG07T238:0.002349,NG07T217:0.011805):0.000000,(NG07T227:0.000000,NG07T214:0.004539):0.002164):0.004790,NG07T234:0.009457):0.007298):0.000000):0.000000):0.000000):0.000000):0.007233,NG07T277:0.005230):0.005432,(NG07T284:0.010875,NG07T252:0.011356):0.001416):0.026693,(NG07T215:0.016309,((NG07T271:0.018180,(NG07T276:0.027304,NG07T256:0.016816):0.009246):0.024057,NG07T231:0.024219):0.031692):0.004807):0.005439,NG07T248:0.000000):0.004830,NG07T288:0.025929):0.010255,NG07T245:0.010506):0.014717,NG07T258:0.003496):0.009316,NG07T255:0.008246):0.006338,NG07T243:0.017102):0.007295,NG07T282:0.005829):0.001672,NG07T250:0.007450):0.000000,(NG07T281:0.000000,NG07T280:0.000000):0.000000,NG07T272:0.004920);
