# Supplementary material for: Evidence of Recombination in Intrapatient Populations of Hepatitis C Virus
Source: PLoS One. 2008 Sep 18;3(9):e3239. doi: 10.1371/journal.pone.0003239 (PMC2528950; doi:10.1371/journal.pone.0003239)
Supplement: File S1 — Zip-compressed file with all the maximum likelihood trees used in the analyses (0.13 MB ZIP) [file pone.0003239.s004.zip › ng07t2tfa4.1_79.tre]

(((((((((((((((((((NG07T287S:0.013170,NG07T277K:0.000000):0.000000,NG07T262S:0.000000):0.000000,NG07T266K:0.000000):0.000000,NG07T268K:0.000000):0.000000,(NG07T278S:0.000000,((NG07T273S:0.000000,NG07T265S:0.000000):0.000000,(NG07T238K:0.000000,(NG07T234K:0.000000,NG07T214K:0.000000):0.000000):0.013231):0.000000):0.000000):0.000000,NG07T244K:0.000000):0.000000,NG07T270K:0.000000):0.000000,NG07T257S:0.000000):0.000000,NG07T255S:0.000000):0.000000,NG07T252K:0.000000):0.000000,(NG07T251K:0.000000,NG07T247K:0.000000):0.000000):0.000000,((NG07T282K:0.000002,NG07T276K:0.013122):0.012741,((((NG07T203S:0.000000,(NG07T226K:0.000000,NG07T222K:0.000000):0.000000):0.000000,NG07T221S:0.000000):0.000000,NG07T231K:0.011939):0.025892,(NG07T227S:0.000000,NG07T213K:0.000000):0.000000):0.013067):0.000000):0.000000,((NG07T284K:0.000000,NG07T258K:0.000000):0.000000,(NG07T249K:0.000000,NG07T242S:0.000000):0.013051):0.012964):0.046337,NG07T245S:0.013045):0.000000,NG07T274K:0.030817):0.048207,((((((((((NG07T286S:0.000000,NG07T285S:0.000000):0.000000,NG07T248S:0.000000):0.000000,NG07T250S:0.000000):0.000000,NG07T288K:0.030957):0.000000,NG07T256S:0.000000):0.000000,NG07T272K:0.000000):0.000000,NG07T279S:0.000000):0.000000,NG07T243K:0.013987):0.014560,NG07T267K:0.000000):0.015100,(NG07T281K:0.000000,NG07T271K:0.013663):0.014362):0.000000):0.029980,NG07T280K:0.014367):0.000000,NG07T217K:0.014012):0.000000,NG07T239S:0.000000,NG07T215K:0.000000);
