# Supplementary material for: Evidence of Recombination in Intrapatient Populations of Hepatitis C Virus
Source: PLoS One. 2008 Sep 18;3(9):e3239. doi: 10.1371/journal.pone.0003239 (PMC2528950; doi:10.1371/journal.pone.0003239)
Supplement: File S1 — Zip-compressed file with all the maximum likelihood trees used in the analyses (0.13 MB ZIP) [file pone.0003239.s004.zip › ng07t2tfa4.80_390.tre]

(((((((((((((((((((NG07T257S:0.003434,NG07T213K:0.006954):0.000000,(NG07T276K:0.000000,NG07T251K:0.000000):0.000000):0.000000,((NG07T274K:0.000000,(NG07T255S:0.003434,NG07T273S:0.006981):0.000000):0.000000,NG07T278S:0.000000):0.000000):0.000000,(NG07T287S:0.003450,NG07T268K:0.000000):0.000000):0.000000,((NG07T249K:0.000000,NG07T242S:0.000000):0.003419,NG07T247K:0.000000):0.000000):0.000000,NG07T244K:0.000000):0.000000,((NG07T238K:0.000000,(NG07T234K:0.003447,NG07T214K:0.000000):0.003412):0.003419,(((NG07T203S:0.000000,(NG07T227S:0.000000,(NG07T226K:0.000000,(NG07T222K:0.000000,NG07T221S:0.000000):0.000000):0.000000):0.000000):0.003513,NG07T231K:0.000000):0.003510,NG07T266K:0.007270):0.003515):0.000000):0.000000,((NG07T258K:0.010766,((((NG07T282K:0.020140,NG07T252K:0.008002):0.003572,NG07T245S:0.015573):0.003642,NG07T277K:0.003511):0.007469,NG07T270K:0.003481):0.000000):0.003458,(NG07T265S:0.000000,NG07T262S:0.000000):0.010603):0.000000):0.000000,NG07T267K:0.014126):0.015589,NG07T279S:0.003101):0.007484,NG07T286S:0.000000):0.007056,(NG07T239S:0.011050,NG07T217K:0.007296):0.014679):0.000000,(NG07T285S:0.021389,NG07T243K:0.000000):0.003411):0.011386,NG07T256S:0.003445):0.003839,(NG07T288K:0.007412,(NG07T215K:0.029279,NG07T280K:0.007811):0.015762):0.000000):0.003586,NG07T281K:0.003581):0.000000,(NG07T271K:0.003528,NG07T272K:0.007192):0.000000):0.000000,NG07T284K:0.000000):0.000000,NG07T250S:0.000000,NG07T248S:0.000000);
