# Supplementary material for: Evidence of Recombination in Intrapatient Populations of Hepatitis C Virus
Source: PLoS One. 2008 Sep 18;3(9):e3239. doi: 10.1371/journal.pone.0003239 (PMC2528950; doi:10.1371/journal.pone.0003239)
Supplement: File S1 — Zip-compressed file with all the maximum likelihood trees used in the analyses (0.13 MB ZIP) [file pone.0003239.s004.zip › ng07t2tfa4.391_743.tre]

(((((((((((NG07T273S:0.000000,(NG07T287S:0.002944,NG07T274K:0.002944):0.000000):0.000000,(((NG07T257S:0.009090,(NG07T249K:0.000000,NG07T242S:0.000000):0.000000):0.002963,((NG07T285S:0.009214,NG07T267K:0.000000):0.017317,NG07T251K:0.010536):0.001840):0.000000,NG07T244K:0.000000):0.000000):0.000000,(NG07T279S:0.006137,(((NG07T265S:0.000000,NG07T262S:0.000000):0.000000,(NG07T277K:0.005925,NG07T247K:0.002921):0.000000):0.000000,(NG07T278S:0.005970,(((NG07T203S:0.000000,((NG07T239S:0.000000,(NG07T226K:0.000000,NG07T222K:0.000000):0.002886):0.000000,NG07T221S:0.000000):0.000000):0.016057,NG07T213K:0.005818):0.009686,((((NG07T238K:0.002867,NG07T214K:0.005765):0.000000,NG07T227S:0.000000):0.000000,NG07T217K:0.014968):0.006100,NG07T234K:0.005815):0.009275):0.000000):0.000000):0.002941):0.000000):0.000000,(((NG07T286S:0.006051,NG07T268K:0.009254):0.002766,NG07T270K:0.003090):0.003110,(NG07T284K:0.005798,NG07T266K:0.000000):0.002960):0.002929):0.000001,NG07T252K:0.009186):0.033141,NG07T288K:0.023439):0.007983,(NG07T215K:0.025925,NG07T248S:0.000000):0.005462):0.003838,(((((NG07T250S:0.009146,((NG07T281K:0.000000,NG07T280K:0.000000):0.000000,NG07T272K:0.006051):0.000000):0.002476,(NG07T282K:0.003366,NG07T243K:0.015244):0.003117):0.003674,NG07T255S:0.006081):0.008891,NG07T258K:0.000000):0.008533,NG07T245S:0.006770):0.006717):0.024217,NG07T231K:0.025552):0.019553,NG07T276K:0.018608):0.004251,NG07T256S:0.016037,NG07T271K:0.026912);
