# Supplementary material for: Evidence of Recombination in Intrapatient Populations of Hepatitis C Virus
Source: PLoS One. 2008 Sep 18;3(9):e3239. doi: 10.1371/journal.pone.0003239 (PMC2528950; doi:10.1371/journal.pone.0003239)
Supplement: File S1 — Zip-compressed file with all the maximum likelihood trees used in the analyses (0.13 MB ZIP) [file pone.0003239.s004.zip › ng07t2tfa.fas.tre]

((((((((((((((NG07T244:0.000000,((NG07T251:0.005613,((((NG07T265:0.000000,NG07T262:0.000000):0.004156,NG07T247:0.001362):0.000000,(NG07T278:0.002757,((((NG07T203:0.000000,NG07T221:0.000000):0.000000,(NG07T226:0.000000,NG07T222:0.000000):0.001353):0.015163,NG07T213:0.005849):0.005741,(((NG07T234:0.007020,NG07T214:0.002762):0.000000,NG07T238:0.002673):0.002691,NG07T227:0.004338):0.008722):0.000000):0.000000):0.000000,(NG07T277:0.004474,NG07T252:0.012397):0.004102):0.001367):0.000000,(NG07T287:0.004172,NG07T273:0.002760):0.000000):0.000000):0.000000,(NG07T257:0.005643,(NG07T249:0.000000,NG07T242:0.000000):0.004111):0.001441):0.000000,NG07T274:0.008601):0.000000,((((((NG07T286:0.007566,NG07T279:0.004304):0.002888,(NG07T285:0.013449,NG07T267:0.007013):0.011206):0.006242,(NG07T239:0.013432,NG07T217:0.015998):0.008023):0.007805,NG07T284:0.012852):0.012151,NG07T266:0.004358):0.001249,(NG07T270:0.004284,NG07T268:0.005661):0.001347):0.001377):0.021727,(NG07T276:0.019622,NG07T231:0.019447):0.013349):0.000000,(NG07T258:0.007030,NG07T255:0.009278):0.005521):0.009414,NG07T245:0.011992):0.025190,NG07T215:0.035427):0.006928,NG07T248:0.002675):0.005316,NG07T288:0.018260):0.001994,(NG07T271:0.020395,NG07T256:0.009992):0.014321):0.006768,((NG07T282:0.022696,NG07T280:0.014296):0.002877,NG07T281:0.001469):0.001404):0.000000,NG07T272:0.005843):0.000000,NG07T250:0.004343,NG07T243:0.015150);
