# Supplementary material for: Evidence of Recombination in Intrapatient Populations of Hepatitis C Virus
Source: PLoS One. 2008 Sep 18;3(9):e3239. doi: 10.1371/journal.pone.0003239 (PMC2528950; doi:10.1371/journal.pone.0003239)
Supplement: File S1 — Zip-compressed file with all the maximum likelihood trees used in the analyses (0.13 MB ZIP) [file pone.0003239.s004.zip › ng08t0tfa1.1_345.fas.tre]

(((((((((((((((((NG08T029:0.000000,NG08T065:0.000000):0.000000,((((((((NG08T044:0.000000,((((NG08T091:0.000000,NG08T031:0.002817):0.000000,NG08T032:0.000000):0.000000,NG08T035:0.000000):0.000000,NG08T038:0.000000):0.000000):0.000000,(NG08T043:0.000000,NG08T040:0.000000):0.000000):0.000000,NG08T045:0.000000):0.000000,NG08T047:0.000000):0.000000,NG08T049:0.000000):0.000000,NG08T050:0.000000):0.000000,NG08T055:0.000000):0.000000,NG08T064:0.000000):0.000000):0.000000,(NG08T028:0.000000,NG08T027:0.000000):0.000000):0.000000,NG08T063:0.000000):0.000000,NG08T062:0.000000):0.000000,NG08T070:0.000000):0.000000,((NG08T075:0.000000,NG08T074:0.000000):0.000000,NG08T079:0.000000):0.000000):0.000000,(NG08T093:0.005969,NG08T057:0.000000):0.005876):0.000000,(NG08T089:0.000000,(NG08T034:0.000000,(NG08T052:0.009002,NG08T088:0.012821):0.000000):0.009362):0.008988):0.005801,NG08T092:0.000000):0.001454,NG08T026:0.015064):0.012228,(NG08T058:0.002858,(NG08T083:0.000000,NG08T039:0.000000):0.000000):0.001715):0.014491,NG08T010:0.000000):0.002993,(((NG08T012:0.000000,NG08T009:0.000000):0.000000,((NG08T054:0.003002,((NG08T036:0.000000,NG08T051:0.000000):0.000000,((NG08T082:0.000000,NG08T033:0.000000):0.000000,(NG08T085:0.000000,NG08T073:0.000000):0.000000):0.000000):0.000000):0.002978,NG08T014:0.002978):0.000000):0.000000,(NG08T037:0.004773,NG08T008:0.018619):0.015249):0.003094):0.039521,NG08T016:0.000000):0.000000,((NG08T015:0.000000,NG08T011:0.000000):0.000000,(NG08T004:0.000000,NG08T006:0.000000):0.000000):0.000000):0.000000,NG08T002:0.000000,NG08T007:0.000000);
