# Supplementary material for: Evidence of Recombination in Intrapatient Populations of Hepatitis C Virus
Source: PLoS One. 2008 Sep 18;3(9):e3239. doi: 10.1371/journal.pone.0003239 (PMC2528950; doi:10.1371/journal.pone.0003239)
Supplement: File S1 — Zip-compressed file with all the maximum likelihood trees used in the analyses (0.13 MB ZIP) [file pone.0003239.s004.zip › ng08t0tfa1.346_743.fas.tre]

(((((((((((((((((((((((((NG08T050:0.000000,(NG08T045:0.000000,(NG08T043:0.000000,((NG08T027:0.000000,NG08T065:0.002527):0.000000,(NG08T035:0.000000,NG08T039:0.000000):0.000000):0.000000):0.000000):0.000000):0.000000,((((((((((NG08T092:0.002480,NG08T079:0.000000):0.010424,NG08T073:0.000000):0.005008,NG08T074:0.000000):0.002493,NG08T091:0.000000):0.000000,NG08T075:0.000000):0.000000,NG08T038:0.000000):0.000000,NG08T040:0.000000):0.000000,NG08T044:0.000000):0.000000,NG08T049:0.000000):0.000000,NG08T055:0.000000):0.000000):0.000000,NG08T052:0.000000):0.000000,NG08T032:0.000000):0.000000,NG08T031:0.000000):0.000000,NG08T029:0.000000):0.000000,(NG08T028:0.000000,NG08T064:0.000000):0.000000):0.000000,NG08T062:0.000000):0.000000,NG08T063:0.005060):0.002535,NG08T088:0.000000):0.000000,NG08T026:0.019497):0.005207,(NG08T093:0.000000,(NG08T085:0.000000,NG08T083:0.000000):0.000000):0.000000):0.007948,NG08T057:0.000000):0.002631,NG08T082:0.000000):0.000000,((NG08T011:0.000000,NG08T007:0.000000):0.000000,((((NG08T002:0.000000,NG08T004:0.002647):0.000000,NG08T015:0.000000):0.000000,NG08T016:0.000000):0.000000,NG08T006:0.000000):0.000000):0.029860):0.005283,NG08T034:0.000000):0.000000,NG08T010:0.016619):0.008275,(NG08T008:0.041792,((NG08T014:0.002564,NG08T012:0.000000):0.000000,NG08T009:0.005168):0.006210):0.001687):0.002483,NG08T047:0.000000):0.005105,NG08T070:0.007839):0.000000,NG08T054:0.002530):0.000000,NG08T051:0.000000):0.000000,(NG08T058:0.000000,NG08T089:0.000000):0.000000):0.000000,NG08T037:0.000000):0.000000,NG08T036:0.000000,NG08T033:0.000000);
