# Supplementary material for: Evidence of Recombination in Intrapatient Populations of Hepatitis C Virus
Source: PLoS One. 2008 Sep 18;3(9):e3239. doi: 10.1371/journal.pone.0003239 (PMC2528950; doi:10.1371/journal.pone.0003239)
Supplement: File S1 — Zip-compressed file with all the maximum likelihood trees used in the analyses (0.13 MB ZIP) [file pone.0003239.s004.zip › ng08t0tfa2.1_443.fas.tre]

((((((((((((((((((((NG08T045:0.000000,(NG08T043:0.000000,NG08T044:0.000000):0.000000):0.000000,((NG08T064:0.000000,NG08T063:0.000000):0.000000,((NG08T035:0.000000,(NG08T040:0.000000,(NG08T038:0.000000,NG08T070:0.000000):0.000000):0.000000):0.000000,NG08T031:0.002323):0.000000):0.000000):0.000000,(NG08T062:0.000000,NG08T079:0.000000):0.000000):0.000000,(NG08T075:0.000000,((NG08T074:0.000000,NG08T032:0.000000):0.000000,NG08T065:0.000000):0.000000):0.000000):0.000000,NG08T050:0.000000):0.000000,((NG08T029:0.000000,NG08T028:0.000000):0.000000,NG08T027:0.000000):0.000000):0.000000,(NG08T049:0.000000,NG08T055:0.000000):0.000000):0.000000,NG08T091:0.000000):0.000000,(NG08T092:0.002538,(((NG08T083:0.000000,NG08T058:0.002400):0.007980,NG08T039:0.000000):0.013250,NG08T026:0.032536):0.000000):0.004812):0.007622,NG08T047:0.000000):0.000000,(NG08T093:0.004975,NG08T057:0.000000):0.004801):0.007356,NG08T089:0.000000):0.007658,NG08T034:0.000000):0.007079,NG08T088:0.009371):0.005667,NG08T052:0.007335):0.000000,(((NG08T010:0.005174,((NG08T014:0.005263,NG08T009:0.002569):0.000000,NG08T012:0.000000):0.000000):0.000000,((NG08T085:0.000000,(NG08T082:0.000000,((NG08T051:0.000000,NG08T054:0.002500):0.000000,(NG08T036:0.000000,NG08T033:0.000000):0.000000):0.000000):0.000000):0.002356,NG08T073:0.005878):0.002733):0.000000,(NG08T037:0.001135,NG08T008:0.039662):0.019171):0.011640):0.040965,NG08T006:0.000000):0.000000,(NG08T002:0.000000,NG08T007:0.000000):0.000000):0.000000,(NG08T004:0.000000,NG08T011:0.000000):0.000000):0.000000,NG08T016:0.000000,NG08T015:0.000000);
