# Supplementary material for: Evidence of Recombination in Intrapatient Populations of Hepatitis C Virus
Source: PLoS One. 2008 Sep 18;3(9):e3239. doi: 10.1371/journal.pone.0003239 (PMC2528950; doi:10.1371/journal.pone.0003239)
Supplement: File S1 — Zip-compressed file with all the maximum likelihood trees used in the analyses (0.13 MB ZIP) [file pone.0003239.s004.zip › ng08t0tfa2.444_743.fas.tre]

(((((((((((((((((((((NG08T088:0.000000,((((((NG08T055:0.000000,NG08T052:0.000000):0.000000,NG08T075:0.000000):0.000000,((NG08T050:0.000000,NG08T049:0.000000):0.000000,(((((NG08T040:0.000000,((((((NG08T092:0.000000,NG08T079:0.000000):0.014003,NG08T073:0.000000):0.006760,NG08T074:0.000000):0.003334,(NG08T063:0.003287,NG08T026:0.010624):0.003483):0.000000,NG08T035:0.000000):0.000000,NG08T038:0.000000):0.000000):0.000000,NG08T039:0.000000):0.000000,NG08T043:0.000000):0.000000,NG08T045:0.000000):0.000000,NG08T044:0.000000):0.000000):0.000000):0.000000,NG08T083:0.000000):0.000000,NG08T085:0.000000):0.000000,NG08T091:0.000000):0.000000):0.000000,NG08T062:0.000000):0.000000,NG08T093:0.000000):0.000000,NG08T064:0.000000):0.000000,NG08T032:0.000000):0.000000,(NG08T029:0.000000,(NG08T031:0.000000,(NG08T028:0.000000,NG08T027:0.000000):0.000000):0.000000):0.000000):0.000000,NG08T065:0.003359):0.010528,NG08T057:0.000000):0.003421,NG08T082:0.000000):0.000000,(((NG08T011:0.000000,NG08T006:0.000000):0.000000,((NG08T015:0.000000,(NG08T016:0.000000,NG08T002:0.000000):0.000000):0.000000,NG08T007:0.000000):0.000000):0.000000,NG08T004:0.003548):0.022587):0.006954,NG08T034:0.000000):0.000000,NG08T010:0.018381):0.010749,(NG08T008:0.035467,(NG08T009:0.003297,(NG08T012:0.000000,NG08T014:0.000000):0.000000):0.006792):0.000000):0.003291,NG08T047:0.000000):0.006680,NG08T089:0.000000):0.000000,NG08T070:0.000000):0.000000,NG08T058:0.000000):0.000000,NG08T037:0.000000):0.000000,NG08T036:0.000000):0.000000,NG08T054:0.003288):0.000000,NG08T033:0.000000,NG08T051:0.000000);
