# Supplementary material for: Evidence of Recombination in Intrapatient Populations of Hepatitis C Virus
Source: PLoS One. 2008 Sep 18;3(9):e3239. doi: 10.1371/journal.pone.0003239 (PMC2528950; doi:10.1371/journal.pone.0003239)
Supplement: File S1 — Zip-compressed file with all the maximum likelihood trees used in the analyses (0.13 MB ZIP) [file pone.0003239.s004.zip › ng08t0tfa.fas.tre]

(((((((((((((((((((NG08T050:0.000000,((NG08T062:0.000000,NG08T043:0.000000):0.000000,(((NG08T091:0.000000,NG08T075:0.000000):0.000000,NG08T031:0.001393):0.000000,NG08T045:0.000000):0.000000):0.000000):0.000000,NG08T055:0.000000):0.000000,((NG08T028:0.000000,NG08T065:0.001397):0.000000,(NG08T049:0.000000,NG08T044:0.000000):0.000000):0.000000):0.000000,NG08T040:0.000000):0.000000,NG08T029:0.000000):0.000000,(NG08T027:0.000000,NG08T064:0.000000):0.000000):0.000000,(NG08T035:0.000000,NG08T038:0.000000):0.000000):0.000000,NG08T032:0.000000):0.000000,(NG08T074:0.001388,NG08T063:0.002810):0.000000):0.000000,(NG08T092:0.004199,NG08T079:0.000000):0.007313):0.004965,(NG08T093:0.002387,(((((NG08T089:0.004335,(NG08T058:0.001393,((NG08T037:0.010183,((NG08T012:0.000000,NG08T009:0.002986):0.000000,NG08T014:0.002986):0.006940):0.000711,(((NG08T051:0.000000,NG08T033:0.000000):0.000000,NG08T036:0.000000):0.000000,NG08T054:0.002922):0.000000):0.009503):0.010836):0.000000,NG08T070:0.004415):0.002833,NG08T047:0.000000):0.006239,NG08T034:0.010280):0.008187,NG08T057:0.000000):0.005185):0.003441):0.002792,NG08T026:0.024694):0.004325,NG08T083:0.002854):0.000000,NG08T039:0.001504):0.007640,((NG08T085:0.000000,NG08T082:0.006116):0.003074,((NG08T0-52:0.005857,NG08T073:0.004549):0.001631,NG08T088:0.010742):0.000000):0.001751):0.000000,NG08T008:0.056967):0.009291,NG08T010:0.011720):0.030970,((NG08T004:0.001468,NG08T015:0.000000):0.000000,(NG08T011:0.000000,NG08T016:0.000000):0.000000):0.000000):0.000000,NG08T002:0.000000,(NG08T007:0.000000,NG08T006:0.000000):0.000000);
