# Supplementary material for: Evidence of Recombination in Intrapatient Populations of Hepatitis C Virus
Source: PLoS One. 2008 Sep 18;3(9):e3239. doi: 10.1371/journal.pone.0003239 (PMC2528950; doi:10.1371/journal.pone.0003239)
Supplement: File S1 — Zip-compressed file with all the maximum likelihood trees used in the analyses (0.13 MB ZIP) [file pone.0003239.s004.zip › eA16T0tfa1.1_189.tre]

((((((((((((((((((((((((((((EA16T0117:0.000000,EA16T0100:0.000000):0.000000,(EA16T0191:0.000000,EA16T068K:0.005259):0.000000):0.000000,(((((EA16T0188:0.005174,EA16T090K:0.000000):0.005237,EA16T043K:0.000000):0.000000,EA16T065S:0.000000):0.000000,EA16T075S:0.000000):0.000000,EA16T0120:0.000000):0.000000):0.000000,(EA16T0119:0.000000,EA16T033S:0.005236):0.000000):0.000000,(EA16T009S:0.000000,EA16T006S:0.000000):0.000000):0.000000,((((EA16T0214:0.000000,EA16T005S:0.010905):0.000000,EA16T0198:0.000000):0.000000,EA16T092S:0.000000):0.000000,EA16T0118:0.000000):0.000000):0.000000,EA16T0183:0.000000):0.000000,EA16T0150:0.000000):0.000000,(EA16T041S:0.000000,EA16T040S:0.000000):0.000000):0.000000,((EA16T0217:0.000000,(((EA16T0126:0.005179,EA16T094K:0.010370):0.000000,EA16T0201:0.005067):0.005176,EA16T020S:0.016780):0.000000):0.005240,((EA16T0212:0.012488,(EA16T042S:0.000000,(EA16T0125:0.000000,(EA16T0210:0.004104,EA16T088K:0.011602):0.011721):0.005135):0.004197):0.011832,EA16T074S:0.000000):0.005290):0.000000):0.000000,(((EA16T084S:0.000000,EA16T022S:0.000000):0.005323,EA16T073K:0.000000):0.005239,EA16T0111:0.010921):0.000000):0.000000,EA16T027K:0.010844):0.005322,EA16T029S:0.005385):0.000000,EA16T066K:0.005426):0.005459,((((EA16T014S:0.005144,EA16T076S:0.005204):0.000000,((EA16T0216:0.000000,EA16T0199:0.005273):0.010593,EA16T0140:0.005184):0.000000):0.000000,(EA16T063K:0.010813,((EA16T0137:0.011168,(EA16T016K:0.000000,EA16T011S:0.000000):0.006166):0.016286,(EA16T0215:0.005136,((((((((((EA16T0177:0.010209,EA16T050S:0.005036):0.000000,(EA16T0135:0.000000,EA16T098K:0.000000):0.005001):0.000000,EA16T0130:0.000000):0.000000,EA16T0112:0.000000):0.000000,EA16T086K:0.000000):0.000000,EA16T083K:0.000000):0.000000,EA16T051S:0.000000):0.000000,EA16T002S:0.000000):0.000000,((EA16T078S:0.004992,(EA16T080K:0.000000,((((EA16T013S:0.005334,EA16T026S:0.000000):0.005191,EA16T0208:0.000000):0.010317,EA16T024S:0.024349):0.010996,EA16T018S:0.015936):0.000000):0.000000):0.005006,EA16T0101:0.004941):0.000000):0.005074,(EA16T0139:0.000000,EA16T0138:0.000000):0.010164):0.005235):0.000000):0.005133):0.000000):0.005283,EA16T067K:0.011178):0.000000):0.005426,((EA16T049S:0.011092,EA16T034K:0.005415):0.000000,EA16T0104:0.000000):0.000000):0.005462,EA16T082S:0.013202):0.005655,(EA16T087K:0.011473,EA16T0178:0.010901):0.000000):0.005379,(EA16T0202:0.002921,(EA16T0196:0.011333,EA16T093S:0.000000):0.017444):0.007904):0.000000,EA16T0213:0.000000):0.006754,EA16T0190:0.010945):0.004758,EA16T072S:0.016487):0.008760,EA16T0193:0.019863):0.010943,(EA16T0205:0.024086,EA16T069K:0.006468):0.000001):0.003842,((((EA16T0123:0.000000,(EA16T0211:0.000000,EA16T030S:0.004968):0.000000):0.000000,EA16T0121:0.000000):0.000000,EA16T0107:0.000000):0.000000,EA16T095K:0.004882):0.000000):0.005046,EA16T077K:0.005142):0.000000,((EA16T0180:0.005047,EA16T004S:0.010461):0.000000,EA16T0197:0.005185):0.000000):0.000000,EA16T0179:0.000000,EA16T044S:0.000000);
