# Supplementary material for: Evidence of Recombination in Intrapatient Populations of Hepatitis C Virus
Source: PLoS One. 2008 Sep 18;3(9):e3239. doi: 10.1371/journal.pone.0003239 (PMC2528950; doi:10.1371/journal.pone.0003239)
Supplement: File S1 — Zip-compressed file with all the maximum likelihood trees used in the analyses (0.13 MB ZIP) [file pone.0003239.s004.zip › eA16T0tfa1.190_348.tre]

(((((((((((((((((((((((((((((((EA16T033S:0.006619,((((EA16T0191:0.000000,EA16T0183:0.006638):0.000000,EA16T073K:0.000000):0.000000,EA16T005S:0.000000):0.000000,(EA16T0100:0.000000,(EA16T027K:0.006612,EA16T014S:0.000000):0.000000):0.000000):0.000000):0.000000,EA16T020S:0.000000):0.000000,((EA16T0140:0.000000,EA16T084S:0.006603):0.000000,EA16T0111:0.000000):0.000000):0.000000,((EA16T0196:0.006612,EA16T076S:0.000000):0.000000,EA16T0120:0.000000):0.000000):0.000000,(EA16T0104:0.000000,(EA16T075S:0.006594,EA16T043K:0.000000):0.000000):0.000000):0.000000,EA16T068K:0.000000):0.000000,(EA16T0150:0.000000,EA16T092S:0.000000):0.006593):0.000000,EA16T0118:0.000000):0.000000,EA16T0198:0.000000):0.000000,((EA16T0119:0.000000,EA16T082S:0.006661):0.006612,(EA16T0188:0.000000,EA16T090K:0.000000):0.006646):0.000000):0.000000,(EA16T0214:0.006576,(EA16T0117:0.007088,EA16T087K:0.013767):0.006282):0.000000):0.000000,((EA16T0178:0.006872,EA16T009S:0.000000):0.000000,(((EA16T074S:0.000000,EA16T040S:0.006641):0.000000,EA16T042S:0.021295):0.007011,EA16T063K:0.014510):0.006830):0.013754):0.006645,(((EA16T041S:0.006760,EA16T022S:0.006992):0.006932,EA16T065S:0.006597):0.000000,EA16T029S:0.000000):0.000000):0.016655,EA16T0190:0.038799):0.000000,(((EA16T0212:0.000000,(EA16T0205:0.000000,EA16T093S:0.000000):0.000000):0.006939,(EA16T067K:0.020763,EA16T034K:0.000000):0.006713):0.013623,(EA16T0217:0.000000,EA16T0216:0.035139):0.007380):0.011109):0.034113,EA16T0202:0.049209):0.019275,((EA16T0137:0.006790,((EA16T016K:0.000000,EA16T011S:0.000000):0.000000,EA16T006S:0.013167):0.006377):0.020740,EA16T072S:0.000000):0.013894):0.022546,(EA16T0199:0.067717,((((((EA16T0215:0.051573,EA16T0208:0.000000):0.006656,(EA16T0213:0.013276,EA16T049S:0.021095):0.006012):0.006533,EA16T024S:0.006649):0.005600,EA16T018S:0.029505):0.007292,(((EA16T051S:0.006489,EA16T0130:0.006554):0.000000,(EA16T094K:0.000000,EA16T0201:0.000000):0.000000):0.000000,((EA16T066K:0.013006,EA16T069K:0.000000):0.006411,(((((((EA16T0177:0.000000,(EA16T0126:0.006462,EA16T083K:0.013161):0.000000):0.000000,EA16T002S:0.000000):0.000000,EA16T026S:0.000000):0.000000,EA16T050S:0.000000):0.000000,EA16T080K:0.000000):0.000000,EA16T0112:0.000000):0.000000,EA16T0101:0.000000):0.000000):0.006556):0.000000):0.006600,EA16T078S:0.000000):0.000000):0.013155):0.007501,EA16T086K:0.006216):0.036925,EA16T095K:0.006535):0.031495,EA16T013S:0.006792):0.013336,((EA16T0139:0.000000,EA16T0138:0.000000):0.000000,EA16T0123:0.006450):0.000000):0.006272,(EA16T0107:0.000000,EA16T088K:0.000000):0.006890):0.013586,EA16T077K:0.013543):0.000000,(EA16T0135:0.000000,EA16T098K:0.000000):0.021677):0.000000,EA16T0193:0.028044):0.006581,EA16T0125:0.006680):0.006672,EA16T030S:0.006505):0.006500,((EA16T0179:0.000000,(EA16T0121:0.006408,EA16T044S:0.000000):0.000000):0.000000,(EA16T0210:0.000000,EA16T0211:0.000000):0.000000):0.000000):0.006289,EA16T0180:0.013515):0.006717,EA16T0197:0.000000,EA16T004S:0.000000);
