# Supplementary material for: Evidence of Recombination in Intrapatient Populations of Hepatitis C Virus
Source: PLoS One. 2008 Sep 18;3(9):e3239. doi: 10.1371/journal.pone.0003239 (PMC2528950; doi:10.1371/journal.pone.0003239)
Supplement: File S1 — Zip-compressed file with all the maximum likelihood trees used in the analyses (0.13 MB ZIP) [file pone.0003239.s004.zip › eA16T0tfa1.349_471.tre]

(((((((((((((((((((((((((((((EA16T065S:0.009362,(((EA16T051S:0.000000,EA16T033S:0.000000):0.009362,EA16T018S:0.000000):0.000000,(((((EA16T072S:0.000000,(EA16T0217:0.000000,(EA16T078S:0.000000,EA16T002S:0.009243):0.009362):0.000000):0.000000,EA16T0188:0.000000):0.000000,(EA16T0130:0.000000,(EA16T086K:0.000000,EA16T020S:0.009370):0.000000):0.000000):0.000000,((EA16T0214:0.000000,EA16T0107:0.009574):0.000000,EA16T0135:0.000000):0.000000):0.000000,(EA16T0111:0.000000,(((EA16T0150:0.000000,EA16T092S:0.000000):0.009362,EA16T073K:0.000000):0.000000,EA16T0137:0.000000):0.000000):0.000000):0.000000):0.000000):0.000000,EA16T043K:0.000000):0.000000,EA16T0138:0.000000):0.000000,(EA16T0123:0.000000,(EA16T066K:0.000000,EA16T050S:0.009362):0.000000):0.000000):0.000000,(EA16T0120:0.000000,(EA16T084S:0.009337,EA16T075S:0.000000):0.000000):0.000000):0.000000,((EA16T0190:0.009338,EA16T068K:0.000000):0.000000,EA16T0119:0.000000):0.000000):0.000000,((EA16T090K:0.000000,(EA16T0201:0.000000,(EA16T0139:0.039766,(EA16T0112:0.000000,EA16T022S:0.018978):0.000000):0.009351):0.000000):0.000000,EA16T0140:0.000000):0.000000):0.000000,(EA16T0117:0.000000,(EA16T076S:0.000000,(EA16T063K:0.000000,EA16T024S:0.000000):0.009337):0.000000):0.000000):0.000000,(EA16T0191:0.000000,(EA16T077K:0.000000,EA16T029S:0.009337):0.000000):0.000000):0.000000,(EA16T0177:0.000000,(EA16T0100:0.000000,EA16T080K:0.009337):0.000000):0.000000):0.000000,EA16T0183:0.000000):0.000000,((EA16T026S:0.009337,EA16T098K:0.000000):0.000000,(EA16T0101:0.000000,EA16T0104:0.000000):0.000000):0.000000):0.000000,((((EA16T0208:0.000000,EA16T006S:0.000000):0.009631,(EA16T0126:0.000000,EA16T041S:0.000000):0.031360):0.009900,((EA16T0199:0.009507,(EA16T095K:0.020174,(EA16T0196:0.000000,(((EA16T0118:0.000000,(EA16T088K:0.000000,EA16T013S:0.000000):0.000000):0.000000,(EA16T0180:0.009311,((EA16T027K:0.000000,EA16T014S:0.000000):0.000000,EA16T009S:0.009701):0.009361):0.000000):0.009507,EA16T083K:0.030950):0.000000):0.000000):0.009848):0.010500,EA16T005S:0.020554):0.009266):0.000000,(EA16T094K:0.009316,(EA16T0216:0.000000,(EA16T016K:0.000000,EA16T011S:0.000000):0.009498):0.009351):0.000000):0.000000):0.000000,(EA16T0178:0.000000,EA16T087K:0.009352):0.009330):0.009248,(EA16T0212:0.000000,(EA16T093S:0.009249,(EA16T0198:0.000000,EA16T0205:0.000000):0.000000):0.018980):0.019558):0.030701,EA16T0215:0.009261):0.000000,((((EA16T0213:0.009261,EA16T042S:0.009286):0.000000,EA16T0197:0.000000):0.000000,EA16T0121:0.000000):0.000000,EA16T0125:0.000000):0.000000):0.009279,EA16T0202:0.009274):0.000000,EA16T0211:0.000000):0.000000,EA16T0193:0.009428):0.000000,(EA16T082S:0.033813,EA16T074S:0.066325):0.006240):0.039280,EA16T044S:0.000000):0.000000,(EA16T069K:0.000000,EA16T049S:0.000000):0.000000):0.000000,EA16T0210:0.000000):0.000000,EA16T0179:0.000000):0.000000,EA16T030S:0.000000):0.000000,EA16T004S:0.000000):0.000000,EA16T040S:0.009183):0.009298,EA16T067K:0.000000,EA16T034K:0.009310);
