# Supplementary material for: Evidence of Recombination in Intrapatient Populations of Hepatitis C Virus
Source: PLoS One. 2008 Sep 18;3(9):e3239. doi: 10.1371/journal.pone.0003239 (PMC2528950; doi:10.1371/journal.pone.0003239)
Supplement: File S1 — Zip-compressed file with all the maximum likelihood trees used in the analyses (0.13 MB ZIP) [file pone.0003239.s004.zip › eA16T0tfa2.1_264.fas.tre]

(((((((((((((((((((((((((((((((((((((A16T0_183:0.004069,A16T0_75:0.000000):0.000000,(((A16T0_198:0.000000,A16T0_92:0.000000):0.000000,A16T0_33:0.008160):0.000000,((((((A16T0_188:0.004015,A16T0_90:0.000000):0.008175,A16T0_118:0.000000):0.000000,A16T0_119:0.000000):0.000000,(A16T0_74:0.000000,A16T0_42:0.021377):0.004037):0.000000,A16T0_120:0.000000):0.000000,(A16T0_68:0.004040,A16T0_43:0.000000):0.000000):0.000000):0.000000):0.000000,((A16T0_191:0.000000,A16T0_100:0.000000):0.000000,A16T0_05:0.008252):0.000000):0.000000,A16T0_150:0.000000):0.000000,(A16T0_117:0.000000,A16T0_40:0.000000):0.004025):0.000000,A16T0_09:0.000000):0.000000,((((((((((((A16T0_205:0.021963,A16T0_93:0.000000):0.023358,A16T0_190:0.023215):0.011056,A16T0_202:0.028872):0.004761,A16T0_196:0.020799):0.005227,A16T0_178:0.004048):0.004047,A16T0_87:0.013507):0.004458,A16T0_82:0.009429):0.004175,A16T0_104:0.000000):0.004271,(((A16T0_140:0.004009,A16T0_14:0.003996):0.000000,A16T0_76:0.004016):0.000000,A16T0_63:0.012491):0.004067):0.004503,A16T0_20:0.013442):0.003921,A16T0_27:0.008255):0.000000,(A16T0_84:0.008262,A16T0_73:0.000000):0.004033):0.000000):0.000000,(A16T0_214:0.004027,A16T0_111:0.008284):0.000000):0.004047,(A16T0_41:0.000000,A16T0_22:0.012771):0.004067):0.000000,A16T0_65:0.000000):0.000000,A16T0_29:0.008295):0.017842,A16T0_217:0.008699):0.004007,A16T0_212:0.013312):0.008301,(A16T0_216:0.004381,A16T0_199:0.038451):0.017238):0.000000,A16T0_67:0.012987):0.003124,A16T0_34:0.005312):0.032845,(((A16T0_137:0.004907,A16T0_72:0.022008):0.003225,(A16T0_16:0.000000,A16T0_11:0.000000):0.004672):0.018370,A16T0_06:0.016661):0.018472):0.008031,A16T0_49:0.018264):0.007160,(A16T0_213:0.012375,A16T0_66:0.012805):0.000000):0.017357,A16T0_126:0.013056):0.000000,A16T0_94:0.007217):0.004103,A16T0_201:0.006990):0.004743,(A16T0_51:0.000000,(A16T0_130:0.003803,(A16T0_78:0.007822,(((A16T0_208:0.003209,A16T0_26:0.004750):0.011127,((A16T0_95:0.033419,A16T0_69:0.005163):0.022943,A16T0_24:0.009124):0.013146):0.010432,A16T0_18:0.029054):0.000000):0.003772):0.000000):0.000000):0.003874,(A16T0_86:0.003844,A16T0_83:0.000000):0.003854):0.000000,((((A16T0_177:0.007824,A16T0_101:0.003847):0.000000,A16T0_50:0.003880):0.000000,A16T0_02:0.000000):0.000000,A16T0_112:0.000000):0.000000):0.000000,A16T0_80:0.003873):0.018424,A16T0_215:0.014737):0.019140,A16T0_13:0.027058):0.010497,(A16T0_135:0.000000,A16T0_98:0.000000):0.023893):0.005110,(A16T0_139:0.000000,A16T0_138:0.000000):0.004774):0.024088,(A16T0_210:0.002503,A16T0_88:0.009598):0.004289):0.000000,A16T0_125:0.013697):0.021877,(((A16T0_123:0.004110,A16T0_77:0.008185):0.003860,A16T0_193:0.029315):0.000000,A16T0_30:0.007895):0.000000):0.003902,((A16T0_211:0.000000,A16T0_121:0.000000):0.000000,A16T0_107:0.000000):0.000000):0.003940,A16T0_180:0.007974):0.000000,(A16T0_197:0.004021,A16T0_04:0.008006):0.000000):0.000000,A16T0_179:0.000000,A16T0_44:0.000000);
