# Supplementary material for: Evidence of Recombination in Intrapatient Populations of Hepatitis C Virus
Source: PLoS One. 2008 Sep 18;3(9):e3239. doi: 10.1371/journal.pone.0003239 (PMC2528950; doi:10.1371/journal.pone.0003239)
Supplement: File S1 — Zip-compressed file with all the maximum likelihood trees used in the analyses (0.13 MB ZIP) [file pone.0003239.s004.zip › eA16T0tfa2.264_471.fas.tre]

(((((((((((((((((((((((((((((((A16T0_150:0.000000,A16T0_92:0.000000):0.011736,A16T0_68:0.000000):0.000000,A16T0_76:0.000000):0.000000,A16T0_140:0.000000):0.000000,(A16T0_104:0.000000,A16T0_29:0.005735):0.000000):0.000000,((((A16T0_183:0.000000,A16T0_119:0.005736):0.000000,A16T0_120:0.000000):0.000000,(A16T0_100:0.000000,A16T0_84:0.005736):0.000000):0.000000,(A16T0_20:0.005762,(A16T0_73:0.000000,A16T0_138:0.000000):0.000000):0.000000):0.000000):0.000000,((A16T0_190:0.011644,A16T0_72:0.000000):0.000000,A16T0_188:0.000000):0.000000):0.000000,(A16T0_111:0.000000,A16T0_33:0.005736):0.000000):0.000000,(A16T0_86:0.000000,A16T0_75:0.005719):0.000000):0.000000,A16T0_123:0.000000):0.000000,(((A16T0_217:0.000000,(A16T0_139:0.025709,A16T0_22:0.018258):0.000000):0.000000,A16T0_214:0.000000):0.000000,A16T0_90:0.000000):0.000000):0.000000,A16T0_191:0.000000):0.000000,A16T0_43:0.000000):0.000000,((A16T0_117:0.005814,A16T0_107:0.005915):0.005474,A16T0_65:0.011656):0.000000):0.000000,A16T0_05:0.018235):0.012140,(A16T0_87:0.026381,(A16T0_178:0.000000,(A16T0_212:0.006010,((A16T0_205:0.000000,A16T0_93:0.005792):0.000000,A16T0_198:0.011841):0.005839):0.026411):0.005752):0.006886):0.000000,(A16T0_18:0.000000,((A16T0_63:0.000000,A16T0_24:0.005749):0.012153,((((A16T0_208:0.018865,A16T0_06:0.005256):0.013486,(A16T0_16:0.000000,A16T0_11:0.000000):0.000000):0.006154,A16T0_216:0.005747):0.006359,A16T0_137:0.011920):0.006122):0.000000):0.006041):0.000000,((A16T0_201:0.000000,(((A16T0_101:0.000000,A16T0_66:0.000000):0.000000,(((A16T0_26:0.006078,A16T0_77:0.006078):0.000000,A16T0_80:0.006079):0.000000,((A16T0_78:0.000000,A16T0_02:0.006037):0.006092,A16T0_50:0.006092):0.000000):0.000000):0.000000,(A16T0_130:0.000000,A16T0_177:0.000000):0.000000):0.000000):0.000000,((A16T0_51:0.012393,A16T0_94:0.006049):0.000000,A16T0_112:0.006100):0.000000):0.000000):0.000000,((A16T0_199:0.013713,((A16T0_83:0.019933,A16T0_09:0.012184):0.008360,((A16T0_196:0.005918,A16T0_95:0.012278):0.000000,(A16T0_180:0.030675,(((A16T0_27:0.005644,A16T0_14:0.000000):0.005677,A16T0_88:0.005597):0.000000,(A16T0_118:0.000000,A16T0_13:0.000000):0.000000):0.000000):0.005637):0.012170):0.007114):0.012421,(A16T0_126:0.000000,A16T0_41:0.005830):0.027605):0.000000):0.000000,(A16T0_135:0.000000,A16T0_98:0.000000):0.006002):0.029115,(((((A16T0_125:0.005670,((A16T0_197:0.011225,A16T0_121:0.005553):0.000000,A16T0_211:0.005596):0.000000):0.005635,A16T0_74:0.056978):0.000000,A16T0_213:0.011917):0.000000,A16T0_215:0.011913):0.005822,A16T0_42:0.006307):0.005237):0.007177,A16T0_82:0.040869):0.000000,A16T0_202:0.006113):0.000000,A16T0_193:0.025756):0.026172,(A16T0_69:0.000000,(A16T0_67:0.012177,A16T0_34:0.006367):0.006135):0.000000):0.017917,A16T0_04:0.011021):0.000000,A16T0_210:0.000000):0.000000,A16T0_179:0.000000):0.000000,A16T0_49:0.000000):0.000000,A16T0_44:0.000000):0.000000,A16T0_40:0.005491,A16T0_30:0.000000);
