# Supplementary material for: Evidence of Recombination in Intrapatient Populations of Hepatitis C Virus
Source: PLoS One. 2008 Sep 18;3(9):e3239. doi: 10.1371/journal.pone.0003239 (PMC2528950; doi:10.1371/journal.pone.0003239)
Supplement: File S1 — Zip-compressed file with all the maximum likelihood trees used in the analyses (0.13 MB ZIP) [file pone.0003239.s004.zip › eA16T0tfa.fas.tre]

(((((((((((((((((((((((((((((((((((((A16T0_68:0.002740,(A16T0_75:0.002734,A16T0_119:0.002735):0.000000):0.000000,(((A16T0_117:0.005510,A16T0_43:0.000000):0.000000,(A16T0_191:0.000000,(A16T0_188:0.002737,A16T0_90:0.000000):0.005538):0.000000):0.000000,(A16T0_120:0.000000,(A16T0_183:0.002746,A16T0_33:0.008391):0.000000):0.000000):0.000000):0.000000,(A16T0_150:0.000000,A16T0_92:0.000000):0.005525):0.000000,A16T0_100:0.000000):0.000000,(((A16T0_198:0.011418,(A16T0_118:0.000000,((A16T0_09:0.008786,A16T0_14:0.011180):0.000000,A16T0_27:0.008438):0.002742):0.008489):0.000000,A16T0_05:0.011586):0.002717,(A16T0_84:0.008436,A16T0_73:0.000000):0.002739):0.000000):0.000000,(A16T0_111:0.005560,A16T0_214:0.002732):0.000000):0.000000,(((((A16T0_140:0.002717,A16T0_76:0.002718):0.000000,A16T0_63:0.023431):0.000000,((A16T0_196:0.031538,A16T0_190:0.037456):0.000012,(A16T0_178:0.008696,A16T0_87:0.019244):0.005824):0.009088):0.002777,(A16T0_104:0.002734,(A16T0_82:0.029284,((A16T0_202:0.040557,(A16T0_67:0.011050,A16T0_34:0.012820):0.028276):0.003782,((A16T0_74:0.021216,A16T0_42:0.024814):0.003404,A16T0_40:0.017186):0.013483):0.000000):0.019719):0.000000):0.002768,A16T0_20:0.011990):0.002800):0.002743,((A16T0_41:0.015355,A16T0_22:0.018124):0.002370,A16T0_29:0.008444):0.000000):0.000000,A16T0_65:0.005523):0.011912,A16T0_217:0.006057):0.000000,(A16T0_212:0.002947,(A16T0_205:0.009432,A16T0_93:0.008121):0.024739):0.024249):0.010719,(A16T0_216:0.015745,A16T0_199:0.042434):0.010821):0.026389,(((A16T0_137:0.006914,A16T0_72:0.024091):0.004825,(A16T0_16:0.000000,A16T0_11:0.000000):0.009590):0.014135,A16T0_06:0.019361):0.011085):0.016479,A16T0_66:0.012525):0.000000,((A16T0_215:0.033217,(A16T0_95:0.058439,A16T0_69:0.004359):0.037338):0.005740,(A16T0_213:0.013460,A16T0_49:0.036693):0.009443):0.020765):0.007923,A16T0_126:0.018343):0.005751,((A16T0_51:0.005415,((((A16T0_208:0.013967,A16T0_26:0.006598):0.009584,A16T0_24:0.023892):0.005837,A16T0_18:0.023370):0.000000,A16T0_78:0.008570):0.002699):0.000000,(A16T0_130:0.002686,(A16T0_201:0.002597,A16T0_94:0.008573):0.005633):0.000000):0.002715):0.000000,((A16T0_112:0.002692,A16T0_02:0.005445):0.000000,((A16T0_80:0.005467,A16T0_101:0.002693):0.000000,(A16T0_177:0.005448,A16T0_50:0.005458):0.000000):0.000000):0.000000):0.002853,A16T0_83:0.017663):0.008172,A16T0_86:0.000001):0.027932,A16T0_13:0.033569):0.003344,(A16T0_135:0.000000,A16T0_98:0.000000):0.020741):0.005383,(A16T0_139:0.011159,A16T0_138:0.000000):0.003021):0.018319,A16T0_125:0.034195):0.000000,A16T0_88:0.020219):0.010479,A16T0_77:0.012617):0.002080,A16T0_123:0.003321):0.004187,A16T0_107:0.003539):0.007784,A16T0_180:0.020000):0.014213,A16T0_197:0.008608):0.002259,A16T0_121:0.002702):0.002661,A16T0_211:0.000000):0.000000,A16T0_193:0.039905):0.010782,A16T0_210:0.016472):0.000000,A16T0_30:0.008059):0.002619,A16T0_04:0.010793):0.000000,A16T0_179:0.000000,A16T0_44:0.000000);
