# Supplementary material for: Evidence of Recombination in Intrapatient Populations of Hepatitis C Virus
Source: PLoS One. 2008 Sep 18;3(9):e3239. doi: 10.1371/journal.pone.0003239 (PMC2528950; doi:10.1371/journal.pone.0003239)
Supplement: File S1 — Zip-compressed file with all the maximum likelihood trees used in the analyses (0.13 MB ZIP) [file pone.0003239.s004.zip › eA21T0_T1.1.1_210.fas.tre]

((((((((((((((((((((((((((((((((((((A21T0_06:0.000000,A21T0_15:0.000000):0.000000,(((A21T0_63:0.000000,A21T0_54:0.000000):0.000000,(A21T0_125:0.000000,A21T0_70:0.000000):0.005228):0.005226,A21T0_13:0.000000):0.000000):0.000000,A21T0_07:0.000000):0.000000,A21T0_08:0.000000):0.000000,A21T0_01:0.000000):0.000000,((A21T0_55:0.000000,A21T0_53:0.000000):0.000000,A21T0_04:0.000000):0.000000):0.000000,A21T0_57:0.000000):0.000000,(((((A21T0_83:0.000000,((((A21T0_114:0.000000,A21T0_112:0.000000):0.000000,((A21T0_133:0.000000,A21T1_124:0.016411):0.000000,A21T0_108:0.000000):0.000000):0.000000,A21T0_116:0.000000):0.000000,A21T0_105:0.000000):0.000000):0.000000,(A21T0_82:0.000000,A21T0_92:0.000000):0.000000):0.000000,A21T0_89:0.000000):0.000000,A21T0_76:0.000000):0.000000,A21T0_61:0.000000):0.000000):0.000000,A21T0_60:0.000000):0.000000,A21T0_67:0.000000):0.000000,A21T0_66:0.000000):0.000000,((A21T0_44:0.000000,A21T0_34:0.000000):0.000000,A21T0_41:0.000000):0.000000):0.000000,A21T0_38:0.000000):0.000000,A21T0_36:0.000000):0.000000,(((A21T0_104:0.000000,(((((A21T0_30:0.000000,A21T0_27:0.000000):0.005232,A21T0_110:0.005186):0.000000,(A21T0_72:0.000000,A21T0_42:0.000000):0.000000):0.000000,(A21T0_98:0.000000,A21T0_95:0.010453):0.005140):0.005131,(((((((((A21T1_113:0.000000,A21T1_13:0.005959):0.000000,A21T1_111:0.011828):0.018386,A21T1_101:0.012024):0.005161,(((((A21T1_119:0.000000,A21T1_58:0.000000):0.005494,A21T1_84:0.011578):0.000000,((A21T1_18:0.000000,A21T1_14:0.000000):0.000000,(((((A21T0_121:0.000000,(A21T1_91:0.005776,(A21T1_35:0.000000,A21T1_20:0.000000):0.005543):0.000000):0.000000,A21T0_47:0.000000):0.000000,A21T0_28:0.000000):0.000000,A21T1_71:0.000000):0.000000,A21T0_09:0.000000):0.000000):0.005560):0.000000,A21T0_103:0.000000):0.000000,((A21T1_51:0.023298,A21T1_49:0.000000):0.011513,((A21T1_81:0.000000,A21T1_77:0.000000):0.000000,(A21T1_96:0.000000,A21T1_48:0.000000):0.000000):0.000000):0.011462):0.000000):0.016532,(((A21T1_108:0.010868,A21T1_61:0.005365):0.000000,A21T0_87:0.005385):0.000000,A21T0_58:0.010993):0.012481):0.015410,A21T1_97:0.026150):0.018003,(A21T0_75:0.000000,A21T0_73:0.000000):0.025816):0.010799,(((A21T0_96:0.000000,(A21T1_59:0.000000,A21T1_19:0.000000):0.005351):0.007515,A21T0_91:0.015353):0.010278,((((A21T1_46:0.005243,(A21T1_74:0.000000,((((A21T1_33:0.005577,A21T1_94:0.005470):0.005394,((A21T1_87:0.005301,(A21T1_62:0.000000,((A21T1_86:0.000000,A21T1_73:0.000000):0.000000,A21T1_63:0.005398):0.010882):0.005301):0.000000,A21T1_104:0.010814):0.005381):0.000000,((((((((((A21T1_115:0.000000,((A21T1_01:0.005438,A21T1_121:0.005464):0.000000,(A21T1_112:0.000000,A21T1_04:0.000000):0.005449):0.000000):0.000000,A21T1_52:0.000000):0.000000,A21T1_98:0.000000):0.000000,A21T1_79:0.000000):0.000000,A21T1_126:0.000000):0.000000,A21T1_117:0.000000):0.000000,A21T1_06:0.000000):0.000000,A21T1_78:0.000000):0.000000,A21T1_106:0.000000):0.000000,A21T1_07:0.000000):0.000000):0.000000,(A21T1_109:0.005058,(A21T1_42:0.000000,A21T1_41:0.000000):0.011558):0.005855):0.005382):0.000000):0.004633,(A21T1_120:0.011322,A21T1_12:0.017060):0.025362):0.007527,A21T1_15:0.011550):0.004464,(A21T1_89:0.000000,A21T1_69:0.011027):0.005938):0.021007):0.051481):0.019261,A21T0_48:0.000000):0.010212):0.000000):0.005164,((A21T0_93:0.000000,A21T0_74:0.000000):0.000000,A21T0_59:0.000000):0.010642):0.000000,((A21T0_117:0.000000,A21T0_71:0.000000):0.005264,((A21T0_106:0.000000,A21T0_101:0.000000):0.000000,A21T0_16:0.010626):0.005245):0.000000):0.000000):0.000000,((A21T0_97:0.005216,A21T0_81:0.005318):0.000000,(A21T0_102:0.000000,A21T0_11:0.000000):0.000000):0.005256):0.000000,(((((((((A21T0_69:0.000000,(A21T0_107:0.005374,A21T0_129:0.005334):0.000000):0.000000,A21T0_64:0.000000):0.000000,A21T0_25:0.000000):0.000000,A21T0_120:0.000000):0.000000,A21T0_111:0.000000):0.000000,A21T0_127:0.000000):0.000000,A21T0_22:0.000000):0.000000,A21T0_31:0.000000):0.000000,A21T0_33:0.000000):0.005296):0.017429,A21T0_123:0.000000):0.010838,(A21T0_24:0.017837,A21T0_05:0.012181):0.004662):0.000000,A21T0_62:0.005349):0.005357,((A21T0_68:0.000000,A21T0_12:0.000000):0.011578,((A21T1_36:0.000000,A21T1_25:0.000000):0.000000,A21T1_03:0.022841):0.005751):0.011271):0.000000,(A21T0_109:0.005414,A21T1_72:0.005415):0.000000):0.000000,(((((A21T1_100:0.000000,A21T1_43:0.000000):0.000000,((((((A21T0_88:0.005232,(A21T1_16:0.000000,A21T1_60:0.005205):0.010646):0.000000,A21T1_22:0.000000):0.000000,A21T1_17:0.000000):0.000000,(A21T1_125:0.005219,(A21T1_116:0.000000,A21T1_08:0.000000):0.005219):0.005596):0.000000,A21T1_38:0.000000):0.000000,A21T1_40:0.000000):0.000000):0.000000,A21T1_122:0.000000):0.000000,((A21T1_123:0.000000,A21T1_37:0.000000):0.005303,((((A21T1_34:0.010887,A21T1_11:0.000000):0.005305,A21T1_82:0.028370):0.000000,((A21T1_93:0.000000,A21T1_67:0.000000):0.005279,(A21T1_30:0.000000,(A21T1_24:0.000000,A21T1_21:0.000000):0.000000):0.010748):0.000000):0.000000,((A21T0_35:0.000000,A21T1_39:0.000000):0.000000,A21T1_57:0.000000):0.000000):0.000000):0.005256):0.000000,(A21T1_44:0.000000,((A21T1_88:0.000000,A21T1_85:0.030114):0.011609,(A21T1_92:0.011437,(A21T1_02:0.000000,A21T1_105:0.024140):0.011450):0.000000):0.011198):0.016463):0.005309):0.023444,A21T1_68:0.016441):0.000000,A21T1_114:0.016257):0.000000,A21T0_10:0.034498):0.030664,A21T0_32:0.005743):0.016148,A21T1_45:0.005411):0.000000,((A21T1_55:0.016759,A21T1_66:0.000000):0.005464,(A21T1_70:0.000000,A21T1_64:0.000000):0.005467):0.017375):0.005265,(A21T0_90:0.010678,A21T0_80:0.005198):0.000000):0.005139,(A21T0_118:0.000000,(A21T0_43:0.000000,(((A21T1_27:0.000000,A21T1_65:0.000000):0.000000,(A21T1_80:0.000000,A21T1_47:0.000000):0.000000):0.005135,(A21T0_20:0.000000,A21T0_23:0.000000):0.000000):0.000000):0.000000):0.000000):0.005104,((A21T1_83:0.000000,(A21T1_75:0.000000,A21T1_53:0.000000):0.000000):0.000000,(A21T1_90:0.000000,A21T0_17:0.000000):0.000000):0.000000):0.000000,(A21T1_05:0.000000,A21T1_29:0.005330):0.010592):0.005068,(A21T0_26:0.005007,A21T0_37:0.005087):0.000000):0.000000,A21T0_119:0.000000):0.000000,A21T0_46:0.000000,A21T0_50:0.000000);
