# Supplementary material for: Evidence of Recombination in Intrapatient Populations of Hepatitis C Virus
Source: PLoS One. 2008 Sep 18;3(9):e3239. doi: 10.1371/journal.pone.0003239 (PMC2528950; doi:10.1371/journal.pone.0003239)
Supplement: File S1 — Zip-compressed file with all the maximum likelihood trees used in the analyses (0.13 MB ZIP) [file pone.0003239.s004.zip › eA21T0_T1.1.211_471.fas.tre]

(((((((((((((((((((((((((A21T0_116:0.000000,A21T0_114:0.003843):0.000000,A21T0_36:0.000000):0.000000,((((A21T0_133:0.003978,A21T0_04:0.003743):0.003901,A21T0_11:0.000000):0.000000,A21T0_08:0.000000):0.000000,A21T0_41:0.000000):0.000000):0.000000,A21T0_89:0.000000):0.000000,(((A21T0_108:0.000000,(A21T0_106:0.000000,(A21T0_105:0.000000,A21T0_76:0.000000):0.003845):0.000000):0.000000,(A21T0_83:0.000000,(A21T0_38:0.000000,(A21T0_34:0.000000,A21T0_15:0.003841):0.000000):0.000000):0.000000):0.000000,((A21T0_57:0.000000,A21T0_53:0.003830):0.000000,A21T0_42:0.000000):0.000000):0.000000):0.000000,(A21T0_81:0.000000,(A21T0_16:0.000000,(A21T0_07:0.000000,(A21T0_01:0.000000,(A21T1_80:0.000000,((A21T1_47:0.000000,(A21T1_122:0.000000,A21T1_100:0.000000):0.000000):0.000000,(A21T1_43:0.000000,(A21T1_40:0.000000,(A21T1_38:0.000000,A21T1_17:0.000000):0.000000):0.000000):0.000000):0.000000):0.011713):0.000000):0.000000):0.000000):0.000000):0.000000,((A21T0_71:0.000000,A21T0_60:0.003847):0.000000,A21T0_66:0.000000):0.000000):0.000000,A21T0_97:0.000000):0.000000,A21T0_117:0.000000):0.000000,A21T0_112:0.000000):0.000000,((A21T0_92:0.000000,A21T0_82:0.000000):0.000000,A21T0_72:0.000000):0.007791):0.000000,A21T0_98:0.007759):0.003849,(A21T0_95:0.000000,A21T0_55:0.003816):0.007767):0.000000,(((((((A21T1_125:0.000000,A21T1_88:0.007647):0.007766,A21T0_24:0.003861):0.000000,(A21T1_22:0.003848,(A21T1_116:0.000000,A21T1_08:0.000000):0.003854):0.000000):0.000000,A21T0_74:0.000000):0.000000,((A21T0_69:0.000000,(A21T0_30:0.000000,A21T0_27:0.000000):0.003878):0.003868,A21T0_63:0.000000):0.000000):0.000000,A21T0_54:0.000000):0.000000,A21T1_02:0.000000):0.000000):0.003851,(A21T0_104:0.003812,A21T0_13:0.000000):0.003802):0.000000,((A21T0_110:0.000000,((((A21T0_62:0.003826,A21T1_92:0.003856):0.003826,(A21T1_30:0.000000,(A21T1_24:0.000000,(A21T1_21:0.000000,A21T1_72:0.000000):0.000000):0.000000):0.003816):0.000000,(A21T0_125:0.003785,A21T1_67:0.003804):0.000000):0.000000,((A21T0_06:0.003818,((A21T1_03:0.000000,(A21T1_105:0.000000,(A21T1_57:0.000000,A21T1_39:0.000000):0.000000):0.000000):0.000000,A21T1_85:0.000000):0.003796):0.000000,(((A21T0_64:0.003844,A21T1_44:0.007710):0.000000,(A21T0_12:0.000000,(A21T0_68:0.003833,((A21T0_93:0.000000,A21T0_59:0.000000):0.003986,A21T0_90:0.000000):0.003849):0.000000):0.000000):0.003832,(A21T0_129:0.000000,((A21T0_109:0.000000,(A21T0_107:0.000000,(A21T0_33:0.000000,(A21T0_31:0.000000,A21T0_25:0.000000):0.000000):0.000000):0.000000):0.000000,(A21T0_120:0.000000,A21T0_127:0.000000):0.000000):0.000000):0.007708):0.000000):0.000000):0.000000):0.000000,(((A21T1_60:0.011548,(((((((A21T1_119:0.000000,A21T1_58:0.000000):0.000000,A21T0_103:0.003830):0.003837,((((((A21T1_51:0.000000,A21T1_49:0.000000):0.011848,A21T1_18:0.000000):0.003830,A21T1_84:0.007656):0.000000,(A21T0_47:0.000000,(((A21T1_101:0.003796,((A21T1_35:0.000000,A21T1_20:0.000000):0.003795,A21T0_28:0.003792):0.000000):0.000000,A21T1_14:0.000000):0.000000,A21T0_09:0.000000):0.000000):0.000000):0.000000,A21T1_91:0.011509):0.007807,(((A21T1_111:0.000000,(A21T1_96:0.000000,A21T1_48:0.000000):0.000000):0.007790,A21T1_77:0.007909):0.004069,A21T1_81:0.000000):0.011992):0.000000):0.012576,A21T0_91:0.011752):0.003919,A21T1_113:0.000000):0.003771,A21T0_121:0.000000):0.011849,((((((((((A21T0_118:0.000000,(A21T0_43:0.000000,(A21T0_32:0.000000,(A21T0_23:0.000000,A21T0_20:0.000000):0.000000):0.000000):0.000000):0.000000,A21T0_37:0.003876):0.000000,(A21T1_45:0.000000,A21T1_05:0.000000):0.003856):0.003852,((A21T0_80:0.003814,(A21T0_50:0.000000,A21T0_46:0.003828):0.000000):0.003845,((A21T0_17:0.003852,A21T1_68:0.003871):0.000000,((A21T1_114:0.000000,A21T1_53:0.000000):0.000000,A21T1_29:0.000000):0.000000):0.000000):0.004051):0.011942,(A21T0_119:0.000000,(A21T1_55:0.003923,((A21T1_66:0.020642,A21T1_27:0.012292):0.007719,(A21T1_65:0.008080,(A21T1_83:0.000000,A21T1_75:0.000000):0.008092):0.003676):0.000000):0.003909):0.000000):0.012485,A21T1_90:0.011781):0.008701,A21T0_10:0.003826):0.011758,A21T0_26:0.000000):0.027914,(((((((A21T1_120:0.014301,A21T1_01:0.017292):0.026710,((((A21T1_46:0.004040,A21T1_94:0.004052):0.000000,(((A21T1_42:0.008380,A21T1_41:0.000000):0.008257,(((A21T1_89:0.000000,A21T1_52:0.000000):0.000000,A21T1_98:0.000000):0.000000,A21T1_74:0.004021):0.004058):0.000000,((((A21T1_78:0.000000,A21T1_06:0.000000):0.000000,((A21T1_12:0.000000,(A21T1_69:0.000000,((((A21T1_62:0.000000,A21T1_73:0.000000):0.000000,A21T1_86:0.000000):0.004059,A21T1_117:0.004058):0.000000,(A21T1_104:0.004059,(A21T1_112:0.000000,A21T1_04:0.000000):0.008189):0.000000):0.000000):0.000000):0.000000,A21T1_63:0.000000):0.000000):0.000000,A21T1_106:0.000000):0.000000,A21T1_126:0.000000):0.000000):0.000000):0.000000,((A21T1_15:0.004798,A21T1_121:0.015557):0.008497,A21T1_07:0.016054):0.009087):0.004089,A21T1_79:0.004143):0.000000):0.004301,(A21T0_96:0.000000,(A21T1_59:0.000000,A21T1_19:0.000000):0.003977):0.017178):0.007991,A21T1_87:0.016653):0.004721,A21T1_33:0.008209):0.011953,A21T1_109:0.012708):0.008322,A21T1_115:0.000000):0.023288):0.007573,(A21T0_87:0.000000,(A21T0_58:0.015313,(A21T1_108:0.005654,A21T1_61:0.010298):0.012902):0.014447):0.009348):0.019759):0.008061):0.000000,((A21T1_123:0.000000,A21T1_37:0.000000):0.000000,A21T1_71:0.007682):0.003807):0.000000,(((A21T0_61:0.011536,A21T0_05:0.000000):0.003934,A21T0_35:0.000000):0.000000,A21T1_124:0.000000):0.000000):0.000000):0.000000):0.000000,(((((A21T0_123:0.013648,(A21T1_93:0.008158,A21T1_16:0.004120):0.009148):0.003468,A21T1_97:0.008290):0.003880,(A21T0_70:0.011959,A21T1_82:0.000000):0.003910):0.000000,A21T1_34:0.016083):0.004302,((A21T1_36:0.000000,A21T1_25:0.000000):0.008269,((A21T0_75:0.000000,A21T0_73:0.000000):0.022600,A21T0_102:0.015876):0.003964):0.012425):0.007743):0.007723,A21T0_48:0.011969):0.003821,(A21T0_44:0.016687,A21T0_101:0.016565):0.003763):0.003914,A21T0_67:0.003789):0.003901,A21T0_111:0.003942):0.004192,A21T0_22:0.003957):0.012242,(A21T0_88:0.013565,A21T1_13:0.026184):0.010066):0.033672,A21T1_11:0.001914):0.052939,A21T1_70:0.000000,A21T1_64:0.000000);
