# Supplementary material for: Evidence of Recombination in Intrapatient Populations of Hepatitis C Virus
Source: PLoS One. 2008 Sep 18;3(9):e3239. doi: 10.1371/journal.pone.0003239 (PMC2528950; doi:10.1371/journal.pone.0003239)
Supplement: File S1 — Zip-compressed file with all the maximum likelihood trees used in the analyses (0.13 MB ZIP) [file pone.0003239.s004.zip › eA21T0_T1.fas.tre]

((((((((((((((((((((((((((((((((((((A21T0_66:0.000000,(A21T0_57:0.000000,A21T0_53:0.002272):0.000000):0.000000,(A21T0_41:0.000000,(A21T0_34:0.000000,(A21T0_15:0.002277,A21T0_01:0.000000):0.000000):0.000000):0.000000):0.000000,(((A21T0_116:0.000000,A21T0_114:0.002277):0.000000,A21T0_08:0.000000):0.000000,A21T0_38:0.000000):0.000000):0.000000,((((A21T0_105:0.000000,A21T0_76:0.000000):0.002279,A21T0_07:0.000000):0.000000,A21T0_36:0.000000):0.000000,A21T0_89:0.000000):0.000000):0.000000,A21T0_83:0.000000):0.000000,A21T0_112:0.000000):0.000000,A21T0_108:0.000000):0.000000,(((A21T0_117:0.000000,A21T0_71:0.000000):0.000000,A21T0_16:0.004620):0.002287,A21T0_106:0.002281):0.000000):0.000000,(((A21T0_95:0.009239,A21T0_55:0.000000):0.004570,((A21T0_92:0.000000,A21T0_82:0.000000):0.000000,A21T0_72:0.004578):0.004584):0.000000,((A21T0_133:0.002311,A21T0_04:0.002231):0.002289,A21T0_60:0.002278):0.000000):0.000000):0.000000,(((A21T0_102:0.014721,A21T0_81:0.002307):0.000000,A21T0_11:0.000000):0.000000,A21T0_97:0.002284):0.002286):0.000000,((((A21T0_111:0.002345,A21T0_22:0.004991):0.006947,A21T0_67:0.000000):0.004554,A21T0_101:0.009373):0.000000,A21T0_44:0.011859):0.006880):0.002276,((A21T0_110:0.004693,(A21T0_98:0.006910,A21T0_42:0.000000):0.002349):0.002217,A21T0_104:0.002292):0.002269):0.000000,A21T0_13:0.000000):0.002279,((A21T0_125:0.000000,A21T0_70:0.009584):0.004597,(A21T0_63:0.000000,A21T0_54:0.000000):0.002298):0.002327):0.000000,(A21T0_61:0.009518,A21T1_124:0.006986):0.000000):0.000000,A21T0_06:0.002292):0.000000,((A21T0_129:0.002291,((((A21T0_127:0.000000,(A21T0_120:0.000000,A21T0_107:0.002304):0.000000):0.000000,A21T0_33:0.000000):0.000000,A21T0_31:0.000000):0.000000,A21T0_25:0.000000):0.000000):0.002309,(((A21T0_30:0.000000,A21T0_27:0.000000):0.007088,A21T0_69:0.000000):0.002327,A21T0_64:0.002323):0.000000):0.004643):0.004598,((A21T0_93:0.000000,A21T0_59:0.000000):0.002254,A21T0_48:0.016426):0.004974):0.000000,A21T0_74:0.002293):0.007165,(A21T0_123:0.023062,A21T0_05:0.006880):0.002590):0.000000,A21T0_62:0.007012):0.000000,((A21T0_68:0.002331,A21T0_12:0.000000):0.005092,(A21T1_36:0.000000,A21T1_25:0.000000):0.023432):0.004407):0.002308,((A21T1_60:0.014118,((((((A21T0_88:0.017006,A21T1_11:0.027740):0.006098,(A21T1_93:0.007370,A21T1_16:0.009798):0.004908):0.004680,A21T1_34:0.016848):0.000000,A21T1_82:0.014638):0.007477,(((A21T1_123:0.000000,A21T1_37:0.000000):0.004653,((A21T1_57:0.000000,A21T1_39:0.000000):0.000000,A21T1_03:0.006970):0.002297):0.000000,((A21T1_67:0.004638,(A21T1_30:0.000000,(A21T1_24:0.000000,A21T1_21:0.000000):0.000000):0.007017):0.000000,A21T0_35:0.000000):0.000000):0.000000):0.002300,(((A21T1_125:0.006995,(A21T1_116:0.000000,A21T1_08:0.000000):0.004602):0.002373,(A21T1_22:0.002296,(A21T1_122:0.000000,(A21T1_100:0.000000,(A21T1_43:0.000000,(A21T1_40:0.000000,(A21T1_38:0.000000,A21T1_17:0.000000):0.000000):0.000000):0.000000):0.000000):0.009308):0.000000):0.000000,A21T0_24:0.011879):0.002302):0.000000):0.002304,A21T0_109:0.007073):0.000000):0.002328,A21T1_72:0.002354):0.000000,(A21T1_44:0.011985,(A21T1_92:0.009615,(A21T1_88:0.017099,(A21T1_02:0.002425,(A21T1_105:0.009946,A21T1_85:0.012429):0.002156):0.004773):0.000000):0.000000):0.007157):0.004490,(A21T0_90:0.008830,(A21T1_80:0.000000,A21T1_47:0.000000):0.017976):0.029003):0.005963,(((((A21T0_121:0.000000,A21T1_71:0.009700):0.002541,((A21T0_103:0.002376,(A21T1_119:0.000000,A21T1_58:0.000000):0.002370):0.000000,(((A21T1_101:0.009511,A21T1_84:0.009779):0.000000,((A21T1_91:0.009925,A21T1_18:0.002352):0.000000,(A21T0_47:0.000000,(((A21T0_28:0.002338,(A21T1_35:0.000000,A21T1_20:0.000000):0.004705):0.000000,A21T1_14:0.000000):0.000000,A21T0_09:0.000000):0.000000):0.000000):0.002343):0.000000,((A21T1_51:0.009581,A21T1_49:0.000000):0.012711,((A21T1_81:0.002505,A21T1_77:0.004817):0.004835,(A21T1_111:0.009623,(A21T1_96:0.000000,A21T1_48:0.000000):0.000000):0.000000):0.007336):0.007195):0.007182):0.010064):0.006936,(A21T1_113:0.000000,A21T1_13:0.030542):0.005374):0.003358,A21T0_91:0.025040):0.016772,(A21T0_75:0.000000,A21T0_73:0.000000):0.036384):0.015342):0.011312,A21T1_97:0.020228):0.022485,(A21T0_58:0.005167,(A21T0_87:0.011327,(A21T1_108:0.008706,A21T1_61:0.008498):0.007578):0.009009):0.016411):0.007143,((A21T0_96:0.000000,(A21T1_59:0.000000,A21T1_19:0.000000):0.004815):0.019662,((A21T1_120:0.039130,((A21T1_01:0.025916,(A21T1_87:0.014836,((A21T1_115:0.004971,A21T1_109:0.012637):0.007210,A21T1_33:0.009987):0.002821):0.005031):0.000000,((A21T1_121:0.014987,A21T1_07:0.007322):0.004832,((((A21T1_89:0.004684,A21T1_69:0.002548):0.002523,A21T1_12:0.014685):0.002481,((((A21T1_42:0.004842,A21T1_41:0.000000):0.012321,(A21T1_74:0.004861,A21T1_46:0.004807):0.002426):0.000000,A21T1_94:0.007240):0.000000,(((((((A21T1_112:0.000000,A21T1_04:0.000000):0.007265,(A21T1_98:0.000000,A21T1_52:0.000000):0.002394):0.000000,(A21T1_117:0.002396,(A21T1_104:0.009750,(A21T1_62:0.002333,(A21T1_63:0.004794,(A21T1_86:0.000000,A21T1_73:0.000000):0.000000):0.002429):0.004887):0.000000):0.000000):0.000000,A21T1_06:0.000000):0.000000,A21T1_78:0.000000):0.000000,A21T1_106:0.000000):0.000000,A21T1_126:0.000000):0.000000):0.000000):0.000000,A21T1_79:0.004870):0.002452):0.002255):0.004099):0.003105,A21T1_15:0.018061):0.016518):0.036986):0.034643,A21T0_10:0.026802):0.009550,(A21T1_114:0.009538,A21T1_68:0.007702):0.007587):0.013896,A21T1_45:0.002180):0.002778,A21T0_32:0.009695):0.002492,(((A21T0_37:0.006995,A21T1_05:0.007045):0.000000,((A21T0_17:0.002300,(A21T1_53:0.000000,(A21T1_29:0.007072,(A21T0_80:0.006948,(A21T0_50:0.000000,A21T0_46:0.002282):0.000000):0.004616):0.000000):0.000000):0.002383,(((A21T1_66:0.021119,A21T1_55:0.007703):0.009715,((A21T1_83:0.000000,A21T1_75:0.000000):0.006895,(A21T1_65:0.007035,A21T1_27:0.012565):0.004838):0.000000):0.002554,(A21T0_119:0.002296,(A21T0_26:0.017803,A21T1_90:0.006926):0.007537):0.000000):0.007073):0.002305):0.002313,(A21T0_118:0.000000,(A21T0_43:0.000000,(A21T0_23:0.000000,A21T0_20:0.000000):0.000000):0.000000):0.000000):0.002205):0.040159,A21T1_70:0.000000,A21T1_64:0.000000);
