# Supplementary material for: Evidence of Recombination in Intrapatient Populations of Hepatitis C Virus
Source: PLoS One. 2008 Sep 18;3(9):e3239. doi: 10.1371/journal.pone.0003239 (PMC2528950; doi:10.1371/journal.pone.0003239)
Supplement: File S1 — Zip-compressed file with all the maximum likelihood trees used in the analyses (0.13 MB ZIP) [file pone.0003239.s004.zip › eA21T0tfa1.1_195.tre]

(((((((((((((((((((((((((EA21T036S:0.000000,((((EA21T055K:0.000000,EA21T057S:0.000000):0.000000,EA21T061K:0.000000):0.000000,(((EA21T089K:0.000000,EA21T092K:0.000000):0.000000,((EA21T083S:0.000000,((((((EA21T0133:0.000000,(EA21T0127:0.000000,((EA21T054K:0.000000,EA21T063K:0.000000):0.000000,(EA21T0125:0.000000,EA21T070K:0.000000):0.005411):0.005400):0.000000):0.000000,EA21T0123:0.000000):0.000000,EA21T0120:0.000000):0.000000,EA21T0108:0.000000):0.000000,EA21T0111:0.000000):0.000000,((EA21T0114:0.000000,EA21T0112:0.000000):0.000000,(EA21T0105:0.000000,EA21T0116:0.000000):0.000000):0.000000):0.000000):0.000000,EA21T076S:0.000000):0.000000):0.000000,EA21T060S:0.000000):0.000000):0.000000,EA21T053K:0.000000):0.000000):0.000000,EA21T041K:0.000000):0.000000,(((((EA21T033K:0.000000,((EA21T008K:0.000000,EA21T006K:0.000000):0.000000,(((((EA21T081S:0.005530,EA21T097K:0.005364):0.000000,(EA21T0102:0.000000,EA21T011S:0.000000):0.000000):0.005447,((EA21T0104:0.000000,((((((EA21T030S:0.000000,EA21T072K:0.000000):0.000000,EA21T027S:0.000000):0.000000,EA21T042S:0.000000):0.000000,EA21T0110:0.005294):0.000000,(EA21T098K:0.000000,EA21T095K:0.010776):0.005236):0.005226,EA21T048K:0.010401):0.000000):0.005300,EA21T0129:0.005376):0.000000):0.000000,EA21T001S:0.000000):0.000000,EA21T004S:0.000000):0.000000):0.000000):0.000000,(EA21T025K:0.000000,EA21T022S:0.000000):0.000000):0.000000,EA21T082K:0.000000):0.000000,EA21T034K:0.000000):0.000000,EA21T038S:0.000000):0.000000):0.000000,((EA21T044S:0.000000,EA21T031K:0.000000):0.000000,EA21T015S:0.000000):0.000000):0.000000,EA21T013S:0.000000):0.000000,EA21T069K:0.000000):0.000000,EA21T007S:0.000000):0.000000,EA21T067K:0.000000):0.000000,EA21T066K:0.000000):0.000000,EA21T064K:0.000000):0.000000,(((EA21T0106:0.000000,EA21T0101:0.000000):0.000000,EA21T016S:0.011073):0.005434,(EA21T0117:0.000000,EA21T071S:0.000000):0.005461):0.000000):0.000000,EA21T0107:0.005433):0.005860,EA21T0109:0.005838):0.005610,(((EA21T093K:0.000000,(((EA21T068S:0.000000,EA21T012S:0.000000):0.017562,EA21T062K:0.005495):0.000000,EA21T059S:0.000000):0.000000):0.000000,EA21T074K:0.000000):0.000000,((EA21T088K:0.005644,EA21T035S:0.005639):0.005015,EA21T024S:0.017308):0.006138):0.000000):0.011512,EA21T005S:0.006048):0.006106,(((((EA21T0121:0.000000,(EA21T047K:0.000000,(EA21T028S:0.000000,EA21T009S:0.000000):0.000000):0.000000):0.000000,(EA21T075K:0.000000,EA21T073S:0.000000):0.023697):0.005619,EA21T0103:0.000000):0.005665,EA21T087S:0.005929):0.011676,(EA21T058S:0.000000,EA21T010S:0.000000):0.000000):0.018466):0.019555,(EA21T096K:0.000000,EA21T091K:0.000000):0.013842):0.022577,EA21T032S:0.025903):0.004396,EA21T080S:0.000000):0.000000,EA21T090S:0.011405):0.005479,(EA21T0118:0.000000,(EA21T043K:0.000000,(EA21T023S:0.000000,EA21T020S:0.000000):0.000000):0.000000):0.000000):0.005386,(EA21T037K:0.005372,EA21T026K:0.005277):0.000000):0.000000,EA21T017K:0.000000):0.000000,EA21T046S:0.000000):0.000000,EA21T0119:0.000000,EA21T050K:0.000000);
