# Supplementary material for: Evidence of Recombination in Intrapatient Populations of Hepatitis C Virus
Source: PLoS One. 2008 Sep 18;3(9):e3239. doi: 10.1371/journal.pone.0003239 (PMC2528950; doi:10.1371/journal.pone.0003239)
Supplement: File S1 — Zip-compressed file with all the maximum likelihood trees used in the analyses (0.13 MB ZIP) [file pone.0003239.s004.zip › eA21T0tfa1.196_294.tre]

((((((((((((((((((((((((((((((EA21T083S:0.000000,(((((((((EA21T0133:0.000000,(EA21T0105:0.000000,EA21T053K:0.010859):0.000000):0.000000,EA21T0106:0.000000):0.000000,EA21T0108:0.000000):0.000000,EA21T0112:0.000000):0.000000,EA21T0114:0.000000):0.000000,EA21T0117:0.000000):0.000000,EA21T055K:0.000000):0.000000,EA21T066K:0.000000):0.000000,((((((((((EA21T016S:0.000000,EA21T015S:0.000000):0.000000,((((EA21T004S:0.000000,EA21T001S:0.000000):0.000000,EA21T0104:0.010984):0.000000,EA21T011S:0.000000):0.000000,EA21T013S:0.000000):0.000000):0.000000,EA21T008K:0.000000):0.000000,EA21T060S:0.000000):0.000000,EA21T057S:0.000000):0.000000,EA21T067K:0.000000):0.000000,EA21T071S:0.000000):0.000000,EA21T072K:0.000000):0.000000,EA21T076S:0.000000):0.000000,EA21T082K:0.000000):0.000000):0.000000):0.000000,EA21T081S:0.000000):0.000000,EA21T0102:0.000000):0.000000,EA21T0101:0.000000):0.000000,EA21T097K:0.000000):0.000000,EA21T098K:0.000000):0.000000,EA21T092K:0.000000):0.000000,EA21T089K:0.000000):0.000000,EA21T0116:0.000000):0.000000,EA21T007S:0.000000):0.000000,EA21T042S:0.000000):0.000000,EA21T041K:0.000000):0.000000,EA21T038S:0.000000):0.000000,(EA21T036S:0.000000,EA21T034K:0.000000):0.000000):0.010857,EA21T070K:0.000000):0.000000,(EA21T006K:0.000000,EA21T054K:0.000000):0.000000):0.000000,EA21T074K:0.000000):0.000000,EA21T063K:0.000000):0.000000,((EA21T0110:0.000000,EA21T095K:0.000000):0.000000,EA21T0125:0.000000):0.000000):0.000000,((((EA21T093K:0.000000,EA21T059S:0.000000):0.000000,EA21T061K:0.000000):0.000000,EA21T044S:0.000000):0.010522,EA21T048K:0.000000):0.010647):0.010748,(((((((((EA21T0107:0.000000,(EA21T0129:0.000000,(EA21T0120:0.000000,EA21T0127:0.000000):0.000000):0.000000):0.000000,(EA21T030S:0.000000,EA21T027S:0.000000):0.010439):0.000000,EA21T0111:0.000000):0.000000,EA21T069K:0.000000):0.000000,EA21T064K:0.000000):0.000000,EA21T033K:0.000000):0.000000,EA21T031K:0.000000):0.000000,EA21T025K:0.000000):0.010627,EA21T022S:0.010556):0.000000):0.011460,(((((((EA21T090S:0.048941,EA21T062K:0.010745):0.000000,EA21T068S:0.010849):0.000000,EA21T035S:0.000000):0.000000,EA21T024S:0.000000):0.000000,EA21T012S:0.000000):0.000000,(EA21T0109:0.010704,EA21T088K:0.010880):0.000000):0.000000,(EA21T0123:0.000000,EA21T005S:0.000000):0.011953):0.022360):0.047262,(EA21T075K:0.000000,EA21T073S:0.000000):0.041483):0.035348,((EA21T0121:0.000000,EA21T0103:0.000000):0.000000,((EA21T028S:0.000000,EA21T009S:0.000000):0.000000,(EA21T047K:0.000000,EA21T091K:0.000000):0.000000):0.010313):0.032224):0.065282,((EA21T087S:0.000000,EA21T058S:0.000000):0.057858,EA21T096K:0.151782):0.029292):0.165142,(EA21T0118:0.000000,(EA21T043K:0.000000,(EA21T032S:0.000000,(EA21T023S:0.000000,(EA21T020S:0.000000,EA21T017K:0.000000):0.000000):0.000000):0.000000):0.000000):0.000000):0.009912,(EA21T0119:0.000000,(EA21T050K:0.000000,EA21T046S:0.000000):0.000000):0.000000):0.009906,EA21T026K:0.009923):0.000000,EA21T037K:0.000000):0.000000,EA21T080S:0.000000,EA21T010S:0.000000);
