# Supplementary material for: Evidence of Recombination in Intrapatient Populations of Hepatitis C Virus
Source: PLoS One. 2008 Sep 18;3(9):e3239. doi: 10.1371/journal.pone.0003239 (PMC2528950; doi:10.1371/journal.pone.0003239)
Supplement: File S1 — Zip-compressed file with all the maximum likelihood trees used in the analyses (0.13 MB ZIP) [file pone.0003239.s004.zip › eA21T0tfa1.295_471.tre]

((((((((((((((((((((((EA21T066K:0.000000,(EA21T007S:0.000000,(EA21T054K:0.000000,(EA21T024S:0.005492,EA21T016S:0.000000):0.000000):0.000000):0.000000):0.000000,((EA21T069K:0.000000,((((EA21T0108:0.000000,(EA21T097K:0.000000,(EA21T095K:0.000000,EA21T055K:0.000000):0.010913):0.000000):0.000000,EA21T057S:0.000000):0.000000,EA21T089K:0.000000):0.000000,(((((((EA21T0105:0.000000,EA21T076S:0.000000):0.005492,EA21T034K:0.000000):0.000000,EA21T026K:0.000000):0.000000,EA21T030S:0.000000):0.000000,EA21T042S:0.000000):0.000000,EA21T071S:0.000000):0.000000,(((EA21T0117:0.000000,(EA21T0116:0.000000,EA21T0114:0.005494):0.000000):0.000000,EA21T027S:0.000000):0.000000,EA21T036S:0.000000):0.000000):0.000000):0.000000):0.000000,(EA21T063K:0.000000,(EA21T053K:0.000000,((EA21T015S:0.005492,EA21T001S:0.000000):0.000000,EA21T011S:0.000000):0.000000):0.000000):0.000000):0.000000):0.000000,EA21T074K:0.000000):0.000000,EA21T041K:0.000000):0.000000,((EA21T087S:0.000000,(EA21T083S:0.000000,EA21T060S:0.005508):0.000000):0.000000,EA21T081S:0.000000):0.000000):0.000000,EA21T038S:0.000000):0.000000,EA21T008K:0.000000):0.000000,EA21T0106:0.000000):0.000000,EA21T0112:0.000000):0.000000,((EA21T0133:0.005571,EA21T004S:0.005340):0.005568,EA21T098K:0.011096):0.000000):0.000000,((((((EA21T058S:0.005763,EA21T0123:0.011570):0.000000,EA21T0119:0.000000):0.006008,(EA21T096K:0.000000,EA21T070K:0.011276):0.018384):0.016336,(EA21T0102:0.003708,(EA21T075K:0.000000,EA21T073S:0.000000):0.013165):0.018191):0.000000,(EA21T0103:0.005621,((EA21T047K:0.000000,EA21T009S:0.000000):0.000000,EA21T028S:0.005292):0.011105):0.007128):0.006129,EA21T010S:0.010295):0.006835):0.000000,(((((EA21T0129:0.000000,(EA21T0127:0.000000,(EA21T0109:0.000000,(EA21T0107:0.000000,(EA21T033K:0.000000,(EA21T031K:0.000000,EA21T025K:0.000000):0.000000):0.000000):0.000000):0.000000):0.000000):0.000000,EA21T0120:0.000000):0.005368,EA21T006K:0.005435):0.000000,(((EA21T035S:0.000000,((((EA21T0121:0.000000,(EA21T0125:0.005359,EA21T062K:0.005374):0.000000):0.000000,EA21T0104:0.000000):0.000000,EA21T061K:0.016310):0.000000,EA21T0110:0.000000):0.000000):0.000000,EA21T013S:0.000000):0.000000,EA21T005S:0.000000):0.000000):0.000000,((((((EA21T093K:0.000000,EA21T090S:0.000000):0.000000,EA21T059S:0.000000):0.005503,EA21T064K:0.000000):0.000000,EA21T012S:0.000000):0.000000,EA21T068S:0.000000):0.000000,(EA21T092K:0.000000,(EA21T082K:0.000000,EA21T072K:0.000000):0.000000):0.011167):0.005448):0.005491):0.011085,(EA21T091K:0.000000,EA21T044S:0.016462):0.005321):0.000000,EA21T0101:0.023041):0.005461,EA21T048K:0.011270):0.011086,EA21T067K:0.000000):0.005551,EA21T0111:0.000000):0.005655,EA21T022S:0.000000):0.017835,(((((EA21T0118:0.000000,EA21T043K:0.000000):0.000000,EA21T032S:0.000000):0.000000,EA21T037K:0.000000):0.000000,EA21T020S:0.000000):0.000000,EA21T023S:0.000000):0.000000):0.012641,EA21T017K:0.006093):0.005650,(EA21T080S:0.000000,EA21T050K:0.000000):0.000000):0.005775,EA21T088K:0.000000,EA21T046S:0.000000);
