# Supplementary material for: Evidence of Recombination in Intrapatient Populations of Hepatitis C Virus
Source: PLoS One. 2008 Sep 18;3(9):e3239. doi: 10.1371/journal.pone.0003239 (PMC2528950; doi:10.1371/journal.pone.0003239)
Supplement: File S1 — Zip-compressed file with all the maximum likelihood trees used in the analyses (0.13 MB ZIP) [file pone.0003239.s004.zip › eA21T0tfa2.1_211.fas.tre]

(((((((((((((((((((((((((((((((A21T0_61:0.000000,A21T0_67:0.000000):0.000000,A21T0_57:0.000000):0.000000,A21T0_92:0.000000):0.000000,((((((A21T0_117:0.000000,A21T0_71:0.000000):0.004898,((A21T0_106:0.000000,A21T0_101:0.000000):0.000000,A21T0_16:0.009967):0.004874):0.000000,A21T0_13:0.000000):0.000000,A21T0_15:0.000000):0.000000,A21T0_07:0.000000):0.000000,A21T0_66:0.000000):0.000000):0.000000,A21T0_105:0.000000):0.000000,((A21T0_133:0.000000,((((((((((((A21T0_63:0.000000,A21T0_54:0.000000):0.000000,(A21T0_125:0.000000,A21T0_70:0.000000):0.004859):0.004854,A21T0_53:0.000000):0.000000,A21T0_38:0.000000):0.000000,A21T0_41:0.000000):0.000000,A21T0_36:0.000000):0.000000,A21T0_34:0.000000):0.000000,A21T0_60:0.000000):0.000000,A21T0_55:0.000000):0.000000,A21T0_108:0.000000):0.000000,A21T0_112:0.000000):0.000000,A21T0_114:0.000000):0.000000):0.000000,A21T0_116:0.000000):0.000000):0.000000,A21T0_89:0.000000):0.000000,A21T0_83:0.000000):0.000000,A21T0_82:0.000000):0.000000,A21T0_76:0.000000):0.000000,A21T0_44:0.000000):0.000000,A21T0_08:0.000000):0.000000,(A21T0_06:0.000000,A21T0_04:0.000000):0.000000):0.000000,A21T0_01:0.000000):0.000000,((A21T0_93:0.000000,(A21T0_74:0.000000,A21T0_59:0.000000):0.000000):0.010007,((((((A21T0_30:0.000000,A21T0_27:0.000000):0.004834,A21T0_110:0.004796):0.000000,(A21T0_72:0.000000,A21T0_42:0.000000):0.000000):0.000000,(A21T0_98:0.000000,A21T0_95:0.009750):0.004756):0.004742,A21T0_48:0.009460):0.000000,A21T0_104:0.000000):0.004783):0.000000):0.000000,(((A21T0_102:0.000000,A21T0_11:0.000000):0.000000,A21T0_81:0.004971):0.000000,A21T0_97:0.004853):0.004895):0.000000,(((((A21T0_33:0.000000,A21T0_64:0.000000):0.000000,(((((A21T0_127:0.000000,A21T0_107:0.004981):0.000000,A21T0_111:0.000000):0.000000,A21T0_129:0.004940):0.000000,A21T0_120:0.000000):0.000000,A21T0_69:0.000000):0.000000):0.000000,A21T0_25:0.000000):0.000000,A21T0_31:0.000000):0.000000,A21T0_22:0.000000):0.004915):0.015952,A21T0_123:0.000000):0.005225,((A21T0_68:0.005026,A21T0_12:0.000000):0.016037,((((A21T0_88:0.005086,A21T0_35:0.005107):0.004950,A21T0_24:0.015778):0.005319,A21T0_05:0.015676):0.000000,A21T0_62:0.005022):0.000000):0.005058):0.005445,A21T0_109:0.000000):0.029571,(((((A21T0_121:0.000000,((A21T0_47:0.000000,A21T0_28:0.000000):0.000000,A21T0_09:0.000000):0.000000):0.000000,(A21T0_75:0.000000,A21T0_73:0.000000):0.044946):0.005107,A21T0_103:0.000000):0.009638,(A21T0_96:0.028831,A21T0_91:0.000000):0.048651):0.026170,(A21T0_87:0.015902,A21T0_58:0.000000):0.006305):0.013243):0.026272,A21T0_10:0.000000):0.055346,A21T0_80:0.000001):0.004814,A21T0_90:0.010077):0.000000,A21T0_32:0.026476):0.004820,(((A21T0_118:0.000000,A21T0_43:0.000000):0.000000,A21T0_23:0.000000):0.000000,A21T0_20:0.000000):0.000000):0.004738,A21T0_17:0.000000):0.004685,A21T0_37:0.004693):0.000000,A21T0_26:0.004635):0.000000,A21T0_119:0.000000):0.000000,A21T0_46:0.000000,A21T0_50:0.000000);
