# Supplementary material for: Evidence of Recombination in Intrapatient Populations of Hepatitis C Virus
Source: PLoS One. 2008 Sep 18;3(9):e3239. doi: 10.1371/journal.pone.0003239 (PMC2528950; doi:10.1371/journal.pone.0003239)
Supplement: File S1 — Zip-compressed file with all the maximum likelihood trees used in the analyses (0.13 MB ZIP) [file pone.0003239.s004.zip › eA21T0tfa2.212_471.fas.tre]

(((((((((((((((((((((A21T0_114:0.004096,A21T0_08:0.000000):0.000000,A21T0_38:0.000000):0.000000,A21T0_81:0.000000):0.000000,A21T0_07:0.000000):0.000000,(A21T0_133:0.004161,A21T0_04:0.004058):0.004121):0.000000,((((A21T0_60:0.004100,A21T0_11:0.000000):0.000000,(((A21T0_92:0.000000,(A21T0_82:0.000000,A21T0_72:0.000000):0.000000):0.008302,(A21T0_108:0.000000,A21T0_01:0.000000):0.000000):0.000000,A21T0_83:0.000000):0.000000):0.000000,A21T0_41:0.000000):0.000000,A21T0_117:0.000000):0.000000):0.000000,(A21T0_34:0.000000,A21T0_57:0.000000):0.000000):0.000000,((A21T0_66:0.000000,A21T0_89:0.000000):0.000000,(((A21T0_42:0.000000,((A21T0_105:0.000000,A21T0_76:0.000000):0.004093,(A21T0_106:0.000000,(A21T0_116:0.000000,(A21T0_16:0.000000,A21T0_15:0.004093):0.000000):0.000000):0.000000):0.000000):0.000000,(A21T0_36:0.000000,(A21T0_71:0.000000,A21T0_53:0.004081):0.000000):0.000000):0.000000,A21T0_112:0.000000):0.000000):0.000000):0.000000,A21T0_97:0.000000):0.000000,(((A21T0_102:0.007242,(A21T0_75:0.000000,A21T0_73:0.000000):0.035093):0.014880,A21T0_98:0.004074):0.004204,(A21T0_104:0.004084,A21T0_13:0.000000):0.004100):0.000000):0.000000,(A21T0_95:0.004044,A21T0_55:0.000000):0.008218):0.004110,((((A21T0_74:0.000000,A21T0_24:0.004134):0.000000,A21T0_63:0.000000):0.000000,A21T0_54:0.000000):0.000000,((A21T0_06:0.004116,(((A21T0_110:0.000000,A21T0_35:0.000000):0.000000,((A21T0_62:0.008312,(A21T0_125:0.000000,A21T0_70:0.017559):0.004091):0.000000,(A21T0_61:0.012324,A21T0_05:0.000000):0.004211):0.000000):0.000000,(((((A21T0_123:0.030889,A21T0_88:0.019802):0.017483,A21T0_44:0.013492):0.008404,(((A21T0_111:0.004295,A21T0_22:0.009199):0.004171,A21T0_67:0.004030):0.004278,A21T0_101:0.021894):0.000000):0.004031,A21T0_48:0.013088):0.008385,((((A21T0_93:0.000000,A21T0_59:0.000000):0.004272,A21T0_90:0.000000):0.004141,A21T0_64:0.004132):0.000000,(A21T0_68:0.000000,A21T0_12:0.000000):0.000000):0.004119):0.000000):0.000000):0.004141,((((((A21T0_31:0.000000,A21T0_120:0.000000):0.000000,(A21T0_129:0.000000,(A21T0_127:0.000000,A21T0_25:0.000000):0.000000):0.000000):0.000000,A21T0_33:0.000000):0.000000,A21T0_109:0.000000):0.000000,A21T0_107:0.000000):0.008428,(A21T0_69:0.000000,(A21T0_30:0.000000,A21T0_27:0.000000):0.004169):0.000000):0.004148):0.000000):0.000000):0.011652,(A21T0_121:0.004122,((A21T0_103:0.004226,((A21T0_47:0.000000,A21T0_09:0.000000):0.000000,A21T0_28:0.004069):0.012760):0.013224,A21T0_91:0.016757):0.000000):0.010490):0.013448,((A21T0_96:0.075812,A21T0_58:0.008941):0.023159,A21T0_87:0.000000):0.016283):0.034181,A21T0_26:0.000000):0.013314,A21T0_10:0.003643):0.023974,A21T0_119:0.000000):0.012812,(((((A21T0_118:0.000000,A21T0_43:0.000000):0.000000,A21T0_23:0.000000):0.000000,A21T0_20:0.000000):0.000000,A21T0_32:0.000000):0.000000,A21T0_37:0.004126):0.004198):0.004478,A21T0_17:0.004270):0.004024,A21T0_80:0.004060):0.000000,A21T0_50:0.000000,A21T0_46:0.004090);
