# Supplementary material for: Evidence of Recombination in Intrapatient Populations of Hepatitis C Virus
Source: PLoS One. 2008 Sep 18;3(9):e3239. doi: 10.1371/journal.pone.0003239 (PMC2528950; doi:10.1371/journal.pone.0003239)
Supplement: File S1 — Zip-compressed file with all the maximum likelihood trees used in the analyses (0.13 MB ZIP) [file pone.0003239.s004.zip › eA21T0tfa.fas.tre]

(((((((((((((((((((((((((((((A21T0_08:0.000000,((A21T0_83:0.000000,A21T0_53:0.002381):0.000000,(((A21T0_108:0.000000,(A21T0_105:0.000000,A21T0_76:0.000000):0.002386):0.000000,A21T0_07:0.000000):0.000000,A21T0_41:0.000000):0.000000):0.000000):0.000000,((A21T0_116:0.000000,A21T0_114:0.002385):0.000000,A21T0_89:0.000000):0.000000):0.000000,A21T0_01:0.000000):0.000000,A21T0_34:0.000000):0.000000,(((A21T0_112:0.000000,A21T0_15:0.002386):0.000000,A21T0_36:0.000000):0.000000,A21T0_38:0.000000):0.000000):0.000000,A21T0_66:0.000000):0.000000,A21T0_57:0.000000):0.000000,(((((A21T0_110:0.004986,(A21T0_98:0.007235,A21T0_42:0.000000):0.002487):0.002304,A21T0_104:0.002411):0.002371,A21T0_13:0.000000):0.002390,((((A21T0_111:0.002441,A21T0_22:0.005348):0.007357,A21T0_67:0.000000):0.004774,A21T0_101:0.009812):0.000000,A21T0_44:0.012448):0.007232):0.000000,((A21T0_95:0.009695,A21T0_55:0.000000):0.004783,((A21T0_92:0.000000,A21T0_82:0.000000):0.000000,A21T0_72:0.004793):0.004812):0.000000):0.000000):0.000000,((A21T0_133:0.002396,A21T0_04:0.002367):0.002389,A21T0_60:0.002387):0.000000):0.000000,(((A21T0_117:0.000000,A21T0_71:0.000000):0.000000,A21T0_16:0.004835):0.002392,A21T0_106:0.002390):0.000000):0.000000,(((A21T0_102:0.015547,A21T0_81:0.002420):0.000000,A21T0_11:0.000000):0.000000,A21T0_97:0.002381):0.002393):0.002403,((((A21T0_129:0.002406,((A21T0_33:0.000000,((A21T0_127:0.000000,(A21T0_120:0.000000,A21T0_107:0.002423):0.000000):0.000000,A21T0_25:0.000000):0.000000):0.000000,A21T0_31:0.000000):0.000000):0.002426,A21T0_64:0.002512):0.002491,A21T0_69:0.000000):0.000000,(A21T0_30:0.000000,A21T0_27:0.000000):0.007514):0.004927):0.000000,((A21T0_125:0.000000,A21T0_70:0.010214):0.007405,(A21T0_63:0.000000,A21T0_54:0.000000):0.000000):0.002420):0.000000,(A21T0_61:0.010208,A21T0_06:0.002512):0.002386):0.004894,A21T0_74:0.000000):0.002341,((A21T0_93:0.000000,A21T0_59:0.000000):0.002400,A21T0_48:0.017494):0.005405):0.007715,(((A21T0_68:0.002458,A21T0_12:0.000000):0.010145,A21T0_62:0.007502):0.000000,(((A21T0_35:0.005105,A21T0_24:0.012973):0.002385,(A21T0_123:0.013586,A21T0_88:0.030354):0.014287):0.000000,A21T0_109:0.010174):0.000000):0.000000):0.005019,A21T0_05:0.005252):0.010936,A21T0_90:0.037313):0.016668,(((A21T0_121:0.002673,(A21T0_103:0.004747,(A21T0_28:0.002467,(A21T0_47:0.000000,A21T0_09:0.000000):0.000000):0.008136):0.008486):0.000000,A21T0_91:0.040408):0.011122,(A21T0_75:0.000000,A21T0_73:0.000000):0.042633):0.019943):0.012363,(A21T0_87:0.004764,A21T0_58:0.022878):0.016650):0.007870,A21T0_96:0.098910):0.053714,A21T0_10:0.000000):0.035340,A21T0_26:0.010052):0.013590,A21T0_119:0.000000):0.007291,(((A21T0_118:0.000000,((A21T0_43:0.000000,A21T0_23:0.000000):0.000000,A21T0_20:0.000000):0.000000):0.000000,A21T0_32:0.015163):0.004873,A21T0_37:0.004775):0.002434):0.002532,A21T0_17:0.004865):0.002293,A21T0_80:0.007168):0.000000,A21T0_50:0.000000,A21T0_46:0.002348);
