# Supplementary material for: Evidence of Recombination in Intrapatient Populations of Hepatitis C Virus
Source: PLoS One. 2008 Sep 18;3(9):e3239. doi: 10.1371/journal.pone.0003239 (PMC2528950; doi:10.1371/journal.pone.0003239)
Supplement: File S1 — Zip-compressed file with all the maximum likelihood trees used in the analyses (0.13 MB ZIP) [file pone.0003239.s004.zip › eA21T1tfa1.1_169.tre]

(((((((((((((((((((((((EA21T1111:0.006477,EA21T102:0.000000):0.000000,EA21T113:0.000000):0.000000,((((EA21T1106:0.000000,(EA21T1112:0.000000,EA21T104:0.000000):0.006415):0.000000,EA21T1126:0.000000):0.000000,(((EA21T1117:0.000000,EA21T1113:0.000000):0.000000,(EA21T198:0.000000,EA21T1105:0.006415):0.000000):0.000000,EA21T101:0.006385):0.000000):0.000000,(EA21T133:0.006403,EA21T194:0.000000):0.000000):0.000000):0.000000,(EA21T178:0.000000,((EA21T1115:0.000000,((EA21T1121:0.006432,EA21T152:0.000000):0.000000,EA21T107:0.000000):0.000000):0.000000,((EA21T187:0.000000,(EA21T162:0.000000,(EA21T163:0.000000,(EA21T186:0.000000,EA21T173:0.000000):0.000000):0.012817):0.006225):0.000000,EA21T1104:0.012770):0.006337):0.000000):0.000000):0.000000,EA21T106:0.000000):0.000000,EA21T179:0.000000):0.000000,((((EA21T192:0.000000,((EA21T168:0.006404,EA21T144:0.012953):0.000000,EA21T188:0.000000):0.006411):0.006384,EA21T1109:0.000000):0.006405,((EA21T155:0.000000,(((EA21T170:0.000000,EA21T164:0.000000):0.006544,((((((EA21T127:0.000000,EA21T165:0.000000):0.000000,EA21T147:0.000000):0.000000,EA21T180:0.000000):0.000000,EA21T151:0.012606):0.006093,((EA21T190:0.000000,(EA21T183:0.000000,EA21T175:0.000000):0.000000):0.000000,EA21T153:0.000000):0.000000):0.012758,(EA21T105:0.000000,EA21T129:0.006346):0.000000):0.006580):0.006582,EA21T166:0.000000):0.013060):0.006385,(EA21T142:0.000000,EA21T141:0.000000):0.012999):0.000000):0.006416,((((((((EA21T118:0.000000,EA21T171:0.000000):0.000000,(EA21T114:0.000000,EA21T191:0.000000):0.000000):0.000000,(EA21T135:0.000000,EA21T120:0.000000):0.006165):0.006180,EA21T184:0.013114):0.000000,(EA21T115:0.000000,((EA21T1119:0.000000,EA21T158:0.000000):0.006108,(EA21T149:0.000000,((EA21T196:0.000000,EA21T148:0.000000):0.000000,(EA21T177:0.000000,EA21T181:0.000000):0.000000):0.000000):0.006228):0.000000):0.000000):0.000000,(EA21T1108:0.000000,EA21T161:0.012612):0.006154):0.012569,EA21T146:0.000000):0.006189,EA21T174:0.000000):0.006336):0.000000):0.000001,(EA21T1101:0.012627,EA21T185:0.000000):0.020074):0.006401,(EA21T169:0.006400,EA21T197:0.006410):0.000000):0.006401,EA21T189:0.000000):0.006336,(EA21T145:0.000000,(EA21T159:0.000000,EA21T119:0.000000):0.000000):0.000000):0.000000,EA21T182:0.033796):0.012813,EA21T172:0.000000):0.006271,(EA21T136:0.000000,EA21T125:0.000000):0.020022):0.000000,EA21T1124:0.020191):0.006159,(EA21T1125:0.006238,(EA21T1116:0.000000,EA21T108:0.000000):0.006080):0.006365):0.000000,(EA21T112:0.012451,(((EA21T134:0.000000,EA21T111:0.000000):0.006106,((EA21T1120:0.000000,EA21T137:0.000000):0.000000,EA21T1123:0.000000):0.006107):0.000000,(((((((EA21T1114:0.006089,EA21T103:0.012450):0.000000,(EA21T193:0.000000,EA21T167:0.000000):0.006115):0.000000,EA21T121:0.000000):0.000000,EA21T124:0.000000):0.000000,EA21T130:0.000000):0.000000,EA21T139:0.000000):0.000000,EA21T157:0.000000):0.000000):0.006085):0.000000):0.000000,EA21T122:0.000000):0.000000,EA21T1122:0.000000):0.000000,EA21T1100:0.000000):0.000000,EA21T143:0.000000):0.000000,(EA21T140:0.000000,(EA21T117:0.000000,EA21T138:0.000000):0.000000):0.000000):0.012405,EA21T116:0.000000,EA21T160:0.006044);
