# Supplementary material for: Evidence of Recombination in Intrapatient Populations of Hepatitis C Virus
Source: PLoS One. 2008 Sep 18;3(9):e3239. doi: 10.1371/journal.pone.0003239 (PMC2528950; doi:10.1371/journal.pone.0003239)
Supplement: File S1 — Zip-compressed file with all the maximum likelihood trees used in the analyses (0.13 MB ZIP) [file pone.0003239.s004.zip › eA21T1tfa1.1_211.fas.tre]

(((((((((((((((((((((((((A21T1_115:0.000000,A21T1_121:0.005436):0.000000,A21T1_117:0.000000):0.000000,((A21T1_07:0.000000,(A21T1_112:0.000000,A21T1_04:0.000000):0.005417):0.000000,A21T1_06:0.000000):0.000000):0.000000,((A21T1_01:0.005404,A21T1_79:0.000000):0.000000,A21T1_78:0.000000):0.000000):0.000000,A21T1_106:0.000000):0.000000,A21T1_126:0.000000):0.000000,A21T1_98:0.000000):0.000000,A21T1_52:0.000000):0.000000,((A21T1_33:0.005540,A21T1_94:0.005375):0.005505,(A21T1_109:0.005241,(A21T1_42:0.000000,A21T1_41:0.000000):0.011310):0.005627):0.000000):0.000000,(((A21T1_87:0.005300,A21T1_104:0.010795):0.000000,(A21T1_62:0.000000,((A21T1_86:0.000000,A21T1_73:0.000000):0.000000,A21T1_63:0.005356):0.010820):0.005301):0.000000,(A21T1_120:0.018139,A21T1_12:0.010312):0.024469):0.005371):0.000000,((A21T1_15:0.016336,A21T1_46:0.000000):0.005243,A21T1_74:0.000000):0.005359):0.011376,A21T1_69:0.005724):0.005221,A21T1_89:0.000000):0.025140,(A21T1_59:0.000000,A21T1_19:0.000000):0.020969):0.040749,(((((A21T1_88:0.000000,A21T1_85:0.029723):0.011400,(((((A21T1_124:0.058253,(((A21T1_114:0.028897,((((((A21T1_30:0.000000,(A21T1_24:0.000000,A21T1_21:0.000000):0.000000):0.010827,A21T1_03:0.016453):0.000000,(A21T1_93:0.000000,A21T1_67:0.000000):0.005331):0.000000,A21T1_39:0.000000):0.000000,A21T1_57:0.000000):0.000000,((A21T1_11:0.000000,A21T1_34:0.010920):0.005342,(A21T1_82:0.028533,(A21T1_123:0.000000,A21T1_37:0.000000):0.005354):0.000000):0.000000):0.000000):0.005313,((A21T1_43:0.000000,(A21T1_40:0.000000,(A21T1_38:0.000000,((A21T1_16:0.000000,A21T1_60:0.005263):0.010744,(A21T1_17:0.000000,A21T1_22:0.000000):0.000000):0.000000):0.000000):0.000000):0.000000,(A21T1_100:0.000000,A21T1_122:0.000000):0.000000):0.000000):0.000000,(A21T1_125:0.005372,(A21T1_116:0.000000,A21T1_08:0.000000):0.005223):0.005577):0.005340):0.000000,(A21T1_36:0.000000,A21T1_25:0.000000):0.017155):0.005487,A21T1_72:0.000000):0.012262,A21T1_68:0.025919):0.004813,A21T1_44:0.011211):0.000000):0.000000,A21T1_92:0.011288):0.011376,A21T1_02:0.000000):0.000000,(((A21T1_108:0.009990,A21T1_61:0.012457):0.034642,((((((A21T1_119:0.000000,A21T1_58:0.000000):0.005477,A21T1_84:0.011425):0.000000,((A21T1_91:0.005690,(A21T1_35:0.000000,A21T1_20:0.000000):0.005514):0.000000,(A21T1_71:0.000000,(A21T1_18:0.000000,A21T1_14:0.000000):0.000000):0.000000):0.005535):0.000000,((A21T1_51:0.023365,A21T1_49:0.000000):0.011507,(A21T1_81:0.000000,(A21T1_77:0.000000,(A21T1_96:0.000000,A21T1_48:0.000000):0.000000):0.000000):0.000000):0.011407):0.005331,A21T1_101:0.011671):0.018040,(A21T1_111:0.011690,(A21T1_113:0.000000,A21T1_13:0.005832):0.000000):0.000000):0.021827):0.013866,A21T1_97:0.014254):0.028774):0.012479):0.005660,A21T1_105:0.005990):0.033287,A21T1_45:0.016168):0.005818,A21T1_55:0.010776):0.005420,A21T1_66:0.000000):0.005300,(A21T1_70:0.000000,A21T1_64:0.000000):0.005355):0.010946,(A21T1_05:0.000000,A21T1_29:0.005164):0.000000):0.010296,(A21T1_90:0.000000,(A21T1_83:0.000000,(A21T1_75:0.000000,A21T1_53:0.000000):0.000000):0.000000):0.000000):0.010184,A21T1_65:0.000000):0.000000,A21T1_27:0.000000):0.000000,A21T1_80:0.000000,A21T1_47:0.000000);
