# Supplementary material for: Evidence of Recombination in Intrapatient Populations of Hepatitis C Virus
Source: PLoS One. 2008 Sep 18;3(9):e3239. doi: 10.1371/journal.pone.0003239 (PMC2528950; doi:10.1371/journal.pone.0003239)
Supplement: File S1 — Zip-compressed file with all the maximum likelihood trees used in the analyses (0.13 MB ZIP) [file pone.0003239.s004.zip › eA21T1tfa1.170_250.tre]

((((((((((((((((((((((EA21T125:0.000000,(EA21T1116:0.000000,EA21T108:0.000000):0.013988):0.000000,EA21T136:0.000000):0.000000,EA21T157:0.000000):0.000000,((EA21T116:0.000000,(EA21T103:0.013988,EA21T122:0.013923):0.000000):0.000000,(((EA21T167:0.000000,EA21T137:0.000000):0.000000,(EA21T1125:0.013915,((EA21T130:0.000000,(EA21T124:0.000000,(EA21T121:0.000000,EA21T185:0.000000):0.000000):0.000000):0.000000,EA21T188:0.013725):0.028585):0.000000):0.000000,(EA21T193:0.000000,EA21T160:0.000000):0.000000):0.000000):0.000000):0.000000,(EA21T1123:0.000000,EA21T172:0.000000):0.000000):0.000000,(EA21T144:0.000000,EA21T111:0.029184):0.000000):0.000000,(EA21T139:0.000000,EA21T102:0.000000):0.000000):0.000000,((((EA21T180:0.000000,EA21T147:0.000000):0.099746,EA21T1105:0.000000):0.028422,EA21T182:0.000000):0.014055,(EA21T134:0.014018,EA21T192:0.014031):0.014024):0.000000):0.000000,(EA21T1122:0.000000,(EA21T1100:0.000000,(EA21T143:0.000000,(EA21T117:0.000000,(EA21T138:0.000000,EA21T140:0.000000):0.000000):0.000000):0.000000):0.000000):0.014047):0.000011,((EA21T197:0.018159,EA21T1124:0.039420):0.022351,(EA21T171:0.000000,((EA21T1119:0.000000,EA21T158:0.000000):0.000000,(((EA21T191:0.013301,EA21T113:0.000000):0.014573,((((((EA21T1101:0.000000,EA21T184:0.000000):0.000000,EA21T118:0.000000):0.000000,EA21T114:0.000000):0.000000,EA21T135:0.000000):0.000000,EA21T120:0.000000):0.000000,EA21T1113:0.000000):0.000000):0.000000,((EA21T151:0.000000,EA21T149:0.000000):0.029151,(EA21T1111:0.000000,(EA21T181:0.000000,(EA21T177:0.000000,(EA21T196:0.000000,EA21T148:0.000000):0.000000):0.000000):0.000000):0.013530):0.014712):0.013643):0.041638):0.102533):0.058126):0.115805,(EA21T1108:0.026777,EA21T161:0.000000):0.129820):0.042935,((EA21T159:0.000000,EA21T119:0.000000):0.072599,(((((EA21T152:0.000000,EA21T1112:0.000000):0.000000,((((EA21T178:0.000000,(((EA21T1126:0.000000,EA21T179:0.000000):0.000000,((((EA21T174:0.000000,EA21T146:0.000000):0.000000,((((((EA21T1115:0.000000,(EA21T1109:0.000000,((((EA21T142:0.000000,EA21T141:0.000000):0.013919,EA21T163:0.013861):0.000000,EA21T187:0.013951):0.000000,EA21T101:0.000000):0.000000):0.000000):0.000000,EA21T112:0.000000):0.000000,EA21T107:0.000000):0.000000,EA21T1121:0.000000):0.000000,EA21T162:0.000000):0.000000,EA21T1104:0.000000):0.000000):0.000000,EA21T173:0.000000):0.000000,EA21T186:0.000000):0.000000):0.000000,EA21T1117:0.000000):0.000000):0.000000,EA21T106:0.000000):0.000000,EA21T1106:0.000000):0.000000,EA21T104:0.000000):0.000000):0.000000,EA21T198:0.000000):0.000000,(EA21T194:0.026925,(EA21T1120:0.013643,EA21T133:0.000000):0.000000):0.013799):0.014149,(EA21T115:0.000000,(EA21T189:0.000000,EA21T169:0.000000):0.000000):0.000000):0.074206):0.222576):0.143930,(EA21T1114:0.000000,EA21T168:0.000000):0.000000):0.052796,((EA21T170:0.000000,EA21T164:0.000000):0.040335,EA21T127:0.000000):0.012690):0.000000,(EA21T145:0.000000,EA21T165:0.000000):0.000000):0.000000,EA21T166:0.012466):0.012557,EA21T105:0.000000):0.000000,EA21T153:0.000000):0.000000,EA21T129:0.000000):0.000000,EA21T183:0.000000):0.000000,EA21T175:0.000000):0.000000,EA21T155:0.000000,EA21T190:0.000000);
