# Supplementary material for: Evidence of Recombination in Intrapatient Populations of Hepatitis C Virus
Source: PLoS One. 2008 Sep 18;3(9):e3239. doi: 10.1371/journal.pone.0003239 (PMC2528950; doi:10.1371/journal.pone.0003239)
Supplement: File S1 — Zip-compressed file with all the maximum likelihood trees used in the analyses (0.13 MB ZIP) [file pone.0003239.s004.zip › eA21T1tfa1.211_472.fas.tre]

((((((((((((A21T1_67:0.004007,A21T1_60:0.012134):0.000000,((A21T1_30:0.000000,(A21T1_24:0.000000,A21T1_21:0.000000):0.000000):0.000000,A21T1_72:0.000000):0.004035):0.000000,((((((A21T1_97:0.012641,A21T1_34:0.016820):0.000000,(A21T1_82:0.000000,(A21T1_93:0.008724,A21T1_16:0.004265):0.013232):0.004128):0.004165,(A21T1_36:0.000000,A21T1_25:0.000000):0.021688):0.008679,((A21T1_80:0.000000,(A21T1_47:0.000000,(A21T1_122:0.000000,(A21T1_100:0.000000,(A21T1_43:0.000000,(A21T1_40:0.000000,(A21T1_38:0.000000,A21T1_17:0.000000):0.000000):0.000000):0.000000):0.000000):0.000000):0.000000):0.016585,(((A21T1_116:0.000000,A21T1_08:0.000000):0.004049,((A21T1_125:0.000000,A21T1_88:0.007965):0.008137,A21T1_22:0.004043):0.000000):0.000000,A21T1_02:0.000000):0.000000):0.004049):0.000000,(A21T1_03:0.000000,(A21T1_57:0.000000,(A21T1_39:0.000000,((A21T1_44:0.008043,A21T1_85:0.000000):0.000000,A21T1_105:0.000000):0.000000):0.000000):0.000000):0.004003):0.000000,A21T1_124:0.000000):0.000000):0.000000,A21T1_92:0.008160):0.004007,(A21T1_123:0.000000,A21T1_37:0.000000):0.000000):0.008051,A21T1_71:0.000000):0.017340,A21T1_113:0.000000):0.008866,((((A21T1_111:0.000000,(A21T1_96:0.000000,A21T1_48:0.000000):0.000000):0.008150,A21T1_77:0.008243):0.004185,A21T1_81:0.000000):0.012533,(((((A21T1_101:0.003979,A21T1_84:0.008031):0.000000,A21T1_14:0.000000):0.000000,(A21T1_91:0.012032,(A21T1_35:0.000000,A21T1_20:0.000000):0.003979):0.000000):0.000000,((A21T1_51:0.000000,A21T1_49:0.000000):0.012470,A21T1_18:0.000000):0.004029):0.008239,(A21T1_119:0.000000,A21T1_58:0.000000):0.004072):0.000000):0.008528):0.000942,((((((A21T1_33:0.013505,A21T1_87:0.017469):0.000000,((A21T1_59:0.000000,A21T1_19:0.000000):0.023037,((((A21T1_46:0.004312,A21T1_94:0.004319):0.000000,(((A21T1_42:0.009125,A21T1_41:0.000000):0.008819,(((A21T1_89:0.000000,A21T1_52:0.000000):0.000000,A21T1_98:0.000000):0.000000,A21T1_74:0.004272):0.004327):0.000000,(((A21T1_126:0.000000,((A21T1_106:0.000000,A21T1_78:0.000000):0.000000,(((A21T1_104:0.004335,(A21T1_62:0.000000,(A21T1_86:0.000000,A21T1_73:0.000000):0.000000):0.004333):0.000000,((A21T1_112:0.000000,A21T1_04:0.000000):0.008732,A21T1_117:0.004326):0.000000):0.000000,A21T1_06:0.000000):0.000000):0.000000):0.000000,(A21T1_69:0.000000,A21T1_12:0.000000):0.000000):0.000000,A21T1_63:0.000000):0.000000):0.000000):0.000000,((A21T1_15:0.005131,A21T1_121:0.016262):0.008972,A21T1_07:0.016972):0.009844):0.004385,A21T1_79:0.004448):0.004582):0.008618):0.005961,(A21T1_120:0.013455,A21T1_01:0.020220):0.028452):0.000000,(A21T1_115:0.006808,A21T1_109:0.014896):0.013913):0.025268,(A21T1_108:0.007467,A21T1_61:0.009210):0.042139):0.013535,((((A21T1_65:0.008474,(A21T1_83:0.000000,A21T1_75:0.000000):0.008462):0.003987,(A21T1_55:0.004164,(A21T1_66:0.021471,A21T1_27:0.012880):0.008472):0.000000):0.006073,((((A21T1_114:0.000000,A21T1_29:0.000000):0.000000,A21T1_53:0.000000):0.000000,A21T1_68:0.004101):0.004519,(A21T1_45:0.000000,A21T1_05:0.000000):0.008161):0.011181):0.008347,A21T1_90:0.015361):0.031380):0.026436):0.029258,A21T1_13:0.006006):0.041737,A21T1_11:0.026705):0.030268,A21T1_70:0.000000,A21T1_64:0.000000);
