# Supplementary material for: Evidence of Recombination in Intrapatient Populations of Hepatitis C Virus
Source: PLoS One. 2008 Sep 18;3(9):e3239. doi: 10.1371/journal.pone.0003239 (PMC2528950; doi:10.1371/journal.pone.0003239)
Supplement: File S1 — Zip-compressed file with all the maximum likelihood trees used in the analyses (0.13 MB ZIP) [file pone.0003239.s004.zip › eA21T1tfa1.251_472.tre]

(((((((((((((((((EA21T192:0.004748,((EA21T130:0.000000,(EA21T124:0.000000,EA21T121:0.000000):0.000000):0.000000,EA21T172:0.000000):0.004764):0.000000,(((EA21T171:0.000000,EA21T137:0.000000):0.000000,EA21T1123:0.000000):0.004713,EA21T167:0.004708):0.000000):0.000000,EA21T1113:0.000000):0.000000,EA21T1124:0.000000):0.000000,(EA21T160:0.014321,(((((EA21T103:0.000000,EA21T185:0.000000):0.000000,(EA21T157:0.000000,EA21T139:0.000000):0.000000):0.000000,EA21T1105:0.000000):0.000000,EA21T133:0.024722):0.000000,(EA21T1109:0.020041,EA21T144:0.004515):0.004977):0.004704):0.000000):0.004766,((EA21T1125:0.000000,EA21T188:0.009464):0.004760,((((((((EA21T143:0.000000,EA21T140:0.000000):0.000000,(EA21T138:0.000000,EA21T117:0.000000):0.000000):0.000000,((EA21T1122:0.000000,EA21T1100:0.000000):0.000000,EA21T180:0.000000):0.000000):0.000000,EA21T147:0.000000):0.014590,EA21T122:0.000000):0.000000,EA21T108:0.000000):0.000000,EA21T1116:0.000000):0.000000,(EA21T1115:0.000000,EA21T102:0.000000):0.000000):0.000000):0.000000):0.005905,(((EA21T114:0.000000,((EA21T191:0.009342,EA21T1101:0.004656):0.000000,(EA21T184:0.009424,(EA21T135:0.000000,EA21T120:0.000000):0.004656):0.000000):0.000000):0.000000,(((EA21T190:0.010602,EA21T187:0.015468):0.004473,EA21T118:0.000000):0.000000,(EA21T151:0.000000,EA21T149:0.000000):0.014790):0.004731):0.009616,((EA21T1119:0.000000,EA21T158:0.000000):0.000000,(((EA21T1111:0.000000,(EA21T196:0.000000,EA21T148:0.000000):0.000000):0.009683,EA21T177:0.009810):0.004896,EA21T181:0.000000):0.009761):0.000000):0.009757):0.004269,((EA21T1108:0.000000,EA21T161:0.020253):0.015183,(EA21T136:0.000000,EA21T125:0.000000):0.004695):0.016048):0.010743,EA21T134:0.020009):0.000000,EA21T182:0.004853):0.004880,EA21T197:0.005019):0.005336,(((EA21T155:0.005424,((((EA21T142:0.011994,(((((EA21T115:0.005987,EA21T1121:0.018457):0.010186,EA21T107:0.019725):0.011561,(((EA21T189:0.000000,EA21T152:0.000000):0.000000,EA21T198:0.000000):0.000000,EA21T174:0.004879):0.004953):0.000000,(EA21T1106:0.000000,(EA21T194:0.000000,(EA21T163:0.000000,((((EA21T1126:0.000000,EA21T112:0.000000):0.000000,(((((EA21T162:0.000000,(EA21T186:0.000000,EA21T173:0.000000):0.000000):0.004976,EA21T1104:0.004976):0.000000,(((EA21T1112:0.000000,EA21T104:0.000000):0.010029,EA21T146:0.004944):0.000000,EA21T1117:0.004953):0.000000):0.000000,EA21T127:0.000000):0.000000,EA21T169:0.000000):0.000000):0.000000,EA21T106:0.000000):0.000000,EA21T178:0.000000):0.000000):0.000000):0.000000):0.000000):0.000000,((EA21T166:0.004898,(EA21T159:0.000000,EA21T119:0.000000):0.000000):0.021041,EA21T179:0.005240):0.004897):0.005033):0.000000,EA21T141:0.000000):0.005081,EA21T193:0.010091):0.000000,EA21T116:0.005022):0.010750):0.004914,(EA21T183:0.000000,EA21T175:0.000000):0.010261):0.000000,EA21T165:0.010271):0.005001):0.016065,(((EA21T1120:0.000000,((EA21T153:0.000000,EA21T129:0.000000):0.000000,EA21T1114:0.000000):0.000000):0.000000,EA21T168:0.005108):0.000000,EA21T113:0.010179):0.012203):0.004967,(EA21T145:0.000000,EA21T105:0.000000):0.000000):0.026851,EA21T101:0.000000):0.015364,EA21T111:0.000000):0.014976,EA21T170:0.000000,EA21T164:0.000000);
