# Supplementary material for: Evidence of Recombination in Intrapatient Populations of Hepatitis C Virus
Source: PLoS One. 2008 Sep 18;3(9):e3239. doi: 10.1371/journal.pone.0003239 (PMC2528950; doi:10.1371/journal.pone.0003239)
Supplement: File S1 — Zip-compressed file with all the maximum likelihood trees used in the analyses (0.13 MB ZIP) [file pone.0003239.s004.zip › eA21T1tfa.fas.tre]

(((((((((((((((((((((A21T1_123:0.000000,A21T1_37:0.000000):0.004501,(A21T1_30:0.000000,(A21T1_24:0.000000,A21T1_21:0.000000):0.000000):0.006786):0.000000,((A21T1_03:0.006720,(A21T1_57:0.000000,A21T1_39:0.000000):0.000000):0.002220,A21T1_67:0.004487):0.000000):0.000000,((A21T1_36:0.000000,A21T1_25:0.000000):0.024605,(A21T1_82:0.014141,(A21T1_34:0.015891,(A21T1_11:0.034850,(A21T1_93:0.007131,A21T1_16:0.009611):0.004702):0.003951):0.000446):0.002534):0.004685):0.002225,(((A21T1_122:0.000000,(((A21T1_43:0.000000,A21T1_100:0.000000):0.000000,(A21T1_38:0.000000,A21T1_17:0.000000):0.000000):0.000000,A21T1_40:0.000000):0.000000):0.009028,A21T1_22:0.002223):0.000000,(A21T1_125:0.006774,(A21T1_116:0.000000,A21T1_08:0.000000):0.004465):0.002294):0.002229):0.000000,A21T1_60:0.013639):0.002199,A21T1_124:0.022640):0.002301,A21T1_72:0.002274):0.000000,(A21T1_44:0.011550,(A21T1_92:0.009280,(A21T1_88:0.016465,(A21T1_02:0.002365,(A21T1_105:0.009715,A21T1_85:0.012096):0.001919):0.004628):0.000000):0.000000):0.006915):0.006423,(A21T1_80:0.000000,A21T1_47:0.000000):0.044198):0.009926,(A21T1_71:0.005281,(((A21T1_119:0.000000,A21T1_58:0.000000):0.004107,(((A21T1_101:0.009190,(((A21T1_77:0.004680,A21T1_81:0.002386):0.004668,((A21T1_96:0.000000,A21T1_48:0.000000):0.000000,A21T1_111:0.009263):0.000000):0.007014,(A21T1_51:0.009278,A21T1_49:0.000000):0.012411):0.007034):0.000000,(A21T1_18:0.002272,(A21T1_14:0.000000,(A21T1_91:0.009545,(A21T1_35:0.000000,A21T1_20:0.000000):0.004543):0.000000):0.000000):0.002265):0.000000,A21T1_84:0.009456):0.005234):0.011248,(A21T1_113:0.000000,A21T1_13:0.029572):0.009181):0.007815):0.021136):0.006377,A21T1_97:0.023513):0.019029,(A21T1_108:0.007054,A21T1_61:0.011997):0.028496):0.012185,((A21T1_59:0.000000,A21T1_19:0.000000):0.020487,((((A21T1_115:0.004779,A21T1_109:0.012185):0.007035,A21T1_33:0.009529):0.002834,A21T1_87:0.014456):0.001415,((A21T1_120:0.029972,A21T1_01:0.013161):0.012473,((A21T1_07:0.008315,(A21T1_121:0.009995,A21T1_15:0.016006):0.005693):0.003435,(A21T1_79:0.004731,(((((A21T1_117:0.002328,((A21T1_112:0.000000,A21T1_04:0.000000):0.007079,(A21T1_98:0.000000,A21T1_52:0.000000):0.002325):0.000000):0.000000,(A21T1_126:0.000000,A21T1_106:0.000000):0.000000):0.000000,A21T1_06:0.000000):0.000000,(A21T1_78:0.000000,((A21T1_104:0.009491,(A21T1_62:0.002276,(A21T1_63:0.004652,(A21T1_86:0.000000,A21T1_73:0.000000):0.000000):0.002352):0.004752):0.000000,(A21T1_94:0.007027,(A21T1_42:0.004725,A21T1_41:0.000000):0.011993):0.000000):0.000000):0.000000):0.000000,(((A21T1_89:0.004565,A21T1_69:0.002489):0.002438,A21T1_12:0.014328):0.002425,(A21T1_46:0.004689,A21T1_74:0.004718):0.002359):0.000000):0.000000):0.002372):0.002294):0.003248):0.023275):0.033999):0.051523,(A21T1_114:0.009976,A21T1_68:0.006606):0.001115):0.021076,A21T1_29:0.004512):0.002238,A21T1_53:0.000000):0.002809,((((A21T1_83:0.000000,A21T1_75:0.000000):0.005981,(A21T1_65:0.006211,A21T1_27:0.012715):0.004519):0.000000,(A21T1_66:0.020028,A21T1_55:0.007384):0.009903):0.005117,A21T1_90:0.012168):0.004340):0.006422,A21T1_45:0.006951):0.002134,A21T1_05:0.000000):0.039864,A21T1_70:0.000000,A21T1_64:0.000000);
