# Supplementary material for: Evidence of Recombination in Intrapatient Populations of Hepatitis C Virus
Source: PLoS One. 2008 Sep 18;3(9):e3239. doi: 10.1371/journal.pone.0003239 (PMC2528950; doi:10.1371/journal.pone.0003239)
Supplement: File S1 — Zip-compressed file with all the maximum likelihood trees used in the analyses (0.13 MB ZIP) [file pone.0003239.s004.zip › eA28T0tfa1.1_258.fas.tre]

(((((((((((((((((A28T0_186:0.000000,(A28T0_182:0.000000,((A28T0_138:0.000000,A28T0_77:0.000000):0.000000,A28T0_08:0.000000):0.004071):0.000000):0.000000,A28T0_81:0.000000):0.000000,(((A28T0_26:0.000000,A28T0_02:0.000000):0.000000,(A28T0_140:0.004022,A28T0_43:0.000000):0.004046):0.000000,A28T0_34:0.000000):0.000000):0.000000,(((A28T0_197:0.004058,A28T0_56:0.000000):0.000000,A28T0_58:0.000000):0.000000,A28T0_61:0.000000):0.000000):0.000000,A28T0_78:0.000000):0.000000,A28T0_195:0.000000):0.000000,A28T0_130:0.000000):0.000000,((A28T0_87:0.004056,A28T0_69:0.000000):0.004057,(A28T0_73:0.000000,A28T0_55:0.016548):0.012768):0.000000):0.004058,((A28T0_175:0.000000,A28T0_74:0.000000):0.000000,A28T0_96:0.000000):0.000000):0.004101,(A28T0_76:0.000000,A28T0_39:0.004113):0.004127):0.000000,(((A28T0_27:0.000000,A28T0_45:0.000000):0.000000,((((((((A28T0_196:0.000000,((((A28T0_54:0.000000,A28T0_172:0.000000):0.000000,(A28T0_192:0.004175,A28T0_183:0.004208):0.000000):0.000000,A28T0_13:0.004195):0.000000,A28T0_149:0.004175):0.004158):0.000000,A28T0_134:0.000000):0.000000,A28T0_135:0.000000):0.000000,A28T0_136:0.000000):0.000000,A28T0_106:0.000000):0.000000,A28T0_184:0.000000):0.000000,A28T0_155:0.000000):0.000000,A28T0_170:0.000000):0.000000):0.000000,A28T0_04:0.000000):0.000000):0.000000,((A28T0_28:0.000000,A28T0_19:0.004170):0.000000,((A28T0_38:0.008300,(A28T0_53:0.000000,A28T0_32:0.000000):0.000000):0.000000,A28T0_191:0.004080):0.008527):0.004138):0.010044,(A28T0_16:0.008322,A28T0_15:0.013323):0.003684):0.014442,(((((A28T0_126:0.016731,A28T0_72:0.004083):0.000000,((A28T0_190:0.004059,A28T0_21:0.000000):0.004071,A28T0_52:0.008199):0.000000):0.000000,A28T0_88:0.013178):0.004115,A28T0_41:0.000000):0.010382,(A28T0_07:0.000000,A28T0_06:0.012605):0.010941):0.010476):0.023737,(((A28T0_185:0.004167,A28T0_129:0.004188):0.000000,((((A28T0_150:0.000000,A28T0_03:0.000000):0.000000,A28T0_85:0.004192):0.000000,(A28T0_162:0.000000,A28T0_18:0.000000):0.004162):0.009074,A28T0_05:0.004342):0.013061):0.014883,A28T0_110:0.016018):0.034995):0.050485,((A28T0_152:0.000000,(A28T0_59:0.000000,((((A28T0_57:0.008669,A28T0_144:0.004239):0.000000,((((((((A28T0_188:0.000000,((A28T0_83:0.004239,A28T0_24:0.004247):0.000000,(A28T0_139:0.004239,A28T0_62:0.004227):0.000000):0.000000):0.000000,A28T0_157:0.000000):0.000000,A28T0_180:0.000000):0.000000,A28T0_79:0.000000):0.000000,A28T0_70:0.000000):0.000000,A28T0_63:0.000000):0.000000,A28T0_65:0.000000):0.000000,(((A28T0_112:0.000000,(A28T0_98:0.000000,A28T0_09:0.004166):0.004197):0.004238,(A28T0_105:0.000000,A28T0_33:0.004245):0.004239):0.000000,(A28T0_137:0.004240,(A28T0_143:0.004327,A28T0_67:0.004127):0.004293):0.000000):0.000000):0.000000):0.004222,A28T0_50:0.000000):0.008527,((A28T0_132:0.000000,A28T0_127:0.000000):0.009098,A28T0_66:0.014180):0.003739):0.000000):0.004209):0.008436,A28T0_193:0.000000):0.128972):0.113864,A28T0_125:0.016811,A28T0_25:0.000000);
