# Supplementary material for: Evidence of Recombination in Intrapatient Populations of Hepatitis C Virus
Source: PLoS One. 2008 Sep 18;3(9):e3239. doi: 10.1371/journal.pone.0003239 (PMC2528950; doi:10.1371/journal.pone.0003239)
Supplement: File S1 — Zip-compressed file with all the maximum likelihood trees used in the analyses (0.13 MB ZIP) [file pone.0003239.s004.zip › eA28T0tfa1.259_471.fas.tre]

(((((((((((((((((((((((((((((((((A28T0_69:0.000000,((A28T0_183:0.010759,A28T0_77:0.000000):0.000000,A28T0_175:0.000000):0.000000):0.000000,(((A28T0_197:0.005256,A28T0_186:0.000000):0.000000,A28T0_195:0.000000):0.000000,(A28T0_188:0.000000,((A28T0_138:0.000000,A28T0_43:0.010842):0.000000,A28T0_87:0.000000):0.000000):0.000000):0.000000):0.000000,A28T0_08:0.000000):0.000000,A28T0_02:0.000000):0.000000,(A28T0_58:0.005333,A28T0_13:0.000000):0.005293):0.005225,(A28T0_196:0.000000,((A28T0_34:0.010919,((A28T0_129:0.010017,((A28T0_98:0.000000,A28T0_96:0.000000):0.012320,A28T0_53:0.011059):0.020788):0.011589,(((((A28T0_61:0.017603,(A28T0_185:0.005344,(A28T0_19:0.000000,A28T0_150:0.000000):0.000000):0.000000):0.004783,A28T0_110:0.018162):0.011979,A28T0_172:0.012054):0.015313,A28T0_105:0.013445):0.018279,A28T0_41:0.013874):0.008160):0.000000):0.005412,(A28T0_81:0.000000,A28T0_191:0.005358):0.000000):0.015939):0.005143):0.000000,(A28T0_192:0.005176,A28T0_182:0.010617):0.000000):0.000000,A28T0_106:0.005434):0.000000,A28T0_07:0.005123):0.005216,(((A28T0_140:0.000000,(A28T0_190:0.011812,A28T0_55:0.005412):0.000000):0.000000,A28T0_52:0.010934):0.005386,((((A28T0_26:0.000000,A28T0_38:0.000000):0.000000,(((A28T0_125:0.005370,(A28T0_136:0.000000,A28T0_135:0.000000):0.005349):0.000000,(A28T0_56:0.005383,A28T0_76:0.005348):0.000000):0.000000,A28T0_130:0.000000):0.000000):0.000000,A28T0_74:0.000000):0.000000,((((A28T0_73:0.010497,A28T0_28:0.016709):0.000000,A28T0_67:0.010803):0.011260,A28T0_16:0.016356):0.000000,(A28T0_162:0.000000,A28T0_18:0.000000):0.000000):0.005321):0.000000):0.005316):0.000000,(((((((A28T0_170:0.000000,(A28T0_134:0.000000,A28T0_04:0.000000):0.000000):0.005236,A28T0_05:0.005248):0.000000,A28T0_184:0.005265):0.000000,A28T0_155:0.000000):0.000000,A28T0_54:0.000000):0.000000,A28T0_45:0.000000):0.000000,A28T0_03:0.000000):0.000000):0.000000,(((((A28T0_15:0.023855,A28T0_88:0.000000):0.005368,((A28T0_72:0.005364,A28T0_21:0.005394):0.000000,A28T0_126:0.005388):0.000000):0.011909,A28T0_85:0.000000):0.017902,A28T0_06:0.005698):0.011046,A28T0_27:0.000000):0.005270):0.013091,A28T0_25:0.033325):0.016500,A28T0_149:0.000000):0.017614,A28T0_62:0.030061):0.000000,A28T0_193:0.000000):0.005443,A28T0_50:0.000000):0.005414,A28T0_144:0.000000):0.017759,A28T0_70:0.005632):0.011330,((A28T0_39:0.035624,A28T0_139:0.037284):0.000000,A28T0_78:0.005881):0.005108):0.000000,(A28T0_24:0.005306,A28T0_63:0.010962):0.000000):0.000000,A28T0_132:0.000000):0.000000,A28T0_112:0.000000):0.000000,(A28T0_09:0.000000,A28T0_127:0.000000):0.000000):0.000000,(A28T0_59:0.000000,A28T0_66:0.000000):0.000000):0.000000,(A28T0_65:0.000000,A28T0_57:0.000000):0.000000):0.000000,A28T0_137:0.000000):0.000000,A28T0_143:0.000000):0.000000,(A28T0_83:0.000000,A28T0_152:0.000000):0.000000):0.000000,A28T0_33:0.000000):0.000000,A28T0_32:0.000000):0.005367,A28T0_180:0.000000):0.000000,A28T0_157:0.000000,A28T0_79:0.000000);
