# Supplementary material for: Evidence of Recombination in Intrapatient Populations of Hepatitis C Virus
Source: PLoS One. 2008 Sep 18;3(9):e3239. doi: 10.1371/journal.pone.0003239 (PMC2528950; doi:10.1371/journal.pone.0003239)
Supplement: File S1 — Zip-compressed file with all the maximum likelihood trees used in the analyses (0.13 MB ZIP) [file pone.0003239.s004.zip › eA28T0tfa.fas.tre]

(((((((((((((((((((((((((((((((((((A28T0_138:0.000000,(A28T0_77:0.000000,A28T0_08:0.000000):0.000000):0.002586,A28T0_195:0.000000):0.000000,A28T0_02:0.000000):0.000000,(A28T0_197:0.005230,A28T0_186:0.000000):0.000000):0.000000,((A28T0_58:0.005249,(A28T0_87:0.002565,A28T0_69:0.000000):0.002575):0.000000,((A28T0_140:0.007941,A28T0_43:0.005310):0.002624,((A28T0_130:0.000000,A28T0_26:0.000000):0.000000,A28T0_56:0.002610):0.002593):0.000000):0.000000):0.000000,((A28T0_34:0.007789,(A28T0_81:0.000000,(A28T0_191:0.009548,((((A28T0_172:0.008493,(A28T0_61:0.016049,A28T0_19:0.004192):0.010314):0.012887,A28T0_96:0.009050):0.004955,A28T0_53:0.014392):0.000000,((A28T0_78:0.011292,A28T0_32:0.008794):0.004056,A28T0_39:0.015924):0.012825):0.014679):0.007048):0.000000):0.010840,A28T0_182:0.005688):0.002290):0.002593,A28T0_175:0.000000):0.002610,A28T0_74:0.000000):0.002631,(A28T0_136:0.000000,A28T0_135:0.000000):0.002641):0.000000,(A28T0_38:0.008262,A28T0_76:0.005334):0.000000):0.000000,(A28T0_183:0.008419,A28T0_13:0.005706):0.005306):0.000000,A28T0_28:0.013926):0.002632,((A28T0_196:0.002584,A28T0_106:0.002810):0.002640,((((A28T0_184:0.002627,(A28T0_170:0.000000,(A28T0_134:0.000000,A28T0_04:0.000000):0.000000):0.002623):0.000000,A28T0_45:0.000000):0.000000,A28T0_155:0.000000):0.000000,(((A28T0_192:0.005318,A28T0_149:0.014556):0.002761,A28T0_54:0.000000):0.002635,A28T0_27:0.002637):0.000000):0.000000):0.000000):0.003157,(A28T0_73:0.013873,A28T0_55:0.011103):0.008898):0.003328,(A28T0_16:0.013850,A28T0_15:0.029248):0.009305):0.009016,(((A28T0_190:0.008560,(((A28T0_21:0.005597,(A28T0_72:0.005598,A28T0_126:0.014360):0.000000):0.000000,A28T0_88:0.011613):0.005739,A28T0_41:0.011854):0.008755):0.003069,A28T0_52:0.011951):0.014907,(A28T0_07:0.003659,A28T0_06:0.021811):0.008277):0.006521):0.009229,((((A28T0_185:0.006423,A28T0_110:0.033497):0.000000,A28T0_150:0.013373):0.020828,A28T0_129:0.016064):0.019303,((((A28T0_162:0.000000,A28T0_18:0.000000):0.006123,A28T0_85:0.017970):0.001850,A28T0_03:0.000000):0.005298,A28T0_05:0.005627):0.000000):0.031724):0.043792,(A28T0_125:0.000000,A28T0_25:0.036923):0.073927):0.088443,A28T0_188:0.001038):0.000000,(A28T0_105:0.019515,A28T0_98:0.026644):0.016265):0.011093,A28T0_67:0.011368):0.014672,A28T0_62:0.017310):0.005717,A28T0_144:0.003811):0.004502,A28T0_50:0.000000):0.005873,A28T0_193:0.011776):0.011524,((A28T0_152:0.002663,((A28T0_132:0.000000,A28T0_127:0.000000):0.005566,A28T0_66:0.008648):0.002462):0.000000,A28T0_59:0.000000):0.000000):0.005459,A28T0_57:0.002799):0.002720,(A28T0_139:0.021611,A28T0_70:0.005963):0.002238):0.000000,A28T0_137:0.002701):0.000000,((A28T0_143:0.005439,(A28T0_112:0.000000,A28T0_09:0.005400):0.002689):0.000000,A28T0_63:0.005482):0.000000):0.000000,A28T0_65:0.000000):0.000000,(A28T0_24:0.005441,A28T0_33:0.005444):0.000000):0.000000,A28T0_83:0.002697):0.002699,A28T0_180:0.000000):0.000000,A28T0_157:0.000000,A28T0_79:0.000000);
