# Supplementary material for: Evidence of Recombination in Intrapatient Populations of Hepatitis C Virus
Source: PLoS One. 2008 Sep 18;3(9):e3239. doi: 10.1371/journal.pone.0003239 (PMC2528950; doi:10.1371/journal.pone.0003239)
Supplement: File S1 — Zip-compressed file with all the maximum likelihood trees used in the analyses (0.13 MB ZIP) [file pone.0003239.s004.zip › eC28T0tfa1.1_233.fas.tre]

((((((((((((((((C28T0_39:0.000000,C28T0_56:0.000000):0.000000,(C28T0_74:0.000000,C28T0_62:0.000000):0.004677):0.000000,C28T0_30:0.000000):0.000000,(((C28T0_132:0.000000,(C28T0_131:0.000000,C28T0_129:0.009528):0.000000):0.000000,C28T0_94:0.000000):0.000000,C28T0_103:0.000000):0.000000):0.000000,(((C28T0_102:0.000000,C28T0_76:0.000000):0.000000,C28T0_136:0.004677):0.000000,C28T0_106:0.000000):0.000000):0.000000,C28T0_107:0.000000):0.000000,C28T0_118:0.000000):0.000000,C28T0_120:0.000000):0.000000,C28T0_50:0.000000):0.000000,(C28T0_77:0.014361,((C28T0_122:0.000000,C28T0_47:0.004783):0.000000,C28T0_52:0.009562):0.004714):0.000000):0.000000,C28T0_135:0.004677):0.009518,(((((((C28T0_80:0.009743,(((((C28T0_134:0.000000,C28T0_83:0.000000):0.000000,C28T0_22:0.004577):0.020373,C28T0_20:0.013802):0.008302,(((((C28T0_17:0.004415,C28T0_05:0.000000):0.004438,C28T0_112:0.004442):0.000000,(((C28T0_81:0.000000,C28T0_61:0.000000):0.000000,(((((C28T0_159:0.000000,C28T0_11:0.000000):0.004448,(C28T0_89:0.000000,C28T0_12:0.000000):0.009027):0.000000,C28T0_10:0.000000):0.000000,C28T0_53:0.000000):0.000000,C28T0_49:0.000000):0.000000):0.000000,C28T0_100:0.000000):0.000000):0.000000,C28T0_140:0.004498):0.053059,C28T0_29:0.012814):0.019089):0.012112,((C28T0_07:0.004531,C28T0_31:0.019184):0.000000,C28T0_34:0.004548):0.000000):0.004400):0.004766,(C28T0_70:0.000000,C28T0_37:0.004637):0.000000):0.004656,(((C28T0_133:0.000000,(((((C28T0_127:0.009501,C28T0_116:0.004645):0.000000,C28T0_54:0.000000):0.000000,C28T0_02:0.000000):0.000000,C28T0_67:0.000000):0.000000,C28T0_104:0.000000):0.000000):0.000000,C28T0_123:0.000000):0.000000,C28T0_88:0.000000):0.000000):0.004705,(C28T0_82:0.004738,C28T0_40:0.000000):0.004748):0.000000,((((((((((C28T0_117:0.000000,C28T0_96:0.000000):0.000000,C28T0_68:0.000000):0.000000,C28T0_48:0.000000):0.004741,(C28T0_113:0.000000,C28T0_66:0.000000):0.004748):0.000000,(C28T0_121:0.004853,(C28T0_109:0.004717,C28T0_86:0.004724):0.000000):0.000000):0.000000,C28T0_119:0.000000):0.000000,C28T0_90:0.000000):0.000000,C28T0_42:0.000000):0.000000,C28T0_23:0.000000):0.000000,C28T0_36:0.000000):0.000000):0.000000,(((C28T0_141:0.000000,C28T0_45:0.000000):0.000000,C28T0_09:0.000000):0.004551,C28T0_92:0.000000):0.009514):0.004705,(C28T0_139:0.000000,((C28T0_97:0.000000,(C28T0_93:0.000000,C28T0_38:0.000000):0.000000):0.000000,C28T0_85:0.000000):0.000000):0.000000):0.000000):0.021317,C28T0_41:0.005001):0.017632,(((((C28T0_64:0.000000,(C28T0_87:0.004637,(((C28T0_65:0.000000,C28T0_63:0.000000):0.000000,(C28T0_149:0.000000,C28T0_32:0.000000):0.000000):0.000000,(C28T0_72:0.000000,C28T0_35:0.000000):0.009224):0.004627):0.000000):0.000000,C28T0_57:0.019365):0.004694,C28T0_147:0.000000):0.009740,C28T0_128:0.005101):0.014604,C28T0_26:0.000000):0.008794):0.060431,(C28T0_114:0.000000,C28T0_21:0.000000):0.025358):0.048760,C28T0_44:0.013701,C28T0_33:0.000000);
