# Supplementary material for: Evidence of Recombination in Intrapatient Populations of Hepatitis C Virus
Source: PLoS One. 2008 Sep 18;3(9):e3239. doi: 10.1371/journal.pone.0003239 (PMC2528950; doi:10.1371/journal.pone.0003239)
Supplement: File S1 — Zip-compressed file with all the maximum likelihood trees used in the analyses (0.13 MB ZIP) [file pone.0003239.s004.zip › eC28T0tfa1.234_471.fas.tre]

((((((((((((((((((((((((((((((C28T0_106:0.000000,C28T0_50:0.000000):0.004331,(C28T0_118:0.000000,((C28T0_129:0.000000,(C28T0_76:0.000000,C28T0_56:0.000000):0.004277):0.004307,C28T0_77:0.000000):0.000000):0.000000):0.000000,C28T0_88:0.000000):0.000000,(C28T0_93:0.004330,(C28T0_139:0.000000,C28T0_97:0.000000):0.004331):0.000000):0.000000,(C28T0_07:0.000000,C28T0_47:0.000000):0.000000):0.000000,C28T0_132:0.004307):0.000000,C28T0_30:0.000000):0.000000,(C28T0_141:0.000000,(C28T0_92:0.000000,C28T0_45:0.000000):0.000000):0.004294):0.000000,C28T0_67:0.000000):0.000000,((C28T0_102:0.004339,C28T0_54:0.000000):0.000000,C28T0_94:0.000000):0.000000):0.000000,((C28T0_52:0.008799,(C28T0_131:0.004371,((C28T0_107:0.000000,C28T0_103:0.000000):0.000000,C28T0_39:0.000000):0.008803):0.004175):0.000000,C28T0_136:0.004351):0.000000):0.000000,(((((C28T0_134:0.004320,((C28T0_113:0.000000,C28T0_66:0.000000):0.004371,C28T0_34:0.000000):0.000000):0.004380,((C28T0_83:0.000000,C28T0_22:0.000000):0.000000,C28T0_20:0.000000):0.004354):0.000000,((((C28T0_74:0.000000,C28T0_62:0.000000):0.000000,(C28T0_68:0.014123,(((((C28T0_82:0.000000,C28T0_41:0.000000):0.012953,C28T0_121:0.004216):0.000000,((C28T0_133:0.000000,(C28T0_127:0.000000,(C28T0_122:0.000000,(C28T0_120:0.000000,((C28T0_104:0.004195,C28T0_80:0.004195):0.000000,C28T0_02:0.000000):0.000000):0.000000):0.000000):0.000000):0.000000,C28T0_86:0.000000):0.000000):0.000000,(((((C28T0_119:0.000000,C28T0_42:0.000000):0.000000,C28T0_36:0.000000):0.004285,C28T0_109:0.004253):0.000000,C28T0_23:0.000000):0.000000,C28T0_29:0.013228):0.004264):0.004261,C28T0_123:0.000000):0.004330):0.000000):0.000000,C28T0_87:0.008596):0.004371,(C28T0_40:0.000000,(C28T0_37:0.000000,C28T0_09:0.008517):0.004274):0.004342):0.000000):0.000000,C28T0_90:0.000000):0.000000,((C28T0_31:0.000000,(C28T0_117:0.000000,C28T0_96:0.000000):0.000000):0.000000,C28T0_48:0.000000):0.004387):0.004359):0.000000,(C28T0_70:0.009903,(C28T0_85:0.000000,C28T0_38:0.000000):0.058908):0.004650):0.013586,C28T0_44:0.004330):0.000000,C28T0_32:0.027690):0.010717,((C28T0_147:0.000000,C28T0_11:0.014138):0.010303,((C28T0_114:0.012777,C28T0_21:0.000000):0.028739,C28T0_33:0.027294):0.019026):0.003388):0.028468,C28T0_26:0.000000):0.012901,(C28T0_72:0.000000,C28T0_35:0.000000):0.000000):0.014084,(((C28T0_149:0.000000,C28T0_135:0.000000):0.004178,C28T0_116:0.013168):0.000000,(C28T0_128:0.000000,((C28T0_65:0.000000,(C28T0_64:0.004240,C28T0_63:0.004227):0.000000):0.000000,C28T0_57:0.000000):0.000000):0.000000):0.000000):0.014510,C28T0_10:0.008964):0.034679,C28T0_61:0.000000):0.014907,C28T0_05:0.014701):0.003074,C28T0_81:0.000000):0.000000,C28T0_100:0.000000):0.000000,C28T0_159:0.000000):0.000000,C28T0_112:0.000000):0.000000,C28T0_17:0.000000):0.000000,C28T0_49:0.000000):0.000000,(C28T0_89:0.000000,C28T0_12:0.000000):0.004196):0.008511,C28T0_140:0.000000,C28T0_53:0.000000);
