# Supplementary material for: Evidence of Recombination in Intrapatient Populations of Hepatitis C Virus
Source: PLoS One. 2008 Sep 18;3(9):e3239. doi: 10.1371/journal.pone.0003239 (PMC2528950; doi:10.1371/journal.pone.0003239)
Supplement: File S1 — Zip-compressed file with all the maximum likelihood trees used in the analyses (0.13 MB ZIP) [file pone.0003239.s004.zip › eC28T0tfa2.1_250.fas.tre]

((((((((((((((((C28T0_74:0.000000,C28T0_62:0.000000):0.004124,C28T0_30:0.000000):0.000000,C28T0_50:0.000000):0.000000,C28T0_39:0.000000):0.000000,(((C28T0_56:0.000000,C28T0_107:0.000000):0.000000,(C28T0_136:0.004124,C28T0_103:0.000000):0.000000):0.000000,((((C28T0_129:0.008383,C28T0_94:0.000000):0.000000,C28T0_102:0.000000):0.000000,C28T0_106:0.000000):0.000000,C28T0_118:0.000000):0.000000):0.000000):0.000000,C28T0_120:0.000000):0.000000,C28T0_76:0.000000):0.000000,C28T0_132:0.000000):0.000000,C28T0_131:0.000000):0.000000,(C28T0_77:0.012637,((C28T0_122:0.000000,C28T0_47:0.004201):0.000000,C28T0_52:0.008417):0.004155):0.000000):0.000000,((((C28T0_41:0.022903,C28T0_82:0.004155):0.000000,C28T0_40:0.000000):0.004174,((((((C28T0_109:0.004159,C28T0_86:0.004162):0.000000,C28T0_121:0.004222):0.000000,(((((C28T0_117:0.000000,C28T0_96:0.000000):0.000000,C28T0_68:0.000000):0.000000,C28T0_48:0.000000):0.004176,(C28T0_113:0.000000,C28T0_66:0.000000):0.004180):0.000000,(C28T0_119:0.000000,(C28T0_42:0.000000,C28T0_36:0.000000):0.000000):0.004174):0.000000):0.000000,C28T0_23:0.000000):0.000000,C28T0_90:0.000000):0.000000,((((C28T0_141:0.000000,C28T0_45:0.000000):0.000000,C28T0_09:0.000000):0.004042,C28T0_92:0.000000):0.008407,(((((C28T0_134:0.000000,C28T0_83:0.000000):0.000000,C28T0_22:0.003984):0.021424,C28T0_116:0.000000):0.004107,((C28T0_133:0.000000,(((((C28T0_88:0.000000,C28T0_02:0.000000):0.000000,C28T0_127:0.008359):0.000000,C28T0_54:0.000000):0.000000,C28T0_67:0.000000):0.000000,C28T0_123:0.000000):0.000000):0.000000,C28T0_104:0.000000):0.000000):0.000000,((C28T0_80:0.008613,((C28T0_34:0.004007,(C28T0_31:0.012431,(C28T0_29:0.023217,C28T0_20:0.024264):0.007610):0.004678):0.000000,C28T0_07:0.004006):0.003886):0.004197,(C28T0_70:0.000000,C28T0_37:0.004082):0.000000):0.004099):0.004144):0.000000):0.000000):0.004144,(((C28T0_139:0.000000,(C28T0_85:0.000000,C28T0_38:0.000000):0.000000):0.000000,C28T0_93:0.000000):0.000000,C28T0_97:0.000000):0.000000):0.008373):0.017805,C28T0_135:0.000000):0.013157,((((C28T0_49:0.000000,C28T0_53:0.000000):0.000000,((C28T0_81:0.000000,((((C28T0_112:0.003933,(C28T0_89:0.000000,C28T0_12:0.000000):0.012076):0.000000,(C28T0_159:0.000000,C28T0_11:0.000000):0.003940):0.000000,C28T0_100:0.000000):0.000000,C28T0_10:0.000000):0.000000):0.000000,C28T0_61:0.000000):0.000000):0.000000,C28T0_140:0.003973):0.003926,(C28T0_17:0.003909,C28T0_05:0.000000):0.000000):0.071083):0.005961,(((C28T0_57:0.012536,((C28T0_87:0.017374,((C28T0_147:0.004110,(((C28T0_149:0.000000,C28T0_65:0.000000):0.000000,C28T0_63:0.000000):0.000000,C28T0_32:0.000000):0.004060):0.000000,C28T0_64:0.000000):0.000000):0.004116,(C28T0_72:0.000000,C28T0_35:0.000000):0.008146):0.000000):0.008314,C28T0_128:0.004576):0.012913,C28T0_26:0.000000):0.008743):0.049924,(C28T0_114:0.000000,C28T0_21:0.000000):0.032832):0.050949,C28T0_44:0.012152,C28T0_33:0.000000);
