# Supplementary material for: Evidence of Recombination in Intrapatient Populations of Hepatitis C Virus
Source: PLoS One. 2008 Sep 18;3(9):e3239. doi: 10.1371/journal.pone.0003239 (PMC2528950; doi:10.1371/journal.pone.0003239)
Supplement: File S1 — Zip-compressed file with all the maximum likelihood trees used in the analyses (0.13 MB ZIP) [file pone.0003239.s004.zip › eC28T0tfa2.251_471.fas.tre]

(((((((((((((((((((((C28T0_77:0.000000,((C28T0_129:0.000000,(C28T0_76:0.000000,C28T0_56:0.000000):0.004791):0.004826,C28T0_132:0.004826):0.000000):0.000000,C28T0_94:0.000000):0.000000,(((C28T0_139:0.000000,C28T0_97:0.000000):0.004854,C28T0_47:0.000000):0.000000,((C28T0_106:0.000000,C28T0_50:0.000000):0.004854,C28T0_30:0.000000):0.000000):0.000000):0.000000,C28T0_54:0.000000):0.000000,C28T0_93:0.004856):0.000000,(C28T0_67:0.000000,(C28T0_52:0.009864,C28T0_07:0.000000):0.000000):0.000000):0.000000,((C28T0_118:0.000000,(C28T0_44:0.000000,((((C28T0_141:0.000000,C28T0_92:0.000000):0.000000,C28T0_45:0.000000):0.004811,(C28T0_131:0.004945,((C28T0_107:0.000000,C28T0_103:0.000000):0.000000,C28T0_39:0.000000):0.009942):0.004649):0.000000,((C28T0_147:0.000000,C28T0_11:0.010242):0.022076,((((((C28T0_74:0.000000,C28T0_62:0.000000):0.000000,(C28T0_68:0.015553,((C28T0_32:0.014685,((C28T0_82:0.000000,C28T0_41:0.000000):0.014460,((((C28T0_119:0.000000,(((C28T0_36:0.000000,C28T0_23:0.000000):0.000000,C28T0_109:0.004748):0.000000,C28T0_42:0.000000):0.000000):0.000000,C28T0_29:0.014736):0.004773,C28T0_121:0.004714):0.000000,((((C28T0_133:0.000000,(C28T0_104:0.004685,C28T0_80:0.004685):0.000000):0.000000,C28T0_127:0.000000):0.000000,C28T0_120:0.000000):0.000000,((C28T0_02:0.000000,C28T0_122:0.000000):0.000000,C28T0_86:0.000000):0.000000):0.000000):0.000000):0.004758):0.000000,C28T0_123:0.000000):0.004838):0.000000):0.000000,C28T0_87:0.009608):0.004871,(C28T0_40:0.000000,(C28T0_37:0.000000,C28T0_09:0.009502):0.004752):0.004827):0.000000,(C28T0_117:0.000000,((C28T0_96:0.000000,C28T0_48:0.000000):0.000000,C28T0_31:0.000000):0.000000):0.004882):0.000000,((C28T0_90:0.000000,C28T0_83:0.000000):0.000000,((((C28T0_134:0.000000,C28T0_34:0.000000):0.000000,(C28T0_113:0.000000,C28T0_66:0.000000):0.004848):0.004865,C28T0_20:0.000000):0.000000,C28T0_22:0.000000):0.000000):0.000000):0.000000):0.004865):0.000000):0.000000):0.000000,C28T0_88:0.000000):0.000000):0.000000,C28T0_136:0.004896):0.000000,C28T0_102:0.004864):0.015327,C28T0_70:0.000000):0.010415,(((((C28T0_149:0.000000,C28T0_135:0.000000):0.004675,C28T0_10:0.020645):0.000000,(((C28T0_65:0.000000,(C28T0_128:0.000000,C28T0_57:0.000000):0.000000):0.000000,C28T0_116:0.000000):0.000000,(C28T0_64:0.004744,C28T0_63:0.004726):0.000000):0.000000):0.015240,(C28T0_72:0.000000,C28T0_35:0.000000):0.000000):0.014525,C28T0_26:0.000000):0.011580):0.018336,((C28T0_114:0.000000,C28T0_33:0.026837):0.008526,C28T0_21:0.006078):0.022976):0.027671,(C28T0_85:0.000000,C28T0_38:0.000000):0.022923):0.015507,(C28T0_05:0.017053,C28T0_61:0.017249):0.003295):0.000000,C28T0_17:0.000000):0.000000,C28T0_12:0.000000):0.000000,C28T0_49:0.000000):0.000000,C28T0_81:0.000000):0.000000,C28T0_89:0.000000):0.000000,((C28T0_159:0.000000,C28T0_100:0.000000):0.000000,C28T0_112:0.000000):0.000000):0.009734,C28T0_140:0.000000,C28T0_53:0.000000);
