# Supplementary material for: Evidence of Recombination in Intrapatient Populations of Hepatitis C Virus
Source: PLoS One. 2008 Sep 18;3(9):e3239. doi: 10.1371/journal.pone.0003239 (PMC2528950; doi:10.1371/journal.pone.0003239)
Supplement: File S1 — Zip-compressed file with all the maximum likelihood trees used in the analyses (0.13 MB ZIP) [file pone.0003239.s004.zip › eC28T0tfa.fas.tre]

(((((((((((((((((((((((((((C28T0_136:0.004769,(C28T0_129:0.004742,(C28T0_76:0.000000,C28T0_56:0.000000):0.002333):0.002354):0.000000,C28T0_132:0.002338):0.000000,C28T0_94:0.000000):0.000000,((C28T0_106:0.000000,C28T0_50:0.000000):0.002343,C28T0_102:0.002345):0.000000):0.000000,((C28T0_131:0.002374,((C28T0_107:0.000000,C28T0_39:0.000000):0.000000,C28T0_103:0.000000):0.004774):0.002282,C28T0_30:0.000000):0.000000):0.000000,C28T0_118:0.000000):0.000000,((C28T0_77:0.004893,C28T0_52:0.009985):0.002183,C28T0_47:0.004771):0.000000):0.000000,(C28T0_74:0.000000,C28T0_62:0.000000):0.007147):0.004730,((C28T0_139:0.000000,C28T0_97:0.000000):0.002344,C28T0_93:0.002345):0.000000):0.002356,(((C28T0_141:0.000000,C28T0_45:0.000000):0.000000,C28T0_09:0.004611):0.002312,C28T0_92:0.000000):0.007303):0.000000,((((C28T0_113:0.000000,C28T0_66:0.000000):0.007320,C28T0_40:0.004814):0.000000,C28T0_90:0.000000):0.000000,(((C28T0_117:0.000000,(C28T0_96:0.000000,C28T0_48:0.000000):0.000000):0.002465,C28T0_68:0.010038):0.002386,((((C28T0_122:0.000000,C28T0_120:0.002310):0.004695,((C28T0_86:0.002322,C28T0_121:0.004720):0.000000,((((C28T0_119:0.000000,C28T0_36:0.000000):0.000000,C28T0_42:0.000000):0.002346,C28T0_23:0.000000):0.000000,C28T0_109:0.004720):0.002357):0.000000):0.002311,(((C28T0_82:0.000000,C28T0_41:0.014661):0.009418,(C28T0_80:0.009786,C28T0_37:0.004871):0.002081):0.000000,(C28T0_133:0.000000,((C28T0_127:0.004636,C28T0_104:0.002295):0.000000,C28T0_02:0.000000):0.000000):0.000000):0.000000):0.002310,C28T0_123:0.000000):0.007211):0.000000):0.002389):0.002357,((((C28T0_34:0.004796,(((((C28T0_147:0.019281,C28T0_32:0.008934):0.012053,C28T0_87:0.000935):0.026306,C28T0_29:0.012559):0.014075,((C28T0_114:0.006835,C28T0_21:0.000000):0.035604,(C28T0_44:0.015005,C28T0_33:0.021742):0.029405):0.048819):0.005599,C28T0_31:0.009835):0.002560):0.004712,C28T0_07:0.000000):0.004683,(C28T0_134:0.002301,(C28T0_83:0.000000,(C28T0_22:0.000000,C28T0_20:0.014489):0.002312):0.000000):0.017550):0.000000,((C28T0_88:0.000000,C28T0_67:0.000000):0.000000,C28T0_54:0.000000):0.000000):0.000000):0.007878,C28T0_70:0.001869):0.008571,(C28T0_85:0.000000,C28T0_38:0.000000):0.030443):0.012019,C28T0_116:0.001295):0.023795,C28T0_135:0.000124):0.013036,((((((C28T0_149:0.002217,(C28T0_65:0.000000,C28T0_63:0.002228):0.000000):0.002111,C28T0_64:0.002438):0.002324,(C28T0_72:0.000000,C28T0_35:0.000000):0.011603):0.000000,C28T0_57:0.006982):0.004555,C28T0_128:0.002593):0.006143,C28T0_26:0.015759):0.005866):0.049577,C28T0_10:0.000000):0.011008,C28T0_11:0.012499):0.011388,C28T0_61:0.003750):0.005412,(C28T0_05:0.009208,C28T0_17:0.002397):0.002136):0.000000,((C28T0_140:0.002246,C28T0_53:0.000000):0.004528,C28T0_112:0.002245):0.000000):0.000000,C28T0_100:0.000000):0.000000,C28T0_81:0.000000):0.000000,C28T0_49:0.000000):0.000000,C28T0_159:0.002248):0.006847,C28T0_89:0.000000,C28T0_12:0.000000);
