# Supplementary material for: Evidence of Recombination in Intrapatient Populations of Hepatitis C Virus
Source: PLoS One. 2008 Sep 18;3(9):e3239. doi: 10.1371/journal.pone.0003239 (PMC2528950; doi:10.1371/journal.pone.0003239)
Supplement: File S1 — Zip-compressed file with all the maximum likelihood trees used in the analyses (0.13 MB ZIP) [file pone.0003239.s004.zip › eC29T0-T1.fas.tre]

((((((((((((((((((C29T1_88:0.000000,C29T1_123:0.007252):0.002376,(((((C29T1_127:0.000000,(C29T1_23:0.000000,C29T1_46:0.000000):0.000000):0.000000,C29T1_82:0.004781):0.000000,C29T1_100:0.000000):0.000000,((C29T1_75:0.000000,C29T1_134:0.000000):0.002374,C29T1_33:0.000000):0.000000):0.000000,((((C29T1_04:0.000000,C29T1_99:0.000000):0.000000,(C29T1_109:0.012199,((C29T1_111:0.000000,C29T1_17:0.000000):0.000000,C29T1_115:0.000000):0.000000):0.000000):0.000000,C29T1_89:0.000000):0.000000,(C29T1_01:0.000000,C29T1_05:0.000000):0.000000):0.000000):0.000000):0.000000,C29T1_79:0.000000):0.000000,(((C29T1_98:0.000000,(C29T1_51:0.000000,C29T1_32:0.000000):0.000000):0.002376,(((C29T1_93:0.000000,C29T1_85:0.000000):0.000000,(C29T1_139:0.000000,((C29T1_78:0.000000,C29T1_42:0.000000):0.000000,(C29T1_38:0.000000,(C29T1_137:0.000000,(C29T1_120:0.000000,(C29T1_11:0.000000,C29T1_102:0.000000):0.000000):0.000000):0.000000):0.000000):0.000000):0.000000):0.000000,(C29T1_18:0.000000,C29T1_95:0.000000):0.000000):0.002376):0.000000,(C29T1_105:0.004770,(C29T1_40:0.000000,C29T1_07:0.000000):0.000000):0.002379):0.000000):0.000000,C29T1_112:0.000000):0.000000,((C29T1_65:0.000000,(C29T1_140:0.002390,C29T1_114:0.004803):0.000000):0.000000,((((C29T1_151:0.000000,C29T1_86:0.000000):0.000000,(C29T1_14:0.000000,C29T1_116:0.000000):0.000000):0.000000,(C29T1_133:0.000000,C29T1_:0.000000):0.000000):0.000000,C29T1_09:0.000000):0.000000):0.000000):0.000000,(C29T1_110:0.000000,((C29T1_90:0.000000,(C29T1_70:0.000000,C29T1_141:0.000000):0.000000):0.002379,C29T1_36:0.000000):0.000000):0.000000):0.000000,((C29T1_28:0.002363,C29T1_12:0.000000):0.002376,(C29T1_49:0.000000,(C29T1_16:0.000000,C29T1_08:0.000000):0.000000):0.002373):0.000000):0.000000,(C29T1_113:0.000000,((C29T1_15:0.000000,C29T1_80:0.000000):0.000000,((((C29T1_45:0.000000,C29T1_31:0.000000):0.000000,C29T1_25:0.000000):0.000000,(C29T1_103:0.000000,C29T1_101:0.000000):0.000000):0.000000,C29T1_71:0.000000):0.002388):0.000000):0.000000):0.000000,C29T1_13:0.000000):0.000000,C29T1_149:0.000000):0.000000,(C29T1_92:0.000000,(C29T1_29:0.000000,(C29T1_03:0.002376,C29T1_59:0.000000):0.000000):0.000000):0.000000):0.000000,(((((C29T1_53:0.000000,C29T1_10:0.000000):0.000000,(C29T1_106:0.004727,C29T1_02:0.000000):0.002369):0.002379,(((C29T1_20:0.000000,(C29T1_130:0.000000,C29T1_119:0.004726):0.002350):0.002360,((C29T1_118:0.000000,(C29T1_132:0.000000,C29T1_87:0.000000):0.000000):0.000000,C29T1_54:0.000000):0.000000):0.002375,(C29T1_61:0.000000,C29T1_107:0.000000):0.002371):0.000000):0.000000,C29T1_37:0.000000):0.000000,C29T1_126:0.000000):0.000000):0.000000,((C29T1_21:0.002393,(C29T1_73:0.000000,(C29T1_27:0.000000,C29T1_06:0.000000):0.000000):0.000000):0.002383,C29T0_10:0.004822):0.000000):0.000000,(((((C29T0_129:0.000000,C29T0_32:0.000000):0.000000,((C29T0_128:0.000000,C29T0_57:0.000000):0.002371,C29T0_50:0.000000):0.002391):0.002393,((C29T0_61:0.004907,C29T0_51:0.004822):0.009978,C29T0_59:0.000000):0.029885):0.000000,((C29T0_33:0.000000,C29T0_58:0.000000):0.000000,(((C29T0_124:0.000000,(C29T0_81:0.000000,(C29T0_31:0.000000,(C29T0_95:0.000000,C29T0_118:0.000000):0.000000):0.000000):0.000000):0.000000,C29T0_72:0.000000):0.000000,C29T0_78:0.000000):0.000000):0.000000):0.002380,((C29T1_19:0.000000,C29T1_108:0.002365):0.007314,(C29T1_34:0.004845,(C29T1_72:0.000000,C29T1_48:0.002319):0.004740):0.004841):0.000000):0.002378):0.000000,(C29T1_41:0.000000,C29T1_142:0.000000):0.002372):0.044648,((((((C29T0_40:0.000000,((((C29T0_127:0.000000,(C29T0_121:0.000000,((C29T0_135:0.000000,(((C29T0_113:0.000000,C29T0_19:0.000000):0.000000,((((((((C29T0_119:0.000000,C29T0_99:0.000000):0.004633,C29T0_18:0.000000):0.004586,(C29T0_69:0.000000,C29T0_67:0.000000):0.002274):0.000000,(((C29T0_13:0.000000,C29T0_56:0.000000):0.000000,(C29T0_12:0.000000,(C29T0_16:0.000000,(C29T0_41:0.000000,(((((C29T0_25:0.000000,C29T0_89:0.000000):0.000000,(C29T0_92:0.000000,(C29T0_65:0.000000,(((C29T0_64:0.000000,C29T0_71:0.000000):0.000000,(((C29T0_139:0.000000,C29T0_133:0.000000):0.000000,C29T0_84:0.000000):0.000000,C29T0_85:0.000000):0.000000):0.000000,C29T0_74:0.000000):0.000000):0.000000):0.000000):0.000000,C29T0_96:0.000000):0.000000,C29T0_22:0.000000):0.000000,C29T0_60:0.000000):0.000000):0.000000):0.000000):0.000000):0.000000,C29T0_48:0.000000):0.000000):0.000000,(C29T0_86:0.000000,C29T0_47:0.000000):0.006992):0.002290,C29T0_132:0.007089):0.000000,((((C29T0_76:0.000000,C29T0_75:0.000000):0.000000,((C29T0_141:0.000000,C29T0_49:0.000000):0.000000,(C29T0_120:0.000000,(C29T0_27:0.000000,C29T0_11:0.000000):0.000000):0.000000):0.000000):0.000000,C29T0_77:0.000000):0.000000,(C29T0_112:0.002345,C29T0_98:0.004644):0.002260):0.002295):0.000000,C29T0_130:0.000000):0.000000):0.000000,(C29T0_106:0.000000,((((C29T0_52:0.000000,C29T0_63:0.000000):0.000000,((C29T0_34:0.002293,C29T0_09:0.002295):0.000000,C29T0_97:0.002322):0.000000):0.000000,(C29T0_39:0.000000,C29T0_105:0.000000):0.000000):0.000000,(C29T0_24:0.000000,C29T0_53:0.000000):0.000000):0.000000):0.000000):0.000000):0.000000,(C29T0_20:0.000000,C29T0_30:0.000000):0.000000):0.000000):0.000000):0.000000,((C29T0_46:0.000000,C29T0_38:0.000000):0.002305,(((C29T0_15:0.000000,(((C29T0_101:0.000000,C29T0_87:0.000000):0.000000,(C29T0_93:0.000000,(C29T0_134:0.000000,C29T0_108:0.002297):0.000000):0.000000):0.000000,C29T0_73:0.000000):0.000000):0.000000,C29T0_42:0.000000):0.002303,(((C29T0_131:0.000000,C29T0_82:0.000000):0.000000,C29T0_43:0.000000):0.000000,C29T0_110:0.000000):0.000000):0.000000):0.002305):0.002304,C29T0_35:0.000000):0.002294,(C29T0_55:0.000000,C29T0_21:0.000000):0.000000):0.002309):0.007159,C29T0_140:0.000000):0.017455,C29T0_83:0.000000):0.004741,C29T0_88:0.002273):0.002423,(C29T0_14:0.000000,C29T0_117:0.002324):0.000000):0.002314,C29T0_137:0.000000):0.058179):0.095022,C29T0_102:0.001606,C29T0_80:0.010218);
