# Supplementary material for: Evidence of Recombination in Intrapatient Populations of Hepatitis C Virus
Source: PLoS One. 2008 Sep 18;3(9):e3239. doi: 10.1371/journal.pone.0003239 (PMC2528950; doi:10.1371/journal.pone.0003239)
Supplement: File S1 — Zip-compressed file with all the maximum likelihood trees used in the analyses (0.13 MB ZIP) [file pone.0003239.s004.zip › eC29T0tfa1.1_223.fas.tre]

(((((((((((((((((((((((C29T0_135:0.000000,(C29T0_119:0.000000,C29T0_09:0.004565):0.000000):0.000000,C29T0_99:0.000000):0.000000,C29T0_92:0.000000):0.000000,C29T0_55:0.000000):0.000000,C29T0_83:0.000000):0.000000,C29T0_74:0.000000):0.000000,C29T0_21:0.000000):0.000000,C29T0_13:0.000000):0.000000,(((((((((C29T0_117:0.004575,C29T0_106:0.000000):0.000000,C29T0_113:0.000000):0.000000,C29T0_97:0.000000):0.000000,C29T0_89:0.000000):0.000000,C29T0_53:0.000000):0.000000,C29T0_48:0.000000):0.000000,C29T0_85:0.000000):0.000000,C29T0_71:0.000000):0.000000,C29T0_25:0.000000):0.000000):0.000000,C29T0_24:0.000000):0.000000,((((C29T0_139:0.000000,(C29T0_127:0.000000,(C29T0_121:0.000000,C29T0_105:0.000000):0.000000):0.000000):0.000000,C29T0_96:0.000000):0.000000,((C29T0_56:0.000000,C29T0_52:0.000000):0.000000,C29T0_88:0.000000):0.000000):0.000000,C29T0_84:0.000000):0.000000):0.000000,C29T0_69:0.000000):0.000000,(((((C29T0_19:0.000000,C29T0_18:0.000000):0.000000,(((C29T0_35:0.000000,C29T0_34:0.000000):0.000000,((((C29T0_86:0.000000,C29T0_47:0.000000):0.014045,C29T0_41:0.000000):0.000000,C29T0_39:0.000000):0.000000,C29T0_30:0.000000):0.000000):0.000000,C29T0_16:0.000000):0.000000):0.000000,C29T0_20:0.000000):0.000000,C29T0_22:0.000000):0.000000,(C29T0_65:0.000000,C29T0_64:0.000000):0.000000):0.000000):0.000000,(C29T0_12:0.000000,C29T0_14:0.000000):0.000000):0.000000,C29T0_67:0.000000):0.000000,C29T0_60:0.000000):0.000000,C29T0_63:0.000000):0.000000,(C29T0_133:0.000000,C29T0_132:0.000000):0.000000):0.000000,C29T0_130:0.000000):0.000000,((((C29T0_11:0.000000,(((C29T0_141:0.000000,C29T0_120:0.000000):0.000000,C29T0_75:0.000000):0.000000,C29T0_76:0.000000):0.000000):0.000000,((C29T0_49:0.000000,C29T0_77:0.000000):0.000000,C29T0_27:0.000000):0.000000):0.000000,C29T0_112:0.004597):0.000000,C29T0_98:0.004569):0.004565):0.000000,((((((((C29T0_137:0.000000,C29T0_140:0.000000):0.000000,C29T0_73:0.000000):0.000000,((((C29T0_110:0.000000,C29T0_108:0.004608):0.000000,C29T0_87:0.000000):0.000000,C29T0_93:0.000000):0.000000,(C29T0_134:0.000000,(C29T0_131:0.000000,C29T0_101:0.000000):0.000000):0.000000):0.000000):0.000000,C29T0_15:0.000000):0.000000,C29T0_38:0.000000):0.000000,C29T0_40:0.000000):0.000000,C29T0_42:0.000000):0.000000,((C29T0_82:0.000000,C29T0_46:0.000000):0.000000,C29T0_43:0.000000):0.000000):0.004569):0.081121,(((((((C29T0_61:0.000000,(C29T0_118:0.000000,(((C29T0_124:0.000000,C29T0_72:0.000000):0.000000,C29T0_81:0.000000):0.000000,C29T0_78:0.000000):0.000000):0.000000):0.000000,C29T0_95:0.000000):0.000000,(C29T0_59:0.000000,(C29T0_58:0.000000,((C29T0_51:0.000000,C29T0_31:0.000000):0.000000,C29T0_33:0.000000):0.000000):0.000000):0.000000):0.000000,C29T0_10:0.013913):0.004580,(C29T0_129:0.000000,C29T0_32:0.000000):0.000000):0.004556,C29T0_50:0.000000):0.004505,(C29T0_128:0.000000,C29T0_57:0.000000):0.000000):0.063934):0.068401,C29T0_102:0.000000,C29T0_80:0.000000);
