# Supplementary material for: Evidence of Recombination in Intrapatient Populations of Hepatitis C Virus
Source: PLoS One. 2008 Sep 18;3(9):e3239. doi: 10.1371/journal.pone.0003239 (PMC2528950; doi:10.1371/journal.pone.0003239)
Supplement: File S1 — Zip-compressed file with all the maximum likelihood trees used in the analyses (0.13 MB ZIP) [file pone.0003239.s004.zip › eC32T0tfa1.1_161.tre]

(((((((((((((EC32T088K:0.000000,((((EC32T096K:0.000000,(EC32T036:0.000000,(EC32T004:0.000000,EC32T003:0.006493):0.000000):0.000000):0.000000,EC32T057S:0.000000):0.000000,((EC32T092K:0.000000,EC32T058S:0.000000):0.000000,((EC32T035K:0.000000,EC32T015K:0.006490):0.000000,EC32T020:0.000000):0.000000):0.000000):0.000000,((((EC32T0121:0.000000,EC32T013K:0.000000):0.000000,EC32T0131:0.006488):0.000000,EC32T078S:0.000000):0.000000,EC32T087S:0.000000):0.000000):0.000000):0.000000,(EC32T0158:0.000000,EC32T0135:0.000000):0.000000):0.000000,(EC32T0156:0.000000,EC32T0149:0.000000):0.000000):0.000000,EC32T047:0.006565):0.006390,(((EC32T026:0.000000,EC32T051K:0.000000):0.000000,(((EC32T049:0.000000,EC32T048:0.000000):0.000000,((((EC32T0107:0.000000,(((((EC32T062:0.000000,EC32T006:0.000000):0.000000,EC32T016:0.013016):0.006295,EC32T021K:0.006299):0.000000,(EC32T0143:0.000000,(EC32T007:0.000000,(EC32T024:0.000000,(EC32T033K:0.006344,(EC32T018:0.000000,EC32T017K:0.000000):0.006302):0.000000):0.000000):0.000000):0.000000):0.000000,EC32T099K:0.000000):0.000000):0.000000,EC32T0114:0.000000):0.000000,EC32T084S:0.000000):0.000000,EC32T043K:0.000000):0.000000):0.000000,EC32T050K:0.000000):0.000000):0.000000,EC32T031K:0.000000):0.000000):0.006255,(EC32T0123:0.006208,EC32T027:0.012853):0.000000):0.000000,EC32T029K:0.000000):0.000000,((EC32T011:0.000000,EC32T0111:0.000000):0.000000,((((((EC32T080K:0.000000,EC32T061S:0.000000):0.000000,((((EC32T090K:0.000000,EC32T0102:0.000000):0.000000,(((((((EC32T0160:0.000000,(EC32T0147:0.000000,EC32T0119:0.000000):0.000000):0.000000,EC32T0153:0.000000):0.000000,EC32T0124:0.000000):0.000000,EC32T0129:0.000000):0.000000,EC32T0130:0.000000):0.000000,EC32T0137:0.000000):0.000000,EC32T0138:0.000000):0.000000):0.000000,EC32T091S:0.000000):0.000000,EC32T085K:0.000000):0.000000):0.000000,EC32T082K:0.000000):0.000000,EC32T083K:0.000000):0.000000,EC32T056K:0.000000):0.000000,(EC32T093K:0.000000,EC32T059S:0.000000):0.006480):0.006440):0.006297):0.006204,((EC32T0150:0.000000,EC32T0120:0.000000):0.000000,EC32T0103:0.000000):0.006292):0.000000,((EC32T023K:0.000000,EC32T009:0.000000):0.000000,(((((((((EC32T045K:0.012804,EC32T0105:0.006206):0.000000,EC32T0152:0.000000):0.000000,EC32T0117:0.000000):0.000000,EC32T098K:0.000000):0.000000,EC32T095K:0.000000):0.000000,EC32T053S:0.000000):0.000000,EC32T044:0.000000):0.000000,EC32T041K:0.000000):0.000000,EC32T014:0.000000):0.000000):0.000000):0.000000,((EC32T0161:0.000000,(EC32T0159:0.000000,((((EC32T055S:0.000000,((EC32T0145:0.000000,EC32T0151:0.000000):0.000000,(EC32T0133:0.000000,EC32T0144:0.000000):0.000000):0.000000):0.000000,EC32T0109:0.000000):0.000000,(EC32T0101:0.000000,EC32T0100:0.000000):0.000000):0.000000,EC32T054S:0.000000):0.000000):0.000000):0.006298,(EC32T0157:0.000000,(EC32T0113:0.000000,EC32T089S:0.000000):0.000000):0.000000):0.006203):0.006248,EC32T097K:0.006379):0.000000,EC32T094K:0.006288,EC32T060K:0.000000);
