# Supplementary material for: Evidence of Recombination in Intrapatient Populations of Hepatitis C Virus
Source: PLoS One. 2008 Sep 18;3(9):e3239. doi: 10.1371/journal.pone.0003239 (PMC2528950; doi:10.1371/journal.pone.0003239)
Supplement: File S1 — Zip-compressed file with all the maximum likelihood trees used in the analyses (0.13 MB ZIP) [file pone.0003239.s004.zip › eC32T0tfa1.162_264.tre]

(((((((((((((((((((((((((((((((EC32T050K:0.000000,EC32T049:0.010285):0.000000,EC32T048:0.000000):0.000000,EC32T043K:0.000000):0.000000,EC32T018:0.000000):0.000000,((((EC32T099K:0.000000,EC32T078S:0.021156):0.000000,EC32T087S:0.000000):0.000000,EC32T088K:0.000000):0.000000,EC32T044:0.000000):0.000000):0.000000,((EC32T0143:0.000000,EC32T0107:0.033364):0.000000,EC32T0123:0.000000):0.000000):0.000000,(EC32T017K:0.000000,EC32T033K:0.000000):0.000000):0.000000,EC32T0161:0.000000):0.000000,EC32T031K:0.000000):0.000000,EC32T007:0.000000):0.010228,((EC32T0114:0.000000,EC32T026:0.000000):0.000000,EC32T027:0.000000):0.000000):0.010220,(EC32T015K:0.000000,(EC32T051K:0.010232,(((EC32T0158:0.000000,(((((EC32T0103:0.000000,EC32T058S:0.000000):0.000000,EC32T092K:0.000000):0.000000,((((EC32T0160:0.000000,(((EC32T090K:0.000000,EC32T080K:0.000000):0.000000,(EC32T0133:0.000000,EC32T061S:0.000000):0.000000):0.000000,EC32T0129:0.000000):0.000000):0.000000,(((EC32T0147:0.000000,EC32T0124:0.000000):0.000000,(EC32T0113:0.000000,EC32T0105:0.000000):0.000000):0.000000,EC32T084S:0.010093):0.010184):0.010231,((((EC32T0130:0.000000,EC32T083K:0.000000):0.000000,EC32T0119:0.000000):0.000000,EC32T056K:0.000000):0.009989,(EC32T0117:0.000000,EC32T082K:0.010229):0.000000):0.010196):0.000000,EC32T011:0.000000):0.010300):0.000000,EC32T095K:0.000000):0.000000,EC32T0151:0.000000):0.000000):0.000000,EC32T0145:0.000000):0.000000,EC32T0159:0.000000):0.010221):0.000000):0.000000):0.010113,((((((((EC32T0121:0.000000,EC32T0135:0.000000):0.000000,EC32T0131:0.000000):0.000000,(EC32T024:0.000000,(EC32T020:0.000000,EC32T003:0.000000):0.000000):0.000000):0.000000,(EC32T057S:0.000000,EC32T0150:0.000000):0.000000):0.000000,EC32T096K:0.000000):0.000000,EC32T098K:0.000000):0.000000,EC32T035K:0.010276):0.000000,((EC32T0157:0.006533,EC32T0120:0.024013):0.047422,EC32T041K:0.000000):0.056155):0.010137):0.000000,EC32T004:0.000000):0.000000,(EC32T0156:0.020159,(EC32T036:0.000000,(EC32T013K:0.000000,EC32T006:0.000000):0.000000):0.000000):0.010010):0.020353,EC32T047:0.000000):0.043142,((EC32T0111:0.053171,(((EC32T0109:0.000000,EC32T059S:0.000000):0.000000,((EC32T0100:0.000000,EC32T089S:0.000000):0.000000,(EC32T0144:0.000000,EC32T093K:0.000000):0.000000):0.000000):0.000000,(EC32T054S:0.000000,EC32T055S:0.000000):0.000000):0.000000):0.009819,EC32T0101:0.000000):0.116626):0.035768,EC32T021K:0.045838):0.056861,EC32T045K:0.033664):0.031651,EC32T0102:0.030919):0.023453,(EC32T062:0.010643,EC32T0138:0.010531):0.009600):0.000000,(EC32T009:0.000000,EC32T023K:0.000000):0.000000):0.000000,EC32T029K:0.000000):0.000000,EC32T060K:0.000000):0.000000,EC32T094K:0.000000):0.000000,EC32T097K:0.000000):0.000000,(EC32T091S:0.009737,((EC32T0153:0.000000,EC32T0137:0.000000):0.000000,EC32T085K:0.000000):0.000000):0.009720):0.009687,EC32T014:0.000000):0.000000,EC32T016:0.030485):0.009650,EC32T053S:0.000000):0.000000,EC32T0152:0.000000,EC32T0149:0.000000);
