# Supplementary material for: Evidence of Recombination in Intrapatient Populations of Hepatitis C Virus
Source: PLoS One. 2008 Sep 18;3(9):e3239. doi: 10.1371/journal.pone.0003239 (PMC2528950; doi:10.1371/journal.pone.0003239)
Supplement: File S1 — Zip-compressed file with all the maximum likelihood trees used in the analyses (0.13 MB ZIP) [file pone.0003239.s004.zip › eC32T0tfa1.265_471.tre]

(((((((((((((((((((((((EC32T095K:0.000000,EC32T033K:0.000000):0.000000,(EC32T0117:0.005146,EC32T051K:0.000000):0.000000):0.000000,EC32T098K:0.000000):0.000000,((EC32T0161:0.000000,(EC32T0130:0.000000,(EC32T0123:0.000000,EC32T078S:0.010489):0.000000):0.000000):0.000000,EC32T0143:0.000000):0.000000):0.000000,(EC32T027:0.005110,((EC32T017K:0.000000,EC32T026:0.000000):0.000000,EC32T0107:0.000000):0.000000):0.000000):0.000000,EC32T0101:0.000000):0.000000,((EC32T018:0.000000,(((((((((EC32T024:0.005189,(((((EC32T096K:0.000000,EC32T0121:0.000000):0.000000,(EC32T0135:0.000000,EC32T0131:0.000000):0.000000):0.000000,EC32T057S:0.000000):0.000000,EC32T041K:0.000000):0.000000,EC32T013K:0.000000):0.000000):0.000000,(EC32T035K:0.005197,(EC32T020:0.000000,EC32T003:0.000000):0.005334):0.005347):0.005226,((EC32T047:0.005159,EC32T006:0.010638):0.000000,EC32T036:0.000000):0.005216):0.000000,EC32T085K:0.000000):0.000000,EC32T004:0.016400):0.005213,(EC32T0114:0.000000,EC32T099K:0.034576):0.005154):0.000000,EC32T087S:0.005145):0.000000,EC32T062:0.000000):0.000000,EC32T044:0.000000):0.000000):0.000000,EC32T015K:0.000000):0.000000):0.000000,EC32T007:0.000000):0.000000,((((((EC32T092K:0.000000,EC32T058S:0.000000):0.000000,(EC32T0158:0.000000,EC32T0159:0.000000):0.000000):0.000000,EC32T0145:0.000000):0.000000,EC32T0151:0.000000):0.005170,EC32T0103:0.000000):0.005130,(((EC32T049:0.000000,(EC32T0133:0.005267,EC32T021K:0.018337):0.005345):0.000000,(((EC32T011:0.005160,(EC32T0147:0.000000,EC32T0105:0.000000):0.005156):0.000000,((EC32T084S:0.000000,(((((EC32T090K:0.000000,EC32T0119:0.000000):0.000000,(EC32T0160:0.000000,EC32T0129:0.000000):0.000000):0.000000,EC32T080K:0.000000):0.000000,EC32T083K:0.000000):0.000000,(EC32T056K:0.000000,EC32T061S:0.000000):0.000000):0.000000):0.000000,EC32T050K:0.000000):0.000000):0.000000,((EC32T0124:0.016250,EC32T088K:0.000000):0.016479,(EC32T0138:0.005407,(EC32T0157:0.000000,EC32T0120:0.028595):0.005307):0.005435):0.000001):0.010758):0.005206,EC32T0113:0.005134):0.000000):0.000000):0.000000,EC32T031K:0.005201):0.005389,EC32T048:0.005329):0.003673,(EC32T0150:0.000000,(((((((((EC32T0144:0.000000,EC32T0109:0.000000):0.000000,EC32T0111:0.000000):0.000000,EC32T059S:0.000000):0.000000,EC32T089S:0.000000):0.000000,EC32T054S:0.000000):0.000000,EC32T093K:0.000000):0.000000,EC32T082K:0.000000):0.022606,EC32T0100:0.000000):0.005611,EC32T055S:0.005121):0.018100):0.035338):0.019120,EC32T0156:0.000000):0.011483,EC32T0137:0.024098):0.018945,EC32T016:0.011939):0.016519,(((EC32T097K:0.000000,EC32T094K:0.000000):0.005028,EC32T009:0.000000):0.004979,EC32T014:0.000000):0.004959):0.000000,(EC32T029K:0.005220,EC32T023K:0.010381):0.005127):0.000000,(EC32T045K:0.000000,EC32T043K:0.000000):0.000000):0.000000,(EC32T0152:0.000000,EC32T053S:0.000000):0.005016):0.010315,EC32T0149:0.000000):0.010405,EC32T0102:0.005091):0.000000,EC32T060K:0.000000):0.000000,EC32T0153:0.000000,EC32T091S:0.000000);
