# Supplementary material for: Evidence of Recombination in Intrapatient Populations of Hepatitis C Virus
Source: PLoS One. 2008 Sep 18;3(9):e3239. doi: 10.1371/journal.pone.0003239 (PMC2528950; doi:10.1371/journal.pone.0003239)
Supplement: File S1 — Zip-compressed file with all the maximum likelihood trees used in the analyses (0.13 MB ZIP) [file pone.0003239.s004.zip › eC32T0tfa2.1_232.fas.tre]

(((((((((((((((((((((C32T0_50:0.000000,C32T0_33:0.005204):0.000000,C32T0_48:0.000000):0.000000,(C32T0_31:0.000000,(C32T0_49:0.005192,((C32T0_99:0.000000,(C32T0_18:0.000000,C32T0_17:0.000000):0.005195):0.000000,C32T0_43:0.000000):0.000000):0.000000):0.000000):0.000000,C32T0_07:0.000000):0.000000,C32T0_143:0.000000):0.000000,(((C32T0_161:0.010409,C32T0_44:0.000000):0.005042,C32T0_123:0.005387):0.005174,(C32T0_78:0.005363,(C32T0_87:0.000000,C32T0_88:0.000000):0.000000):0.005272):0.000000):0.000000,C32T0_107:0.016605):0.005182,((((((C32T0_158:0.000000,C32T0_92:0.000000):0.000000,C32T0_58:0.000000):0.000000,(((((((C32T0_147:0.000000,C32T0_129:0.000000):0.000000,(((C32T0_160:0.000000,(C32T0_90:0.000000,C32T0_61:0.000000):0.000000):0.000000,C32T0_80:0.000000):0.000000,C32T0_124:0.000000):0.000000):0.000000,((C32T0_83:0.000000,C32T0_82:0.000000):0.000000,((C32T0_130:0.000000,C32T0_119:0.000000):0.000000,C32T0_56:0.000000):0.000000):0.005354):0.005325,C32T0_11:0.000000):0.000000,C32T0_84:0.016488):0.005589,((((C32T0_157:0.011101,C32T0_41:0.016599):0.004169,C32T0_120:0.011804):0.024473,((C32T0_117:0.005065,C32T0_105:0.005400):0.005162,C32T0_95:0.000000):0.000000):0.005109,(((C32T0_159:0.000000,(C32T0_151:0.000000,C32T0_145:0.000000):0.000000):0.000000,(C32T0_133:0.000000,C32T0_113:0.005198):0.005248):0.005200,C32T0_103:0.000000):0.000000):0.005265):0.005408,C32T0_156:0.005291):0.000000):0.005673,C32T0_15:0.005688):0.005002,((C32T0_24:0.000000,(((((C32T0_57:0.000000,((C32T0_35:0.000000,C32T0_03:0.005176):0.000000,C32T0_20:0.000000):0.000000):0.000000,(C32T0_96:0.000000,C32T0_135:0.000000):0.000000):0.000000,C32T0_121:0.000000):0.000000,C32T0_131:0.005179):0.000000,(C32T0_47:0.016228,(C32T0_36:0.000000,(C32T0_13:0.000000,C32T0_04:0.000000):0.000000):0.000000):0.005163):0.005088):0.000000,((C32T0_150:0.004921,C32T0_98:0.000000):0.004976,C32T0_06:0.005241):0.005313):0.010376):0.000000,C32T0_51:0.005224):0.005208):0.000000,(C32T0_114:0.000000,C32T0_26:0.000000):0.000000):0.000000,C32T0_27:0.015972):0.016793,(((((C32T0_101:0.000000,(C32T0_109:0.000000,C32T0_144:0.000000):0.000000):0.000000,(C32T0_100:0.000000,(C32T0_55:0.000000,C32T0_54:0.000000):0.000000):0.000000):0.000000,C32T0_89:0.005164):0.004676,(C32T0_93:0.000000,C32T0_59:0.000000):0.006157):0.000000,C32T0_111:0.037029):0.079010):0.024708,C32T0_21:0.009584):0.031413,C32T0_45:0.034814):0.019738,C32T0_102:0.028246):0.013288,((C32T0_91:0.005291,((C32T0_153:0.000000,C32T0_85:0.000000):0.000000,(C32T0_137:0.000000,C32T0_138:0.000000):0.000000):0.000000):0.012155,C32T0_149:0.011924):0.004088):0.000000,C32T0_29:0.000000):0.004947,(C32T0_62:0.000000,C32T0_16:0.028359):0.005012):0.000000,((C32T0_14:0.000000,C32T0_09:0.000000):0.000000,C32T0_23:0.000000):0.000000):0.000000,(C32T0_152:0.000000,C32T0_53:0.000000):0.004937):0.004951,C32T0_97:0.005031):0.000000,C32T0_94:0.004959,C32T0_60:0.000000);
