# Supplementary material for: Evidence of Recombination in Intrapatient Populations of Hepatitis C Virus
Source: PLoS One. 2008 Sep 18;3(9):e3239. doi: 10.1371/journal.pone.0003239 (PMC2528950; doi:10.1371/journal.pone.0003239)
Supplement: File S1 — Zip-compressed file with all the maximum likelihood trees used in the analyses (0.13 MB ZIP) [file pone.0003239.s004.zip › eC32T0tfa2.232_471.fas.tre]

(((((((((((((((((((((((C32T0_117:0.004367,C32T0_51:0.000000):0.000000,C32T0_62:0.000000):0.000000,C32T0_44:0.000000):0.000000,((C32T0_123:0.000000,(((C32T0_27:0.004343,C32T0_26:0.000000):0.000000,C32T0_07:0.000000):0.000000,C32T0_15:0.000000):0.000000):0.000000,C32T0_33:0.000000):0.000000):0.000000,(((((((C32T0_133:0.009312,C32T0_113:0.004428):0.004405,C32T0_130:0.000000):0.004332,C32T0_78:0.013649):0.000000,C32T0_95:0.000000):0.000000,C32T0_107:0.000000):0.000000,C32T0_101:0.000000):0.000000,C32T0_98:0.000000):0.000000):0.000000,C32T0_18:0.000000):0.000000,C32T0_17:0.000000):0.000000,C32T0_143:0.000000):0.000000,((((((C32T0_50:0.000000,((((C32T0_157:0.000000,C32T0_120:0.023589):0.008789,((C32T0_147:0.000000,C32T0_105:0.000000):0.004319,C32T0_84:0.000000):0.004351):0.000000,(((C32T0_83:0.000000,C32T0_80:0.000000):0.000000,((((C32T0_160:0.000000,C32T0_119:0.000000):0.000000,C32T0_129:0.000000):0.000000,C32T0_90:0.000000):0.000000,C32T0_61:0.000000):0.000000):0.000000,C32T0_56:0.000000):0.000000):0.004383,C32T0_11:0.004382):0.000000):0.000000,(C32T0_138:0.009612,(C32T0_124:0.023619,C32T0_88:0.000000):0.009677):0.004365):0.009091,C32T0_49:0.000000):0.004412,((C32T0_114:0.000000,C32T0_04:0.013795):0.000000,C32T0_99:0.029009):0.004370):0.000000,((((C32T0_85:0.004348,C32T0_21:0.030320):0.000000,(C32T0_36:0.000000,(C32T0_47:0.008928,C32T0_06:0.008956):0.000000):0.004400):0.000000,((((C32T0_35:0.009074,(C32T0_20:0.000000,C32T0_03:0.000000):0.004486):0.004510,C32T0_24:0.004370):0.000000,(((((C32T0_135:0.000000,C32T0_131:0.000000):0.000000,C32T0_121:0.000000):0.000000,C32T0_96:0.000000):0.000000,C32T0_57:0.000000):0.000000,C32T0_41:0.000000):0.000000):0.004402,C32T0_13:0.000000):0.004397):0.009000,C32T0_87:0.004369):0.000000):0.000000,C32T0_161:0.000000):0.000000):0.000000,(((C32T0_159:0.000000,(C32T0_158:0.000000,((C32T0_151:0.000000,C32T0_92:0.000000):0.000000,C32T0_145:0.000000):0.000000):0.000000):0.000000,C32T0_58:0.000000):0.004387,C32T0_103:0.000000):0.004356):0.000000,C32T0_31:0.004405):0.004522,C32T0_48:0.004532):0.002313,(C32T0_150:0.000000,((((C32T0_59:0.000000,C32T0_54:0.000000):0.000000,(((((C32T0_144:0.000000,C32T0_93:0.000000):0.000000,C32T0_109:0.000000):0.000000,C32T0_111:0.000000):0.000000,C32T0_89:0.000000):0.000000,C32T0_82:0.000000):0.000000):0.018877,C32T0_100:0.000000):0.004733,C32T0_55:0.004264):0.020626):0.030662):0.027391,C32T0_156:0.000000):0.009170,C32T0_137:0.019518):0.021764,C32T0_16:0.009878):0.013542,((C32T0_152:0.000000,C32T0_53:0.000000):0.004222,(C32T0_14:0.004173,C32T0_149:0.008648):0.000000):0.000000):0.004205,(C32T0_29:0.004268,(((C32T0_97:0.000000,C32T0_94:0.000000):0.004208,C32T0_09:0.000000):0.004194,C32T0_23:0.008659):0.000000):0.004264):0.000000,C32T0_45:0.000000):0.000000,C32T0_43:0.008635):0.013214,C32T0_102:0.000000):0.004257,C32T0_60:0.000000):0.000000,C32T0_153:0.000000,C32T0_91:0.000000);
