# Supplementary material for: Evidence of Recombination in Intrapatient Populations of Hepatitis C Virus
Source: PLoS One. 2008 Sep 18;3(9):e3239. doi: 10.1371/journal.pone.0003239 (PMC2528950; doi:10.1371/journal.pone.0003239)
Supplement: File S1 — Zip-compressed file with all the maximum likelihood trees used in the analyses (0.13 MB ZIP) [file pone.0003239.s004.zip › eC32T0tfa3.1_249.fas.tre]

(((((((((((((((((((((((C32T0_07:0.000000,(C32T0_31:0.000000,(C32T0_43:0.000000,(C32T0_49:0.004694,C32T0_33:0.004704):0.000000):0.000000):0.000000):0.000000,C32T0_48:0.000000):0.000000,(C32T0_18:0.000000,C32T0_17:0.000000):0.004697):0.000000,C32T0_143:0.000000):0.000000,C32T0_99:0.000000):0.000000,C32T0_50:0.000000):0.000000,((((C32T0_161:0.009408,(C32T0_150:0.004468,C32T0_98:0.000000):0.009142):0.000000,C32T0_44:0.000000):0.004544,C32T0_123:0.004874):0.004710,(C32T0_78:0.009952,(C32T0_87:0.000000,C32T0_88:0.000000):0.000000):0.004759):0.000000):0.000000,C32T0_107:0.014982):0.004686,((((((((((C32T0_160:0.000000,(((C32T0_129:0.000000,C32T0_61:0.000000):0.000000,C32T0_90:0.000000):0.000000,C32T0_80:0.000000):0.000000):0.000000,(C32T0_147:0.000000,C32T0_124:0.000000):0.004854):0.000000,(((C32T0_82:0.004794,C32T0_56:0.000000):0.000000,(C32T0_83:0.000000,C32T0_130:0.000000):0.000000):0.000000,C32T0_119:0.000000):0.004809):0.004787,C32T0_11:0.000000):0.000000,((C32T0_117:0.000000,C32T0_84:0.014651):0.004662,(C32T0_113:0.004670,C32T0_105:0.004961):0.004983):0.009824):0.005055,((((C32T0_157:0.009979,C32T0_41:0.014821):0.003757,C32T0_120:0.010545):0.021647,C32T0_95:0.000000):0.004630,(((C32T0_159:0.000000,(C32T0_151:0.000000,C32T0_145:0.000000):0.000000):0.000000,C32T0_133:0.004737):0.004705,C32T0_103:0.000000):0.000000):0.004704):0.004882,((C32T0_158:0.000000,C32T0_92:0.000000):0.000000,C32T0_58:0.000000):0.000000):0.005049,C32T0_15:0.005085):0.004560,(((C32T0_47:0.014564,(C32T0_04:0.000000,((C32T0_156:0.009413,C32T0_06:0.009209):0.000000,(C32T0_36:0.000000,C32T0_13:0.000000):0.000000):0.004628):0.000000):0.004665,((C32T0_35:0.004709,C32T0_131:0.004680):0.000000,(((C32T0_20:0.000000,C32T0_96:0.000000):0.000000,((C32T0_135:0.000000,C32T0_121:0.000000):0.000000,C32T0_03:0.004676):0.000000):0.000000,C32T0_57:0.000000):0.000000):0.000000):0.004606,C32T0_24:0.000000):0.009372):0.000000,C32T0_51:0.004706):0.004700):0.000000,(C32T0_114:0.000000,C32T0_26:0.000000):0.000000):0.000000,C32T0_27:0.014407):0.015606,((C32T0_111:0.031973,(C32T0_93:0.000000,C32T0_59:0.000000):0.005523):0.000000,((((((C32T0_144:0.000000,C32T0_109:0.000000):0.000000,C32T0_100:0.000000):0.000000,C32T0_54:0.000000):0.000000,C32T0_55:0.000000):0.000000,C32T0_101:0.004704):0.000000,C32T0_89:0.004556):0.003968):0.078939):0.027074,C32T0_21:0.016863):0.032952,C32T0_45:0.031523):0.016247,C32T0_102:0.025032):0.011285,(((C32T0_91:0.004696,(C32T0_153:0.000000,(C32T0_137:0.000000,C32T0_85:0.000000):0.000000):0.000000):0.000000,C32T0_138:0.004704):0.011129,C32T0_149:0.016183):0.003165):0.000000,C32T0_29:0.000000):0.004436,C32T0_62:0.014058):0.000000,(C32T0_09:0.000000,C32T0_23:0.000000):0.000000):0.000000,(C32T0_60:0.000000,(C32T0_94:0.004443,C32T0_97:0.004501):0.000000):0.004438):0.004433,C32T0_14:0.000000):0.000000,C32T0_16:0.030006):0.004430,C32T0_152:0.000000,C32T0_53:0.000000);
