# Supplementary material for: Evidence of Recombination in Intrapatient Populations of Hepatitis C Virus
Source: PLoS One. 2008 Sep 18;3(9):e3239. doi: 10.1371/journal.pone.0003239 (PMC2528950; doi:10.1371/journal.pone.0003239)
Supplement: File S1 — Zip-compressed file with all the maximum likelihood trees used in the analyses (0.13 MB ZIP) [file pone.0003239.s004.zip › eC32T0tfa3.249_471.fas.tre]

(((((((((((((((((((((((((((C32T0_78:0.009844,C32T0_07:0.000000):0.000000,C32T0_15:0.000000):0.000000,C32T0_26:0.000000):0.000000,C32T0_18:0.000000):0.000000,C32T0_17:0.000000):0.000000,((C32T0_33:0.000000,C32T0_95:0.000000):0.000000,C32T0_117:0.004830):0.000000):0.000000,((C32T0_123:0.000000,(C32T0_107:0.000000,C32T0_27:0.004798):0.000000):0.000000,C32T0_44:0.000000):0.000000):0.000000,(((C32T0_133:0.009818,C32T0_113:0.000000):0.004739,C32T0_130:0.000000):0.004785,(C32T0_161:0.000000,C32T0_101:0.000000):0.000000):0.000000):0.000000,C32T0_51:0.000000):0.000000,((((((((C32T0_24:0.004794,(C32T0_35:0.004819,(C32T0_20:0.000000,C32T0_03:0.000000):0.004920):0.004933):0.000000,((((((C32T0_135:0.000000,C32T0_131:0.000000):0.000000,C32T0_121:0.000000):0.000000,C32T0_96:0.000000):0.000000,C32T0_57:0.000000):0.000000,C32T0_41:0.000000):0.000000,C32T0_13:0.000000):0.000000):0.004833,((C32T0_47:0.004816,C32T0_06:0.009921):0.000000,C32T0_36:0.000000):0.004845):0.000000,C32T0_85:0.000000):0.000000,C32T0_04:0.015185):0.004857,(C32T0_114:0.000000,C32T0_99:0.032342):0.004833):0.000000,C32T0_87:0.004845):0.000000,C32T0_62:0.000000):0.000000):0.000000,C32T0_143:0.000000):0.000000,C32T0_98:0.000000):0.000000,((((((C32T0_158:0.000000,(C32T0_159:0.000000,C32T0_145:0.000000):0.000000):0.000000,C32T0_151:0.000000):0.000000,C32T0_92:0.000000):0.000000,C32T0_58:0.000000):0.004854,C32T0_103:0.000000):0.004815,((((C32T0_50:0.000000,((((C32T0_157:0.000000,C32T0_120:0.026315):0.009730,(C32T0_147:0.000000,C32T0_105:0.000000):0.004765):0.000000,(C32T0_160:0.000000,(C32T0_129:0.000000,(C32T0_119:0.000000,(C32T0_90:0.000000,(C32T0_84:0.000000,((C32T0_83:0.000000,(C32T0_61:0.000000,C32T0_56:0.000000):0.000000):0.000000,C32T0_80:0.000000):0.000000):0.000000):0.000000):0.000000):0.000000):0.000000):0.004855,C32T0_11:0.004856):0.000000):0.000000,(C32T0_138:0.005055,(C32T0_124:0.020527,C32T0_88:0.000000):0.010523):0.005049):0.010116,C32T0_49:0.000000):0.000000,C32T0_21:0.028089):0.004888):0.000000):0.000000,C32T0_31:0.004878):0.005081,C32T0_48:0.004959):0.003518,(C32T0_150:0.000000,(((C32T0_144:0.000000,(C32T0_111:0.000000,(C32T0_109:0.000000,(C32T0_93:0.000000,((C32T0_89:0.000000,C32T0_82:0.000000):0.000000,(C32T0_59:0.000000,C32T0_54:0.000000):0.000000):0.000000):0.000000):0.000000):0.000000):0.021402,C32T0_100:0.000000):0.005217,C32T0_55:0.004948):0.016921):0.033317):0.018002,C32T0_156:0.000000):0.010657,C32T0_137:0.022512):0.018182,C32T0_16:0.011281):0.015395,(((C32T0_97:0.000000,C32T0_94:0.000000):0.004762,C32T0_09:0.000000):0.004671,C32T0_14:0.000000):0.004634):0.000000,(C32T0_29:0.004921,C32T0_23:0.009824):0.004817):0.000000,(C32T0_43:0.000000,C32T0_45:0.000000):0.000000):0.000000,(C32T0_152:0.000000,C32T0_53:0.000000):0.004690):0.009637,C32T0_149:0.000000):0.009710,C32T0_102:0.004770):0.000000,C32T0_153:0.000000):0.000000,C32T0_91:0.000000,C32T0_60:0.000000);
