# Supplementary material for: Evidence of Recombination in Intrapatient Populations of Hepatitis C Virus
Source: PLoS One. 2008 Sep 18;3(9):e3239. doi: 10.1371/journal.pone.0003239 (PMC2528950; doi:10.1371/journal.pone.0003239)
Supplement: File S1 — Zip-compressed file with all the maximum likelihood trees used in the analyses (0.13 MB ZIP) [file pone.0003239.s004.zip › eC32T0tfa4.1_230.fas.tre]

(((((((((((((((((((((((((C32T0_143:0.000000,(C32T0_99:0.000000,(C32T0_18:0.000000,C32T0_17:0.000000):0.005143):0.000000):0.000000,C32T0_49:0.005139):0.000000,C32T0_48:0.000000):0.000000,C32T0_33:0.005151):0.000000,C32T0_50:0.000000):0.000000,C32T0_31:0.000000):0.000000,((C32T0_107:0.016431,C32T0_07:0.000000):0.000000,C32T0_43:0.000000):0.000000):0.000000,(C32T0_24:0.005050,(((C32T0_114:0.000000,C32T0_26:0.000000):0.000000,C32T0_51:0.005174):0.000000,C32T0_06:0.010257):0.005130):0.000000):0.000000,(C32T0_123:0.005026,(C32T0_27:0.015661,((C32T0_161:0.010311,(C32T0_150:0.004882,C32T0_98:0.000000):0.004882):0.000000,C32T0_44:0.000000):0.004972):0.000000):0.005065):0.005222,(C32T0_78:0.005318,(C32T0_87:0.000000,C32T0_88:0.000000):0.000000):0.000000):0.005222,(((((C32T0_135:0.000000,(C32T0_121:0.000000,(C32T0_131:0.005148,C32T0_03:0.005143):0.000000):0.000000):0.000000,C32T0_96:0.000000):0.000000,C32T0_57:0.000000):0.000000,C32T0_35:0.000000):0.000000,C32T0_20:0.000000):0.000000):0.005130,((((((((((C32T0_61:0.000000,(((C32T0_160:0.000000,C32T0_147:0.000000):0.000000,C32T0_124:0.000000):0.000000,C32T0_129:0.000000):0.000000):0.000000,(C32T0_90:0.000000,C32T0_80:0.000000):0.000000):0.000000,(((C32T0_82:0.000000,C32T0_56:0.000000):0.000000,(C32T0_130:0.000000,C32T0_119:0.000000):0.000000):0.000000,C32T0_83:0.000000):0.005337):0.005308,C32T0_11:0.000000):0.000000,C32T0_84:0.016428):0.005566,((((C32T0_157:0.011099,C32T0_41:0.016545):0.004111,C32T0_120:0.011777):0.024558,((C32T0_117:0.005040,C32T0_105:0.005370):0.005126,C32T0_95:0.000000):0.000000):0.005080,(((C32T0_159:0.000000,(C32T0_151:0.000000,C32T0_145:0.000000):0.000000):0.000000,(C32T0_133:0.000000,C32T0_113:0.005174):0.005228):0.005179,C32T0_103:0.000000):0.000000):0.005240):0.005391,((C32T0_158:0.000000,C32T0_92:0.000000):0.000000,C32T0_58:0.000000):0.000000):0.005264,C32T0_156:0.000000):0.005152,C32T0_15:0.010651):0.000000,(C32T0_36:0.000000,(C32T0_13:0.000000,C32T0_04:0.000000):0.000000):0.000000):0.000000):0.005536,C32T0_47:0.010329):0.013802,((((((((C32T0_144:0.000000,C32T0_109:0.000000):0.000000,C32T0_100:0.000000):0.000000,C32T0_101:0.000000):0.000000,C32T0_54:0.000000):0.000000,C32T0_55:0.000000):0.000000,C32T0_89:0.005119):0.004669,(C32T0_93:0.000000,C32T0_59:0.000000):0.006084):0.000000,C32T0_111:0.036959):0.074818):0.019113,C32T0_21:0.010478):0.032108,C32T0_45:0.037930):0.023133,C32T0_102:0.023180):0.014216,(C32T0_91:0.005272,((C32T0_137:0.000000,(C32T0_138:0.000000,C32T0_153:0.000000):0.000000):0.000000,C32T0_85:0.000000):0.000000):0.011718):0.000000,C32T0_149:0.011877):0.004040,C32T0_29:0.000000):0.004915,(C32T0_62:0.000000,C32T0_16:0.028243):0.004979):0.000000,((C32T0_09:0.000000,C32T0_23:0.000000):0.000000,C32T0_14:0.000000):0.000000):0.000000,(C32T0_152:0.000000,C32T0_53:0.000000):0.004903):0.004918,C32T0_97:0.005002):0.000000,C32T0_94:0.004926,C32T0_60:0.000000);
