# Supplementary material for: Evidence of Recombination in Intrapatient Populations of Hepatitis C Virus
Source: PLoS One. 2008 Sep 18;3(9):e3239. doi: 10.1371/journal.pone.0003239 (PMC2528950; doi:10.1371/journal.pone.0003239)
Supplement: File S1 — Zip-compressed file with all the maximum likelihood trees used in the analyses (0.13 MB ZIP) [file pone.0003239.s004.zip › eC32T0tfa4.231_471.fas.tre]

(((((((((((((((((((((((((((C32T0_78:0.013800,C32T0_62:0.000000):0.000000,C32T0_26:0.000000):0.000000,C32T0_17:0.000000):0.000000,C32T0_44:0.000000):0.000000,C32T0_33:0.000000):0.000000,((C32T0_123:0.000000,C32T0_143:0.000000):0.000000,(C32T0_161:0.000000,C32T0_27:0.004390):0.000000):0.000000):0.000000,C32T0_107:0.000000):0.000000,C32T0_101:0.000000):0.000000,C32T0_18:0.000000):0.000000,C32T0_07:0.000000):0.000000,((((C32T0_138:0.009770,C32T0_88:0.009814):0.004442,(((((C32T0_157:0.000000,C32T0_120:0.023676):0.008867,(((C32T0_147:0.000000,C32T0_105:0.000000):0.000000,C32T0_124:0.023589):0.004383,C32T0_84:0.000000):0.004395):0.000000,((C32T0_119:0.000000,((C32T0_80:0.000000,(C32T0_61:0.000000,C32T0_56:0.000000):0.000000):0.000000,(C32T0_83:0.000000,C32T0_90:0.000000):0.000000):0.000000):0.000000,(C32T0_129:0.000000,C32T0_160:0.000000):0.000000):0.000000):0.004487,C32T0_11:0.004375):0.004659,C32T0_50:0.000000):0.000000):0.009181,C32T0_49:0.000000):0.004453,C32T0_31:0.004443):0.000000):0.000000,((C32T0_114:0.000000,C32T0_99:0.029387):0.004416,C32T0_87:0.004407):0.000000):0.000000,C32T0_48:0.009007):0.004403,(((C32T0_85:0.002051,C32T0_21:0.033945):0.011649,(C32T0_47:0.004490,(C32T0_36:0.000000,C32T0_06:0.008948):0.004291):0.004581):0.000000,(((((C32T0_35:0.009101,(C32T0_20:0.000000,C32T0_03:0.000000):0.004451):0.004589,C32T0_24:0.004391):0.000000,(((((C32T0_135:0.000000,C32T0_121:0.000000):0.000000,C32T0_131:0.000000):0.000000,C32T0_41:0.000000):0.000000,C32T0_96:0.000000):0.000000,C32T0_57:0.000000):0.000000):0.000000,C32T0_13:0.004410):0.004414,C32T0_04:0.013782):0.000000):0.004405):0.000000,(C32T0_15:0.000000,((((C32T0_133:0.009342,C32T0_113:0.004524):0.004381,C32T0_130:0.000000):0.004352,((C32T0_117:0.004370,C32T0_95:0.000000):0.000000,C32T0_98:0.000000):0.000000):0.000000,C32T0_51:0.000000):0.000000):0.000000):0.000000,(((C32T0_159:0.000000,(C32T0_158:0.000000,(C32T0_151:0.000000,(C32T0_92:0.000000,C32T0_58:0.000000):0.000000):0.000000):0.000000):0.000000,C32T0_145:0.000000):0.004393,C32T0_103:0.000000):0.004361):0.005280,(C32T0_150:0.000000,(((((C32T0_111:0.000000,(C32T0_109:0.000000,(C32T0_89:0.000000,(C32T0_59:0.000000,C32T0_54:0.000000):0.000000):0.000000):0.000000):0.000000,(C32T0_144:0.000000,C32T0_93:0.000000):0.000000):0.000000,C32T0_82:0.004459):0.019073,C32T0_100:0.000000):0.004959,C32T0_55:0.004117):0.026562):0.032821):0.028542,C32T0_156:0.000000):0.015892,C32T0_137:0.018689):0.022267,C32T0_16:0.009975):0.013641,((C32T0_152:0.000000,C32T0_53:0.000000):0.004272,(C32T0_14:0.004221,C32T0_149:0.008747):0.000000):0.000000):0.004253,(C32T0_29:0.004317,(((C32T0_97:0.000000,C32T0_94:0.000000):0.004255,C32T0_09:0.000000):0.004239,C32T0_23:0.008762):0.000000):0.004315):0.000000,C32T0_45:0.000000):0.000000,C32T0_43:0.008739):0.013364,C32T0_102:0.000000):0.004312,C32T0_91:0.000000):0.000000,C32T0_153:0.000000,C32T0_60:0.000000);
