# Supplementary material for: Evidence of Recombination in Intrapatient Populations of Hepatitis C Virus
Source: PLoS One. 2008 Sep 18;3(9):e3239. doi: 10.1371/journal.pone.0003239 (PMC2528950; doi:10.1371/journal.pone.0003239)
Supplement: File S1 — Zip-compressed file with all the maximum likelihood trees used in the analyses (0.13 MB ZIP) [file pone.0003239.s004.zip › eC32T0tfa.fas.tre]

((((((((((((((((((((((C32T0_07:0.000000,C32T0_143:0.000000):0.000000,((C32T0_33:0.002357,C32T0_31:0.002362):0.000000,(C32T0_18:0.000000,C32T0_17:0.000000):0.002356):0.000000):0.000000,(((C32T0_88:0.010021,C32T0_50:0.000000):0.004918,C32T0_49:0.002518):0.002292,(C32T0_87:0.002625,C32T0_78:0.010153):0.002139):0.000000):0.000000,(C32T0_107:0.007317,(C32T0_99:0.015851,C32T0_48:0.002395):0.002409):0.000000):0.000000,(C32T0_114:0.002347,(C32T0_26:0.000000,((((C32T0_04:0.007608,((((C32T0_47:0.012273,C32T0_36:0.000000):0.002211,C32T0_06:0.007317):0.002561,C32T0_13:0.000000):0.002410,((((C32T0_35:0.004914,(C32T0_20:0.000000,C32T0_03:0.002394):0.002366):0.002437,C32T0_131:0.002393):0.000000,((C32T0_135:0.000000,(C32T0_121:0.000000,C32T0_96:0.000000):0.000000):0.000000,C32T0_57:0.000000):0.000000):0.000000,C32T0_24:0.004798):0.002435):0.002223):0.005052,C32T0_15:0.002358):0.000000,(((((C32T0_159:0.000000,C32T0_145:0.000000):0.000000,C32T0_151:0.000000):0.004738,C32T0_103:0.000000):0.002425,((((((C32T0_119:0.000000,(C32T0_83:0.000000,C32T0_56:0.000000):0.000000):0.000000,(C32T0_11:0.007298,(((C32T0_147:0.000000,C32T0_124:0.012625):0.000000,(C32T0_84:0.007553,C32T0_105:0.005000):0.004861):0.004832,((((C32T0_160:0.000000,C32T0_61:0.000000):0.000000,C32T0_80:0.000000):0.000000,C32T0_90:0.000000):0.000000,C32T0_129:0.000000):0.000000):0.000000):0.002376):0.007246,C32T0_130:0.000000):0.008234,(C32T0_133:0.007092,C32T0_113:0.002719):0.006110):0.002684,C32T0_117:0.003475):0.003609,C32T0_95:0.000000):0.002306):0.005008,(((C32T0_158:0.000000,C32T0_92:0.000000):0.000000,C32T0_58:0.000000):0.002620,((C32T0_156:0.004931,C32T0_43:0.036516):0.010723,(C32T0_150:0.003845,C32T0_82:0.041979):0.024169):0.002516):0.002367):0.002396):0.002325,C32T0_51:0.002358):0.002410):0.000000):0.002347):0.002349,C32T0_123:0.002345):0.000000,C32T0_27:0.009682):0.002327,C32T0_44:0.000000):0.000000,C32T0_161:0.004731):0.001044,(((C32T0_157:0.009320,C32T0_120:0.015916):0.024343,C32T0_41:0.000884):0.016778,C32T0_98:0.000000):0.003624):0.008115,((C32T0_55:0.001968,(C32T0_100:0.000000,(C32T0_89:0.002363,(((C32T0_144:0.000000,C32T0_54:0.000000):0.000000,C32T0_109:0.000000):0.000000,(C32T0_111:0.015980,(C32T0_93:0.000000,C32T0_59:0.000000):0.002559):0.002283):0.000000):0.009763):0.002747):0.032080,C32T0_101:0.000000):0.028423):0.010980,C32T0_21:0.033732):0.024248,C32T0_62:0.000000):0.015996,C32T0_138:0.013369):0.001605,C32T0_85:0.002732):0.017232,C32T0_137:0.007123):0.020344,C32T0_16:0.023510):0.009144,((C32T0_29:0.004624,(((((C32T0_152:0.000000,C32T0_53:0.000000):0.006915,C32T0_14:0.000000):0.004616,C32T0_09:0.000000):0.000000,(C32T0_97:0.002250,C32T0_94:0.002382):0.004665):0.002270,C32T0_23:0.004622):0.000000):0.002387,C32T0_45:0.024434):0.000000):0.005299,C32T0_149:0.011974):0.004740,C32T0_60:0.003015):0.009201,C32T0_102:0.012423):0.000000,C32T0_153:0.000000,C32T0_91:0.002352);
