# Supplementary material for: Evidence of Recombination in Intrapatient Populations of Hepatitis C Virus
Source: PLoS One. 2008 Sep 18;3(9):e3239. doi: 10.1371/journal.pone.0003239 (PMC2528950; doi:10.1371/journal.pone.0003239)
Supplement: File S1 — Zip-compressed file with all the maximum likelihood trees used in the analyses (0.13 MB ZIP) [file pone.0003239.s004.zip › EC230T-clones1.1_312.fas.tre]

(((((((((((((((((C230T_51:0.000000,C230T_13:0.000000):0.000000,C230T_16:0.000000):0.000000,C230T_37:0.003432):0.000000,C230T_50:0.014737):0.003430,C230T_47:0.000000):0.003327,((C230T_12:0.006961,C230T_02:0.003456):0.003297,C230T_14:0.003404):0.000000):0.003486,C230T_49:0.003562):0.007143,C230T_38:0.007005):0.000000,C230T_39:0.007077):0.000000,C230T_52:0.010854):0.041178,C230T_10:0.008212):0.030476,(C230T_56:0.010864,C230T_22:0.008096):0.027053):0.011945,(C230T_20:0.000000,(C230T_54:0.000000,((C230T_57:0.007188,C230T_48:0.000000):0.000000,C230T_45:0.011158):0.007265):0.003600):0.027091):0.002789,C230T_18:0.004156):0.000000,(C230T_30:0.025207,((C230T_09:0.009025,C230T_01:0.001818):0.016675,C230T_55:0.000000):0.013818):0.006639):0.002209,C230T_40:0.007966):0.008369,C230T_29:0.003536,C230T_24:0.000000);
