# Supplementary material for: Evidence of Recombination in Intrapatient Populations of Hepatitis C Virus
Source: PLoS One. 2008 Sep 18;3(9):e3239. doi: 10.1371/journal.pone.0003239 (PMC2528950; doi:10.1371/journal.pone.0003239)
Supplement: File S1 — Zip-compressed file with all the maximum likelihood trees used in the analyses (0.13 MB ZIP) [file pone.0003239.s004.zip › EC230T-clones1.313_534.fas.tre]

(((((((((C230T_39:0.004682,((C230T_24:0.000000,C230T_10:0.000000):0.000000,(C230T_56:0.004682,(C230T_47:0.000000,C230T_18:0.009556):0.004702):0.000000):0.000000):0.004707,(C230T_40:0.000000,(C230T_38:0.004662,C230T_20:0.009653):0.000000):0.000000):0.000000,C230T_22:0.015066):0.004614,((C230T_51:0.009335,(((((C230T_12:0.009450,C230T_30:0.000000):0.004652,C230T_48:0.009418):0.000000,C230T_50:0.000000):0.000000,C230T_54:0.004638):0.004580,C230T_14:0.004569):0.000000):0.004634,C230T_09:0.014467):0.000000):0.031549,C230T_01:0.000000):0.000000,C230T_49:0.020141):0.004727,((C230T_16:0.000000,C230T_45:0.000000):0.000000,(C230T_57:0.000000,C230T_52:0.000000):0.000000):0.004763):0.004773,C230T_37:0.004587):0.000000,((C230T_55:0.000000,C230T_02:0.000000):0.000000,C230T_13:0.000000):0.000000,C230T_29:0.000000);
