# Supplementary material for: Evidence of Recombination in Intrapatient Populations of Hepatitis C Virus
Source: PLoS One. 2008 Sep 18;3(9):e3239. doi: 10.1371/journal.pone.0003239 (PMC2528950; doi:10.1371/journal.pone.0003239)
Supplement: File S1 — Zip-compressed file with all the maximum likelihood trees used in the analyses (0.13 MB ZIP) [file pone.0003239.s004.zip › EC230T-clones2.1_223.fas.tre]

((((((((((((((C230T_16:0.000000,C230T_13:0.000000):0.000000,C230T_51:0.000000):0.000000,C230T_37:0.005530):0.000000,C230T_50:0.025124):0.005524,C230T_47:0.000000):0.005332,(((C230T_38:0.000000,C230T_12:0.005339):0.000000,C230T_02:0.005382):0.005504,C230T_14:0.005529):0.000000):0.005924,C230T_39:0.005731):0.005817,C230T_49:0.000000):0.000675,C230T_52:0.011155):0.040482,C230T_10:0.000000):0.040224,C230T_30:0.000000):0.026758,(C230T_40:0.012455,(C230T_55:0.000000,C230T_18:0.005337):0.004269):0.006651):0.000000,(C230T_56:0.000000,(((C230T_09:0.005358,((C230T_01:0.005034,C230T_20:0.000000):0.005350,(C230T_57:0.011218,(C230T_54:0.000000,C230T_48:0.000000):0.000000):0.000000):0.005672):0.012196,C230T_45:0.000000):0.017317,C230T_22:0.000000):0.010959):0.032759):0.006060,C230T_29:0.005342,C230T_24:0.000000);
