# Supplementary material for: Evidence of Recombination in Intrapatient Populations of Hepatitis C Virus
Source: PLoS One. 2008 Sep 18;3(9):e3239. doi: 10.1371/journal.pone.0003239 (PMC2528950; doi:10.1371/journal.pone.0003239)
Supplement: File S1 — Zip-compressed file with all the maximum likelihood trees used in the analyses (0.13 MB ZIP) [file pone.0003239.s004.zip › EC230T-clones2.224_534.fas.tre]

(((((((((C230T_55:0.000000,C230T_02:0.000000):0.000000,C230T_13:0.000000):0.000000,C230T_37:0.003479):0.000000,(C230T_12:0.007443,(C230T_30:0.015906,((((((C230T_24:0.000000,(C230T_10:0.007297,C230T_18:0.010972):0.000000):0.000000,((((C230T_54:0.000000,C230T_48:0.018332):0.006421,C230T_20:0.007859):0.012396,C230T_40:0.000000):0.003542,(C230T_56:0.007157,C230T_22:0.024373):0.012043):0.000000):0.011315,(C230T_39:0.007070,C230T_38:0.007146):0.000000):0.007336,C230T_47:0.003786):0.006962,C230T_51:0.003432):0.000000,((C230T_09:0.014050,C230T_50:0.003333):0.000000,C230T_14:0.003371):0.003443):0.002982):0.003685):0.015324):0.003590,(C230T_01:0.000000,C230T_49:0.014794):0.003591):0.003653,C230T_16:0.000000):0.007273,C230T_52:0.000000):0.012761,C230T_29:0.007144):0.021935,C230T_57:0.000000,C230T_45:0.000000);
