# Supplementary material for: Evidence of Recombination in Intrapatient Populations of Hepatitis C Virus
Source: PLoS One. 2008 Sep 18;3(9):e3239. doi: 10.1371/journal.pone.0003239 (PMC2528950; doi:10.1371/journal.pone.0003239)
Supplement: File S1 — Zip-compressed file with all the maximum likelihood trees used in the analyses (0.13 MB ZIP) [file pone.0003239.s004.zip › EC230T-clones.fas.tre]

((((((((((C230T_50:0.014355,C230T_51:0.002608):0.003583,(C230T_14:0.006784,(C230T_12:0.009312,(C230T_02:0.004445,(C230T_37:0.002334,(((C230T_52:0.007160,C230T_49:0.012048):0.004950,C230T_16:0.000000):0.004436,C230T_13:0.000000):0.002125):0.002178):0.010595):0.004449):0.000000):0.002676,(C230T_47:0.004232,(C230T_39:0.009655,C230T_38:0.007128):0.004576):0.001589):0.029810,C230T_09:0.014173):0.000000,(C230T_01:0.000000,C230T_55:0.016535):0.015964):0.017220,((C230T_56:0.004896,C230T_22:0.019437):0.017479,(((C230T_10:0.020513,C230T_30:0.009862):0.015070,(C230T_40:0.006944,C230T_18:0.011678):0.002037):0.000000,(C230T_29:0.022339,C230T_24:0.000000):0.002395):0.004159):0.007353):0.013072,C230T_20:0.008263):0.002831,C230T_54:0.000000):0.006953,C230T_48:0.004194):0.016040,C230T_57:0.004523,C230T_45:0.007559);
