# Supplementary material for: Evidence of Recombination in Intrapatient Populations of Hepatitis C Virus
Source: PLoS One. 2008 Sep 18;3(9):e3239. doi: 10.1371/journal.pone.0003239 (PMC2528950; doi:10.1371/journal.pone.0003239)
Supplement: File S1 — Zip-compressed file with all the maximum likelihood trees used in the analyses (0.13 MB ZIP) [file pone.0003239.s004.zip › EC300T-clones2.1_242.fas.tre]

((((((((((((((C300T_24:0.000000,C300T_19:0.000000):0.000000,C300T_42:0.003870):0.000000,((C300T_14:0.000000,C300T_13:0.000000):0.003839,(C300T_18:0.000000,C300T_21:0.000000):0.000000):0.000000):0.000000,C300T_20:0.000000):0.000000,C300T_25:0.000000):0.000000,((C300T_39:0.000000,C300T_28:0.000000):0.000000,(C300T_05:0.000000,C300T_26:0.000000):0.003855):0.000000):0.000000,C300T_27:0.007906):0.003865,(C300T_07:0.000000,C300T_04:0.000000):0.000000):0.007723,(C300T_06:0.011930,C300T_01:0.000000):0.000000):0.069883,((C300T_02:0.000000,(C300T_38:0.000000,C300T_10:0.000000):0.000000):0.000000,C300T_17:0.004237):0.048618):0.023607,C300T_16:0.000000):0.008414,C300T_11:0.013247):0.034187,C300T_12:0.045572):0.021529,C300T_40:0.000000,C300T_31:0.000000);
