# Supplementary material for: Evidence of Recombination in Intrapatient Populations of Hepatitis C Virus
Source: PLoS One. 2008 Sep 18;3(9):e3239. doi: 10.1371/journal.pone.0003239 (PMC2528950; doi:10.1371/journal.pone.0003239)
Supplement: File S1 — Zip-compressed file with all the maximum likelihood trees used in the analyses (0.13 MB ZIP) [file pone.0003239.s004.zip › EC300T-clones.fas.tre]

(((((((((((((C300T_28:0.000000,C300T_20:0.000000):0.000000,(C300T_18:0.000000,((C300T_05:0.000000,C300T_26:0.000000):0.001906,(C300T_14:0.000000,C300T_13:0.000000):0.003821):0.000000):0.000000):0.000000,C300T_21:0.000000):0.000000,C300T_06:0.009834):0.000000,(C300T_04:0.009909,C300T_01:0.102796):0.008104):0.002305,C300T_42:0.003477):0.004055,C300T_07:0.011299):0.006474,((C300T_39:0.000000,C300T_25:0.000000):0.005732,C300T_19:0.001929):0.002079):0.003450,C300T_24:0.006026):0.003957,C300T_27:0.014424):0.032985,(((C300T_02:0.000000,C300T_38:0.000000):0.000000,C300T_10:0.000000):0.002747,C300T_17:0.019850):0.019650):0.008728,((C300T_40:0.004105,C300T_31:0.003748):0.007381,C300T_12:0.034183):0.012764):0.020217,C300T_16:0.000000,C300T_11:0.009809);
