# Supplementary material for: Evidence of Recombination in Intrapatient Populations of Hepatitis C Virus
Source: PLoS One. 2008 Sep 18;3(9):e3239. doi: 10.1371/journal.pone.0003239 (PMC2528950; doi:10.1371/journal.pone.0003239)
Supplement: File S1 — Zip-compressed file with all the maximum likelihood trees used in the analyses (0.13 MB ZIP) [file pone.0003239.s004.zip › EC300Ttfa1.1_260.tre]

((((((((((((((EC300T24:0.000000,(((EC300T42:0.003655,(EC300T14:0.000000,EC300T13:0.000000):0.003623):0.000000,EC300T19:0.000000):0.000000,(EC300T25:0.000000,EC300T20:0.000000):0.000000):0.000000):0.000000,(EC300T05:0.000000,EC300T26:0.000000):0.003636):0.000000,EC300T39:0.000000):0.000000,EC300T28:0.000000):0.000000,EC300T21:0.000000):0.000000,EC300T18:0.000000):0.000000,EC300T27:0.007457):0.003652,(EC300T07:0.000000,EC300T04:0.000000):0.000000):0.007316,(EC300T06:0.011325,EC300T01:0.000000):0.000000):0.066794,(((EC300T02:0.000000,EC300T38:0.000000):0.000000,EC300T10:0.000000):0.000000,EC300T17:0.003930):0.045348):0.022302,EC300T16:0.000000):0.007898,EC300T11:0.012351):0.032089,EC300T12:0.042566):0.019940,EC300T40:0.000000,EC300T31:0.000000);
