# Supplementary material for: Evidence of Recombination in Intrapatient Populations of Hepatitis C Virus
Source: PLoS One. 2008 Sep 18;3(9):e3239. doi: 10.1371/journal.pone.0003239 (PMC2528950; doi:10.1371/journal.pone.0003239)
Supplement: File S1 — Zip-compressed file with all the maximum likelihood trees used in the analyses (0.13 MB ZIP) [file pone.0003239.s004.zip › EC300Ttfa1.261_450.tre]

(((((((((((((EC300T14:0.000000,EC300T13:0.000000):0.005406,(EC300T04:0.000000,EC300T12:0.000000):0.000000):0.000000,(EC300T05:0.000000,EC300T18:0.000000):0.000000):0.000000,EC300T21:0.000000):0.000000,EC300T26:0.000000):0.000000,EC300T20:0.000000):0.000000,EC300T28:0.000000):0.000000,EC300T06:0.005503):0.005443,(EC300T01:0.010858,(((((EC300T02:0.000000,(EC300T38:0.000000,EC300T10:0.000000):0.000000):0.000000,(EC300T39:0.000000,EC300T25:0.000000):0.005315):0.005176,EC300T19:0.005569):0.005605,((EC300T40:0.011060,EC300T24:0.010873):0.000000,EC300T31:0.005152):0.011334):0.000000,EC300T17:0.042857):0.023670):0.000000):0.005442,EC300T42:0.000000):0.029393,EC300T07:0.000000):0.038837,EC300T27:0.005330):0.000000,EC300T11:0.000000,EC300T16:0.000000);
