# Supplementary material for: Evidence of Recombination in Intrapatient Populations of Hepatitis C Virus
Source: PLoS One. 2008 Sep 18;3(9):e3239. doi: 10.1371/journal.pone.0003239 (PMC2528950; doi:10.1371/journal.pone.0003239)
Supplement: File S1 — Zip-compressed file with all the maximum likelihood trees used in the analyses (0.13 MB ZIP) [file pone.0003239.s004.zip › EC0600-clones3.1_357.fas.tre]

((((((((((((((((C0600_52:0.002675,C0600_36:0.002675):0.000000,C0600_47:0.000000):0.000000,C0600_113:0.000000):0.000000,(C0600_46:0.000000,C0600_08:0.000000):0.000000):0.000000,C0600_20:0.000000):0.000000,(C0600_14:0.002671,C0600_11:0.014832):0.000000):0.000000,C0600_40:0.005419):0.000000,(C0600_01:0.000000,(C0600_30:0.000000,(C0600_38:0.000000,C0600_07:0.000000):0.000000):0.000000):0.005429):0.027662,C0600_32:0.061667):0.119303,(C0600_22:0.018903,(C0600_86:0.005193,C0600_24:0.003154):0.010262):0.000000):0.069349,C0600_65:0.002344):0.029937,C0600_45:0.005725):0.000000,C0600_111:0.002775):0.000000,C0600_69:0.000000):0.000000,C0600_27:0.002774):0.002775,C0600_89:0.000000,C0600_82:0.000000);
