# Supplementary material for: Evidence of Recombination in Intrapatient Populations of Hepatitis C Virus
Source: PLoS One. 2008 Sep 18;3(9):e3239. doi: 10.1371/journal.pone.0003239 (PMC2528950; doi:10.1371/journal.pone.0003239)
Supplement: File S1 — Zip-compressed file with all the maximum likelihood trees used in the analyses (0.13 MB ZIP) [file pone.0003239.s004.zip › EC0600-clones4.1_135.fas.tre]

(((((((((((C0600_47:0.000000,(C0600_46:0.000000,((((C0600_22:0.000000,C0600_20:0.000000):0.000000,C0600_24:0.007528):0.000000,(C0600_38:0.000000,C0600_40:0.000000):0.000000):0.000000,((C0600_11:0.000000,C0600_07:0.000000):0.000000,C0600_30:0.000000):0.000000):0.000000):0.000000):0.000000,C0600_36:0.000000):0.000000,C0600_52:0.000000):0.000000,C0600_86:0.000000):0.000000,C0600_113:0.000000):0.000000,C0600_08:0.000000):0.000000,C0600_01:0.000000):0.007518,C0600_14:0.000000):0.087563,C0600_45:0.000000):0.007380,(C0600_69:0.000000,(C0600_89:0.000000,(C0600_65:0.000000,(C0600_32:0.000000,C0600_82:0.000000):0.000000):0.000000):0.000000):0.000000):0.000000,C0600_111:0.007318,C0600_27:0.007338);
