# Supplementary material for: Evidence of Recombination in Intrapatient Populations of Hepatitis C Virus
Source: PLoS One. 2008 Sep 18;3(9):e3239. doi: 10.1371/journal.pone.0003239 (PMC2528950; doi:10.1371/journal.pone.0003239)
Supplement: File S1 — Zip-compressed file with all the maximum likelihood trees used in the analyses (0.13 MB ZIP) [file pone.0003239.s004.zip › EC0600-clones4.136_534.fas.tre]

(((((((((((((C0600_11:0.024961,(C0600_14:0.000000,C0600_20:0.000000):0.000000):0.000000,C0600_113:0.000000):0.000000,C0600_46:0.000000):0.000000,(C0600_52:0.005096,C0600_08:0.002521):0.000000):0.000000,((C0600_40:0.007811,C0600_36:0.002565):0.002513,((C0600_30:0.002522,C0600_01:0.002546):0.000000,(C0600_38:0.000000,C0600_07:0.000000):0.002520):0.005090):0.000000):0.000000,C0600_47:0.002521):0.027468,C0600_32:0.000000):0.061694,C0600_65:0.002240):0.012832,(C0600_86:0.003818,C0600_24:0.003868):0.007763):0.015898,(C0600_111:0.000000,C0600_69:0.000000):0.000000):0.007815,C0600_22:0.021639):0.000000,(C0600_45:0.005163,C0600_27:0.059331):0.000000):0.005163,C0600_89:0.000000,C0600_82:0.000000);
