# Supplementary material for: Evidence of Recombination in Intrapatient Populations of Hepatitis C Virus
Source: PLoS One. 2008 Sep 18;3(9):e3239. doi: 10.1371/journal.pone.0003239 (PMC2528950; doi:10.1371/journal.pone.0003239)
Supplement: File S1 — Zip-compressed file with all the maximum likelihood trees used in the analyses (0.13 MB ZIP) [file pone.0003239.s004.zip › EC0600-clones.fas.tre]

(((((((((((((C0600_46:0.000000,(C0600_52:0.003702,C0600_20:0.000000):0.000000):0.000000,C0600_113:0.000000):0.000000,((C0600_40:0.005675,C0600_36:0.001871):0.001826,((C0600_30:0.001840,C0600_01:0.001854):0.000000,(C0600_38:0.000000,C0600_07:0.000000):0.001836):0.003705):0.000000):0.000000,(C0600_47:0.001833,C0600_08:0.001833):0.000000):0.000000,C0600_11:0.018252):0.001830,C0600_14:0.000000):0.013459,C0600_32:0.034555):0.053478,(C0600_22:0.018904,(C0600_86:0.003469,C0600_24:0.004148):0.007170):0.000000):0.040013,C0600_65:0.002500):0.020373,(C0600_111:0.001890,C0600_69:0.000000):0.000000):0.005799,C0600_27:0.046904):0.000000,C0600_45:0.005868):0.003826,C0600_89:0.000000,C0600_82:0.000000);
