# Supplementary material for: Evidence of Recombination in Intrapatient Populations of Hepatitis C Virus
Source: PLoS One. 2008 Sep 18;3(9):e3239. doi: 10.1371/journal.pone.0003239 (PMC2528950; doi:10.1371/journal.pone.0003239)
Supplement: File S1 — Zip-compressed file with all the maximum likelihood trees used in the analyses (0.13 MB ZIP) [file pone.0003239.s004.zip › EC0600tfa1.1_176.tre]

((((((((((((EC060040:0.000000,(((EC060024:0.005772,EC060020:0.000000):0.000000,EC060022:0.000000):0.000000,EC060011:0.000000):0.000000):0.000000,EC060038:0.000000):0.000000,EC060052:0.000000):0.000000,((EC060036:0.005772,EC060030:0.000000):0.000000,(EC0600113:0.000000,EC060008:0.000000):0.000000):0.000000):0.000000,EC060047:0.000000):0.000000,EC060046:0.000000):0.000000,(EC060007:0.000000,EC060001:0.000000):0.000000):0.000001,EC060086:0.005771):0.005771,EC060014:0.000000):0.092987,EC060045:0.000000):0.005652,((EC060065:0.000000,EC060089:0.000000):0.000000,((EC060032:0.000000,EC060082:0.000000):0.000000,EC060069:0.000000):0.000000):0.000000):0.000000,EC0600111:0.005613,EC060027:0.005624);
