# Supplementary material for: Evidence of Recombination in Intrapatient Populations of Hepatitis C Virus
Source: PLoS One. 2008 Sep 18;3(9):e3239. doi: 10.1371/journal.pone.0003239 (PMC2528950; doi:10.1371/journal.pone.0003239)
Supplement: File S1 — Zip-compressed file with all the maximum likelihood trees used in the analyses (0.13 MB ZIP) [file pone.0003239.s004.zip › EC5703-clones1.1_264.fas.tre]

((((((((((C5703_35:0.003819,(C5703_01:0.000000,((C5703_27:0.000000,C5703_54:0.003819):0.000000,C5703_17:0.000000):0.000000):0.000000):0.000000,(((((C5703_18:0.000000,C5703_15:0.003767):0.007644,(C5703_14:0.000000,C5703_10:0.000000):0.000000):0.003830,(C5703_56:0.000000,(C5703_55:0.000000,C5703_43:0.000000):0.000000):0.003812):0.000000,C5703_37:0.000000):0.000000,C5703_04:0.000000):0.000000):0.000000,((C5703_59:0.003830,C5703_45:0.000000):0.000000,C5703_58:0.000000):0.000000):0.000000,((((C5703_28:0.000000,(((C5703_44:0.003849,C5703_47:0.003845):0.000000,(C5703_25:0.003856,C5703_40:0.003856):0.000000):0.000000,((C5703_48:0.000000,C5703_38:0.000000):0.000000,C5703_32:0.000000):0.000000):0.000000):0.000000,C5703_13:0.000000):0.003836,C5703_34:0.000000):0.000000,C5703_02:0.000000):0.000000):0.000000,(((C5703_05:0.000000,C5703_51:0.000000):0.000000,C5703_21:0.003830):0.000000,C5703_20:0.000000):0.000000):0.000000,C5703_23:0.000000):0.003826,C5703_16:0.000000):0.047537,(C5703_22:0.030102,C5703_30:0.030268):0.023558):0.075414,((C5703_46:0.000000,C5703_36:0.000000):0.000000,(C5703_12:0.000000,C5703_33:0.000000):0.007681):0.000000):0.029108,C5703_29:0.000000,C5703_19:0.000000);
