# Supplementary material for: Evidence of Recombination in Intrapatient Populations of Hepatitis C Virus
Source: PLoS One. 2008 Sep 18;3(9):e3239. doi: 10.1371/journal.pone.0003239 (PMC2528950; doi:10.1371/journal.pone.0003239)
Supplement: File S1 — Zip-compressed file with all the maximum likelihood trees used in the analyses (0.13 MB ZIP) [file pone.0003239.s004.zip › eG08T0tfa1.1_249.fas.tre]

((((((((((((((((((((((((G08T0_151:0.000000,((G08T0_185:0.000000,(G08T0_190:0.000000,G08T0_35:0.000000):0.004163):0.000000,G08T0_19:0.000000):0.000000):0.000000,G08T0_181:0.000000):0.000000,((G08T0_203:0.000000,G08T0_201:0.000000):0.000000,((G08T0_217:0.000000,G08T0_198:0.000000):0.000000,G08T0_167:0.000000):0.008453):0.000000):0.000000,G08T0_206:0.000000):0.000000,G08T0_196:0.000000):0.000000,G08T0_56:0.000000):0.000000,G08T0_110:0.000000):0.000000,((G08T0_194:0.004224,G08T0_127:0.000000):0.004196,(G08T0_108:0.004157,G08T0_14:0.000000):0.004160):0.000000):0.000000,(G08T0_199:0.000000,G08T0_192:0.000000):0.000000):0.000000,G08T0_52:0.000000):0.000000,G08T0_77:0.000000):0.000000,G08T0_49:0.000000):0.000000,(((G08T0_200:0.000000,G08T0_50:0.000000):0.000000,(G08T0_133:0.004145,(G08T0_112:0.023787,G08T0_58:0.000000):0.032598):0.009083):0.004175,(G08T0_136:0.004166,((G08T0_115:0.000000,G08T0_21:0.000000):0.000000,G08T0_13:0.000000):0.000000):0.004163):0.000000):0.000000,((G08T0_155:0.000000,G08T0_32:0.000000):0.009040,(((G08T0_16:0.000000,G08T0_144:0.000000):0.000000,(G08T0_11:0.000000,G08T0_187:0.000000):0.000000):0.000000,G08T0_103:0.000000):0.008501):0.000000):0.000000,(((((G08T0_189:0.000000,G08T0_157:0.000000):0.000000,G08T0_120:0.004137):0.000000,G08T0_141:0.004196):0.004186,((G08T0_122:0.004262,G08T0_85:0.000000):0.004369,(G08T0_57:0.000000,G08T0_23:0.000000):0.000000):0.004218):0.000000,(G08T0_124:0.018559,G08T0_17:0.007998):0.013810):0.004157):0.009203,((((((((G08T0_212:0.000000,G08T0_42:0.000000):0.000000,(((G08T0_149:0.000000,G08T0_146:0.000000):0.000000,G08T0_114:0.000000):0.000000,G08T0_37:0.008941):0.004227):0.000000,((G08T0_129:0.000000,G08T0_91:0.000000):0.000000,G08T0_01:0.008476):0.004230):0.005768,G08T0_02:0.057267):0.002959,(G08T0_107:0.000000,G08T0_76:0.000000):0.003959):0.004519,((G08T0_138:0.000000,G08T0_29:0.004246):0.000000,G08T0_31:0.008308):0.021461):0.003736,((G08T0_191:0.000000,((G08T0_47:0.000000,G08T0_20:0.000000):0.000000,G08T0_54:0.000000):0.000000):0.000000,G08T0_88:0.008276):0.011676):0.007066,(G08T0_62:0.008868,G08T0_15:0.019459):0.003974):0.008096):0.041314,G08T0_113:0.046634):0.013734,G08T0_36:0.000000):0.031502,(G08T0_180:0.000000,G08T0_48:0.004143):0.055925):0.000000,(((((((((G08T0_205:0.000000,G08T0_195:0.000000):0.000000,G08T0_04:0.000000):0.000000,G08T0_87:0.031834):0.004208,(((G08T0_70:0.000000,((G08T0_69:0.004014,((G08T0_03:0.000000,G08T0_08:0.000000):0.000000,G08T0_73:0.004093):0.000000):0.004013,G08T0_65:0.012390):0.000000):0.000000,G08T0_22:0.004026):0.000000,G08T0_30:0.008092):0.004150):0.004401,G08T0_64:0.003898):0.004341,((((G08T0_145:0.000000,(G08T0_40:0.000000,(G08T0_24:0.000000,G08T0_05:0.000000):0.000000):0.000000):0.000000,G08T0_140:0.004062):0.008272,G08T0_12:0.027023):0.000000,G08T0_139:0.000000):0.012348):0.000000,G08T0_79:0.008730):0.008785,G08T0_125:0.008744):0.008253,G08T0_78:0.000000):0.000000):0.004103,G08T0_06:0.004129):0.008857,G08T0_183:0.000000):0.043947,G08T0_106:0.000000):0.012612,G08T0_204:0.000000,G08T0_68:0.004110);
