# Supplementary material for: Evidence of Recombination in Intrapatient Populations of Hepatitis C Virus
Source: PLoS One. 2008 Sep 18;3(9):e3239. doi: 10.1371/journal.pone.0003239 (PMC2528950; doi:10.1371/journal.pone.0003239)
Supplement: File S1 — Zip-compressed file with all the maximum likelihood trees used in the analyses (0.13 MB ZIP) [file pone.0003239.s004.zip › eG08T0tfa1.250_471.fas.tre]

((((((((((((((((((G08T0_187:0.000000,((G08T0_110:0.000000,G08T0_11:0.000000):0.000000,(G08T0_103:0.000000,(G08T0_77:0.000000,G08T0_62:0.000000):0.000000):0.000000):0.000000):0.004261,G08T0_57:0.000000):0.000000,G08T0_58:0.000000):0.000000,(((G08T0_181:0.008723,G08T0_06:0.000000):0.000000,G08T0_85:0.000000):0.000000,G08T0_120:0.000000):0.000000):0.000000,((G08T0_201:0.000000,(G08T0_108:0.000000,G08T0_14:0.000000):0.004237):0.000000,G08T0_185:0.000000):0.000000):0.000000,((G08T0_217:0.000000,(G08T0_203:0.000000,G08T0_02:0.004253):0.004276):0.000000,G08T0_133:0.000000):0.000000):0.000000,(((G08T0_198:0.000000,G08T0_50:0.004307):0.004256,G08T0_189:0.000000):0.000000,(G08T0_196:0.000000,((G08T0_194:0.000000,G08T0_127:0.000000):0.000000,G08T0_88:0.004236):0.004285):0.000000):0.000000):0.000000,G08T0_151:0.000000):0.000000,G08T0_200:0.000000):0.000000,G08T0_167:0.000000):0.000000,(((G08T0_192:0.000000,G08T0_49:0.000000):0.004340,G08T0_183:0.000000):0.004299,(G08T0_191:0.000000,(G08T0_136:0.000000,G08T0_115:0.000000):0.004255):0.008653):0.000000):0.000000,((G08T0_206:0.008584,((G08T0_155:0.000000,G08T0_32:0.000000):0.000000,G08T0_122:0.000000):0.000000):0.008611,((((G08T0_52:0.008999,(((((((G08T0_149:0.000000,G08T0_129:0.000000):0.000000,G08T0_91:0.000000):0.000000,G08T0_01:0.000000):0.000000,(G08T0_125:0.009680,G08T0_24:0.000000):0.004632):0.004515,((G08T0_157:0.000000,G08T0_114:0.000000):0.000000,((G08T0_107:0.000000,G08T0_56:0.000000):0.000000,(G08T0_16:0.009290,G08T0_212:0.004462):0.000000):0.004490):0.000000):0.008889,((G08T0_138:0.000000,G08T0_31:0.000000):0.000000,G08T0_29:0.000000):0.017252):0.015289,G08T0_124:0.013475):0.000000):0.009073,((((G08T0_145:0.000001,((G08T0_180:0.000000,G08T0_73:0.000000):0.000000,G08T0_48:0.000000):0.060057):0.005362,(G08T0_76:0.013466,((((((G08T0_139:0.013826,G08T0_140:0.004393):0.000000,((((G08T0_144:0.008816,G08T0_112:0.013829):0.000000,(G08T0_106:0.009268,G08T0_64:0.000000):0.004411):0.000000,((G08T0_69:0.000000,G08T0_03:0.000000):0.004344,G08T0_05:0.004365):0.000000):0.000000,G08T0_205:0.000000):0.000000):0.000000,G08T0_195:0.004381):0.009327,(G08T0_65:0.000000,G08T0_12:0.013792):0.004373):0.004592,G08T0_36:0.008904):0.000000,(G08T0_70:0.000000,G08T0_40:0.000000):0.019408):0.006147):0.014619):0.010659,G08T0_146:0.002462):0.010850,(G08T0_13:0.000000,G08T0_08:0.004169):0.000000):0.013299):0.000000,(G08T0_141:0.000000,G08T0_47:0.000000):0.008677):0.009661,(((G08T0_54:0.000000,G08T0_20:0.000000):0.000000,G08T0_21:0.004380):0.009395,G08T0_42:0.019115):0.004894):0.008627):0.000000):0.000000,(((((G08T0_199:0.014897,G08T0_78:0.009134):0.015300,G08T0_37:0.004434):0.009910,G08T0_22:0.004420):0.009624,G08T0_04:0.019012):0.000000,(G08T0_190:0.012642,((G08T0_23:0.017528,G08T0_15:0.006310):0.006002,G08T0_113:0.028001):0.005866):0.005979):0.004109):0.003471,((G08T0_79:0.004174,G08T0_68:0.004176):0.000000,G08T0_19:0.000000):0.004977):0.015142,G08T0_35:0.005085):0.050440,G08T0_30:0.000000):0.030811,G08T0_87:0.038084):0.018290,G08T0_204:0.000000,G08T0_17:0.000000);
