# Supplementary material for: Evidence of Recombination in Intrapatient Populations of Hepatitis C Virus
Source: PLoS One. 2008 Sep 18;3(9):e3239. doi: 10.1371/journal.pone.0003239 (PMC2528950; doi:10.1371/journal.pone.0003239)
Supplement: File S1 — Zip-compressed file with all the maximum likelihood trees used in the analyses (0.13 MB ZIP) [file pone.0003239.s004.zip › eG08T0tfa2.1_285.fas.tre]

(((((((((((((((((((((((((G08T0_217:0.000000,G08T0_167:0.000000):0.000000,G08T0_198:0.000000):0.007489,G08T0_49:0.000000):0.000000,G08T0_52:0.000000):0.000000,G08T0_192:0.000000):0.000000,(G08T0_203:0.000000,(G08T0_35:0.003686,G08T0_19:0.000000):0.000000):0.000000):0.000000,G08T0_196:0.000000):0.000000,(G08T0_201:0.000000,(((G08T0_194:0.003718,G08T0_127:0.000000):0.003703,(G08T0_108:0.003667,G08T0_14:0.000000):0.007457):0.000000,G08T0_151:0.000000):0.000000):0.000000):0.000000,G08T0_181:0.000000):0.000000,(G08T0_206:0.000000,((G08T0_200:0.000000,G08T0_50:0.000000):0.000000,(G08T0_133:0.003651,(G08T0_112:0.030547,G08T0_58:0.000000):0.029013):0.008058):0.003691):0.000000):0.000000,G08T0_185:0.000000):0.000000,((G08T0_136:0.003690,((G08T0_13:0.000000,G08T0_115:0.000000):0.000000,G08T0_21:0.000000):0.000000):0.003686,(G08T0_155:0.000000,G08T0_32:0.000000):0.008182):0.000000):0.000000,(((((G08T0_187:0.000000,G08T0_103:0.000000):0.000000,G08T0_144:0.000000):0.000000,G08T0_11:0.000000):0.000000,G08T0_16:0.011537):0.007553,(G08T0_110:0.000000,G08T0_77:0.000000):0.000000):0.003691):0.000000,((((G08T0_189:0.000000,G08T0_120:0.003680):0.000000,G08T0_141:0.003719):0.003727,((G08T0_122:0.003803,G08T0_85:0.000000):0.003907,(G08T0_57:0.000000,G08T0_23:0.000000):0.000000):0.003751):0.000000,(G08T0_124:0.017054,G08T0_17:0.011196):0.012518):0.003678):0.003693,(G08T0_199:0.000000,((G08T0_190:0.003697,G08T0_56:0.000000):0.000000,G08T0_157:0.007501):0.003700):0.000000):0.007976,((G08T0_62:0.017167,G08T0_15:0.023444):0.002519,((((((G08T0_212:0.000000,G08T0_42:0.000000):0.000000,((G08T0_37:0.012163,G08T0_146:0.003754):0.000000,(G08T0_149:0.000000,G08T0_114:0.000000):0.000000):0.003763):0.000000,((G08T0_129:0.000000,G08T0_91:0.000000):0.000000,G08T0_01:0.007577):0.003765):0.007563,(G08T0_107:0.000000,G08T0_76:0.000000):0.003873):0.007938,(((G08T0_47:0.000000,G08T0_54:0.000000):0.000000,((G08T0_191:0.000000,G08T0_88:0.007355):0.000000,G08T0_20:0.000000):0.000000):0.004659,G08T0_02:0.049125):0.011384):0.003504,((G08T0_138:0.000000,G08T0_29:0.003860):0.000000,G08T0_31:0.007475):0.018212):0.006585):0.007742):0.036823,G08T0_113:0.041267):0.013316,G08T0_36:0.000000):0.028242,((G08T0_180:0.000000,G08T0_48:0.003633):0.017818,G08T0_12:0.015829):0.029362):0.000380,((((((G08T0_205:0.000000,(G08T0_195:0.000000,G08T0_04:0.000000):0.000000):0.003763,(((G08T0_70:0.000000,(((G08T0_03:0.000000,(G08T0_69:0.003595,G08T0_73:0.003661):0.000000):0.000000,G08T0_08:0.003586):0.003594,G08T0_65:0.011148):0.000000):0.000000,G08T0_22:0.003602):0.000000,G08T0_30:0.007259):0.003760):0.004042,G08T0_64:0.003335):0.003927,((G08T0_145:0.003600,(G08T0_140:0.003620,((G08T0_40:0.000000,G08T0_24:0.000000):0.000000,G08T0_05:0.000000):0.000000):0.000000):0.007344,G08T0_139:0.000000):0.010794):0.000000,G08T0_79:0.011850):0.007976,G08T0_125:0.007968):0.007370):0.000000,G08T0_78:0.000000):0.007388,(G08T0_183:0.007715,G08T0_06:0.003743):0.000000):0.037767,G08T0_87:0.023022):0.025010,G08T0_68:0.000000):0.003707,G08T0_204:0.000000,G08T0_106:0.011449);
