# Supplementary material for: Evidence of Recombination in Intrapatient Populations of Hepatitis C Virus
Source: PLoS One. 2008 Sep 18;3(9):e3239. doi: 10.1371/journal.pone.0003239 (PMC2528950; doi:10.1371/journal.pone.0003239)
Supplement: File S1 — Zip-compressed file with all the maximum likelihood trees used in the analyses (0.13 MB ZIP) [file pone.0003239.s004.zip › eG08T0tfa2.285_471.fas.tre]

((((((((((((((((((((G08T0_198:0.000000,G08T0_50:0.005310):0.005252,G08T0_196:0.000000):0.000000,G08T0_189:0.000000):0.000000,G08T0_58:0.000000):0.000000,G08T0_110:0.000000):0.000000,((((G08T0_120:0.000000,(((((G08T0_181:0.010751,G08T0_151:0.000000):0.000000,G08T0_167:0.000000):0.000000,G08T0_133:0.000000):0.000000,G08T0_14:0.000000):0.000000,((((G08T0_203:0.000000,G08T0_02:0.005239):0.005286,G08T0_200:0.000000):0.000000,G08T0_185:0.000000):0.000000,G08T0_57:0.000000):0.000000):0.000000):0.000000,G08T0_77:0.000000):0.000000,(((G08T0_62:0.000000,G08T0_11:0.000000):0.000000,(((G08T0_194:0.000000,G08T0_127:0.000000):0.000000,G08T0_88:0.005218):0.005301,G08T0_06:0.000000):0.000000):0.000000,G08T0_108:0.000000):0.000000):0.000000,G08T0_85:0.000000):0.000000):0.000000,G08T0_103:0.000000):0.000000,G08T0_187:0.000000):0.000000,G08T0_201:0.000000):0.000000,G08T0_217:0.000000):0.000000,((((G08T0_206:0.005568,((G08T0_155:0.000000,G08T0_122:0.000000):0.000000,G08T0_32:0.000000):0.005052):0.005589,G08T0_190:0.005432):0.005679,((G08T0_192:0.000000,G08T0_49:0.000000):0.005338,G08T0_183:0.000000):0.000000):0.005297,(G08T0_191:0.000000,(G08T0_136:0.000000,G08T0_115:0.000000):0.005244):0.010664):0.000000):0.000000,((((G08T0_52:0.010890,((((G08T0_157:0.000000,G08T0_114:0.000000):0.000000,(((((G08T0_149:0.000000,(G08T0_129:0.000000,G08T0_91:0.000000):0.000000):0.000000,G08T0_24:0.000000):0.000000,G08T0_01:0.000000):0.000000,G08T0_125:0.011290):0.005425,((G08T0_107:0.000000,G08T0_56:0.000000):0.000000,(G08T0_212:0.005381,G08T0_16:0.011146):0.000000):0.005404):0.000000):0.005646,(G08T0_138:0.000000,(G08T0_31:0.000000,G08T0_29:0.000000):0.000000):0.018114):0.011304,G08T0_124:0.016454):0.000000):0.011001,((((G08T0_145:0.000000,((G08T0_180:0.000000,G08T0_73:0.000000):0.000000,G08T0_48:0.000000):0.063214):0.005569,(G08T0_76:0.010874,(((((((G08T0_205:0.000000,(G08T0_144:0.000000,((G08T0_69:0.000000,G08T0_03:0.000000):0.005128,G08T0_05:0.005167):0.000000):0.000000):0.000000,(((G08T0_106:0.010907,G08T0_64:0.000000):0.005210,G08T0_112:0.010659):0.000000,G08T0_140:0.005196):0.000000):0.000000,G08T0_139:0.016251):0.000000,G08T0_195:0.005183):0.010948,(G08T0_65:0.000000,G08T0_12:0.016143):0.005164):0.005372,G08T0_36:0.010469):0.000000,(G08T0_70:0.000000,G08T0_40:0.000000):0.022536):0.005916):0.011424):0.011184,G08T0_146:0.000000):0.010736,(G08T0_13:0.000000,G08T0_08:0.005131):0.000000):0.016318):0.000000,(G08T0_141:0.000000,G08T0_47:0.000000):0.010637):0.011725,(((G08T0_54:0.000000,G08T0_20:0.000000):0.000000,G08T0_21:0.005319):0.011149,G08T0_42:0.011340):0.005817):0.010698):0.000000,((G08T0_79:0.005140,(G08T0_68:0.000000,G08T0_19:0.000000):0.000000):0.005585,G08T0_04:0.016874):0.004900):0.005694,(G08T0_113:0.032181,(G08T0_23:0.012308,G08T0_15:0.004622):0.008328):0.003557):0.005758,(G08T0_22:0.011274,G08T0_37:0.010758):0.005479):0.012149,(G08T0_199:0.002833,G08T0_78:0.025597):0.020795):0.000000,G08T0_35:0.004241):0.055524,G08T0_30:0.000000):0.035225,G08T0_87:0.037573):0.021348,G08T0_204:0.000000,G08T0_17:0.000000);
