# Supplementary material for: Evidence of Recombination in Intrapatient Populations of Hepatitis C Virus
Source: PLoS One. 2008 Sep 18;3(9):e3239. doi: 10.1371/journal.pone.0003239 (PMC2528950; doi:10.1371/journal.pone.0003239)
Supplement: File S1 — Zip-compressed file with all the maximum likelihood trees used in the analyses (0.13 MB ZIP) [file pone.0003239.s004.zip › eG08T0tfa3.1_289.fas.tre]

(((((((((((((((((((G08T0_35:0.003657,G08T0_185:0.000000):0.000000,(G08T0_203:0.000000,G08T0_19:0.000000):0.000000):0.000000,(G08T0_196:0.000000,G08T0_201:0.000000):0.000000):0.000000,(((G08T0_217:0.000000,G08T0_198:0.000000):0.000000,G08T0_167:0.000000):0.007427,G08T0_206:0.000000):0.000000):0.000000,((((((G08T0_21:0.000000,G08T0_13:0.000000):0.000000,G08T0_115:0.000000):0.000000,G08T0_136:0.003662):0.003657,(G08T0_155:0.000000,G08T0_32:0.000000):0.008014):0.000000,((G08T0_200:0.000000,G08T0_50:0.000000):0.000000,(G08T0_133:0.003611,(G08T0_112:0.029876,G08T0_58:0.000000):0.028666):0.007950):0.003662):0.000000,(G08T0_181:0.000000,G08T0_49:0.000000):0.000000):0.000000):0.000000,(((G08T0_151:0.000000,G08T0_52:0.000000):0.000000,((G08T0_194:0.003684,G08T0_127:0.000000):0.003672,(G08T0_108:0.003638,G08T0_14:0.000000):0.007395):0.000000):0.000000,G08T0_192:0.000000):0.000000):0.000000,(((((G08T0_187:0.000000,G08T0_144:0.000000):0.000000,G08T0_103:0.000000):0.000000,G08T0_11:0.000000):0.000000,G08T0_16:0.011417):0.007483,(G08T0_110:0.000000,G08T0_77:0.000000):0.000000):0.003662):0.000000,((((G08T0_189:0.000000,G08T0_120:0.003655):0.000000,G08T0_141:0.003688):0.003697,((G08T0_122:0.003772,G08T0_85:0.000000):0.003841,(G08T0_57:0.000000,G08T0_23:0.000000):0.000000):0.003719):0.000000,(G08T0_124:0.016822,G08T0_17:0.011124):0.012379):0.003650):0.003665,(G08T0_199:0.000000,((G08T0_190:0.003669,G08T0_56:0.000000):0.000000,G08T0_157:0.007440):0.003672):0.000000):0.007963,((G08T0_62:0.016854,G08T0_15:0.022935):0.002628,((((((G08T0_212:0.000000,G08T0_42:0.000000):0.000000,((G08T0_37:0.011922,G08T0_146:0.003718):0.000000,(G08T0_149:0.000000,G08T0_114:0.000000):0.000000):0.003728):0.000000,((G08T0_129:0.000000,G08T0_91:0.000000):0.000000,G08T0_01:0.007512):0.003729):0.007499,(G08T0_107:0.000000,G08T0_76:0.000000):0.003830):0.007827,(((G08T0_191:0.000000,((G08T0_54:0.000000,G08T0_20:0.000000):0.000000,G08T0_88:0.007291):0.000000):0.000000,G08T0_47:0.000000):0.004612,G08T0_02:0.048469):0.011248):0.003451,((G08T0_138:0.000000,G08T0_29:0.003814):0.000000,G08T0_31:0.007420):0.018174):0.006369):0.007588):0.036313,G08T0_113:0.046523):0.012629,G08T0_36:0.000000):0.027779,((G08T0_180:0.000000,G08T0_48:0.003594):0.017767,G08T0_12:0.020101):0.029059):0.000468,(((((((G08T0_205:0.000000,G08T0_04:0.000000):0.000000,G08T0_195:0.000000):0.003723,((((G08T0_03:0.000000,(G08T0_69:0.003570,G08T0_73:0.003639):0.000000):0.000000,G08T0_08:0.003560):0.003569,((G08T0_22:0.007320,G08T0_65:0.014951):0.000000,G08T0_70:0.000000):0.000000):0.000000,G08T0_30:0.007206):0.003737):0.003990,G08T0_64:0.003309):0.003889,((G08T0_140:0.003588,((G08T0_40:0.000000,G08T0_24:0.000000):0.000000,(G08T0_145:0.003569,G08T0_05:0.003614):0.000000):0.000000):0.007272,G08T0_139:0.000000):0.010680):0.000000,G08T0_79:0.011729):0.007899,G08T0_125:0.007880):0.007332):0.000000,G08T0_78:0.000000):0.007320,(G08T0_183:0.007630,G08T0_06:0.003738):0.000000):0.037067,G08T0_87:0.023045):0.024363,G08T0_68:0.000000):0.003676,G08T0_204:0.000000,G08T0_106:0.011345);
