# Supplementary material for: Evidence of Recombination in Intrapatient Populations of Hepatitis C Virus
Source: PLoS One. 2008 Sep 18;3(9):e3239. doi: 10.1371/journal.pone.0003239 (PMC2528950; doi:10.1371/journal.pone.0003239)
Supplement: File S1 — Zip-compressed file with all the maximum likelihood trees used in the analyses (0.13 MB ZIP) [file pone.0003239.s004.zip › eG08T0tfa3.290_471.fas.tre]

((((((((((((((((((((((G08T0_194:0.000000,G08T0_127:0.000000):0.000000,G08T0_88:0.005300):0.005392,G08T0_151:0.000000):0.000000,G08T0_133:0.000000):0.000000,G08T0_167:0.000000):0.000000,G08T0_189:0.000000):0.000000,((((((G08T0_217:0.000000,G08T0_181:0.010932):0.000000,G08T0_120:0.000000):0.000000,G08T0_77:0.000000):0.000000,G08T0_58:0.000000):0.000000,G08T0_103:0.000000):0.000000,(((((G08T0_203:0.000000,G08T0_02:0.005314):0.005371,G08T0_201:0.000000):0.000000,G08T0_57:0.000000):0.000000,G08T0_62:0.000000):0.000000,G08T0_108:0.000000):0.000000):0.000000):0.000000,(((((G08T0_198:0.000000,G08T0_50:0.005394):0.005334,G08T0_06:0.000000):0.000000,G08T0_11:0.000000):0.000000,G08T0_85:0.000000):0.000000,G08T0_110:0.000000):0.000000):0.000000,G08T0_14:0.000000):0.000000,G08T0_187:0.000000):0.000000,G08T0_185:0.000000):0.000000,G08T0_196:0.000000):0.000000,G08T0_200:0.000000):0.000000,((((G08T0_206:0.005660,((G08T0_155:0.000000,G08T0_122:0.000000):0.000000,G08T0_32:0.000000):0.005122):0.005677,G08T0_190:0.005518):0.005775,((G08T0_192:0.000000,G08T0_49:0.000000):0.005424,G08T0_183:0.000000):0.000000):0.005380,(G08T0_191:0.000000,(G08T0_136:0.000000,G08T0_115:0.000000):0.005326):0.010841):0.000000):0.000000,(((((G08T0_52:0.011041,((((G08T0_157:0.000000,G08T0_114:0.000000):0.000000,((((((G08T0_149:0.000000,G08T0_129:0.000000):0.000000,G08T0_91:0.000000):0.000000,G08T0_24:0.000000):0.000000,G08T0_01:0.000000):0.000000,G08T0_125:0.011423):0.005469,((G08T0_107:0.000000,G08T0_56:0.000000):0.000000,(G08T0_212:0.005424,G08T0_16:0.011246):0.000000):0.005447):0.000000):0.005648,(G08T0_138:0.000000,(G08T0_31:0.000000,G08T0_29:0.000000):0.000000):0.018405):0.011451,G08T0_124:0.016712):0.000000):0.011188,((((G08T0_145:0.000001,((G08T0_180:0.000000,G08T0_73:0.000000):0.000000,G08T0_48:0.000000):0.064289):0.005635,(G08T0_76:0.010966,((((G08T0_12:0.010789,(((G08T0_195:0.005234,G08T0_139:0.016436):0.000000,(((G08T0_69:0.000000,G08T0_03:0.000000):0.005171,(G08T0_140:0.005248,G08T0_112:0.010770):0.000000):0.000000,(G08T0_205:0.000000,(G08T0_144:0.000000,G08T0_05:0.000000):0.000000):0.000000):0.000000):0.000000,(G08T0_106:0.011030,G08T0_64:0.000000):0.005263):0.005391):0.005340,G08T0_65:0.000000):0.005319,G08T0_36:0.010561):0.000000,(G08T0_70:0.000000,G08T0_40:0.000000):0.022791):0.005982):0.011575):0.011272,G08T0_146:0.000000):0.010907,(G08T0_13:0.000000,G08T0_08:0.005206):0.000000):0.016608):0.000000,(G08T0_141:0.000000,G08T0_47:0.000000):0.010803):0.011960,(((G08T0_54:0.000000,G08T0_20:0.000000):0.000000,G08T0_21:0.005376):0.011315,G08T0_42:0.011595):0.005955):0.010882,((G08T0_113:0.024786,(G08T0_23:0.012432,G08T0_15:0.004582):0.006898):0.011743,((G08T0_79:0.005209,(G08T0_68:0.000000,G08T0_19:0.000000):0.000000):0.005677,G08T0_04:0.017206):0.004968):0.000000):0.000000):0.011195,G08T0_22:0.000000):0.006030,G08T0_37:0.010642):0.019316,(G08T0_199:0.002779,G08T0_78:0.026053):0.021636):0.000000,G08T0_35:0.003908):0.058463,G08T0_30:0.000000):0.036179,G08T0_87:0.038262):0.021665,G08T0_204:0.000000,G08T0_17:0.000000);
