# Supplementary material for: Evidence of Recombination in Intrapatient Populations of Hepatitis C Virus
Source: PLoS One. 2008 Sep 18;3(9):e3239. doi: 10.1371/journal.pone.0003239 (PMC2528950; doi:10.1371/journal.pone.0003239)
Supplement: File S1 — Zip-compressed file with all the maximum likelihood trees used in the analyses (0.13 MB ZIP) [file pone.0003239.s004.zip › eG08T0tfa4.112_249.tre]

((((((((((((((((((EG08T0120:0.000000,(((((EG08T019:0.000000,EG08T035:0.000000):0.000000,(EG08T0181:0.000000,((((EG08T0136:0.000000,EG08T0115:0.000000):0.000000,EG08T021:0.000000):0.000000,EG08T013:0.000000):0.007342,(EG08T0124:0.031008,EG08T017:0.000000):0.014975):0.000000):0.000000):0.000000,EG08T023:0.000000):0.000000,EG08T049:0.000000):0.000000,EG08T052:0.000000):0.000000):0.000000,((((EG08T0201:0.000000,(EG08T0217:0.000000,(EG08T057:0.000000,EG08T056:0.000000):0.000000):0.000000):0.000000,((EG08T0206:0.000000,EG08T0203:0.000000):0.000000,((EG08T0200:0.000000,EG08T050:0.000000):0.000000,(EG08T0133:0.007247,(EG08T0112:0.042301,EG08T058:0.000000):0.049288):0.016277):0.007382):0.000000):0.000000,EG08T077:0.000000):0.000000,(EG08T0192:0.000000,(((EG08T0151:0.000000,(EG08T0185:0.000000,((((EG08T0155:0.000000,EG08T085:0.000000):0.000000,EG08T032:0.000000):0.000000,EG08T0122:0.007571):0.007543,EG08T0141:0.000000):0.000000):0.000000):0.000000,EG08T0157:0.000000):0.000000,EG08T0167:0.000000):0.000000):0.000000):0.000000):0.000000,EG08T0110:0.000000):0.000000,EG08T0190:0.000000):0.000000,EG08T0189:0.000000):0.000000,(EG08T0199:0.000000,EG08T0198:0.000000):0.000000):0.000000,EG08T0196:0.000000):0.000000,((EG08T0108:0.007356,EG08T014:0.000000):0.007349,(EG08T0194:0.007446,EG08T0127:0.000000):0.007400):0.000000):0.000000,((((EG08T0187:0.000000,EG08T0144:0.000000):0.000000,EG08T0103:0.000000):0.000000,EG08T016:0.000000):0.000000,EG08T011:0.000000):0.007390):0.013970,(((((EG08T0129:0.000000,(EG08T091:0.000000,EG08T001:0.000000):0.000000):0.007391,(((EG08T0114:0.000000,(EG08T0146:0.000000,EG08T0149:0.000000):0.000000):0.000000,EG08T037:0.015562):0.007388,((EG08T0212:0.000000,(EG08T042:0.000000,EG08T0107:0.000000):0.000000):0.000000,EG08T076:0.000000):0.000000):0.000000):0.007045,((((EG08T047:0.000000,(EG08T0191:0.000000,EG08T054:0.000000):0.000000):0.000000,EG08T020:0.000000):0.000000,EG08T088:0.007251):0.008236,EG08T002:0.065672):0.015786):0.006460,(EG08T0138:0.000000,(EG08T031:0.000000,EG08T029:0.000000):0.000000):0.026095):0.014198,(EG08T062:0.000000,EG08T015K:0.032152):0.007413):0.016784):0.071863,EG08T0113:0.041808):0.025998,EG08T036:0.000000):0.054046,((EG08T0180:0.000000,EG08T048:0.000000):0.035414,EG08T012:0.032688):0.055863):0.001970,((EG08T030:0.014734,((((EG08T008:0.000000,EG08T003:0.000000):0.000000,EG08T070:0.000000):0.000000,((EG08T069:0.007246,EG08T022:0.007318):0.000000,(EG08T073:0.007360,EG08T064:0.007278):0.000000):0.000000):0.000000,((EG08T065:0.000000,(EG08T0140:0.000000,((((EG08T0145:0.000000,EG08T0139:0.000000):0.000000,EG08T024:0.000000):0.000000,EG08T040:0.000000):0.000000,EG08T005:0.000000):0.007365):0.007357):0.007317,((((EG08T0205:0.000000,EG08T0195:0.000000):0.000000,EG08T004:0.000000):0.000000,EG08T079:0.007351):0.000000,EG08T087:0.056544):0.007269):0.000000):0.000000):0.014959,EG08T0125:0.007795):0.014833):0.000000,(EG08T078:0.000000,EG08T006:0.000000):0.000000):0.007297,EG08T0183:0.000000):0.067518,EG08T0106:0.000000):0.021957,EG08T0204:0.000000,EG08T068:0.000000);
