# Supplementary material for: Evidence of Recombination in Intrapatient Populations of Hepatitis C Virus
Source: PLoS One. 2008 Sep 18;3(9):e3239. doi: 10.1371/journal.pone.0003239 (PMC2528950; doi:10.1371/journal.pone.0003239)
Supplement: File S1 — Zip-compressed file with all the maximum likelihood trees used in the analyses (0.13 MB ZIP) [file pone.0003239.s004.zip › eG08T0tfa4.250_471.tre]

((((((((((((((((((EG08T0187:0.000000,((EG08T0110:0.000000,EG08T011:0.000000):0.000000,(EG08T0103:0.000000,(EG08T077:0.000000,EG08T062:0.000000):0.000000):0.000000):0.000000):0.004261,EG08T057:0.000000):0.000000,EG08T058:0.000000):0.000000,(((EG08T0181:0.008723,EG08T006:0.000000):0.000000,EG08T085:0.000000):0.000000,EG08T0120:0.000000):0.000000):0.000000,((EG08T0201:0.000000,(EG08T0108:0.000000,EG08T014:0.000000):0.004237):0.000000,EG08T0185:0.000000):0.000000):0.000000,((EG08T0217:0.000000,(EG08T0203:0.000000,EG08T002:0.004253):0.004276):0.000000,EG08T0133:0.000000):0.000000):0.000000,(((EG08T0198:0.000000,EG08T050:0.004307):0.004256,EG08T0189:0.000000):0.000000,(EG08T0196:0.000000,((EG08T0194:0.000000,EG08T0127:0.000000):0.000000,EG08T088:0.004236):0.004285):0.000000):0.000000):0.000000,EG08T0151:0.000000):0.000000,EG08T0200:0.000000):0.000000,EG08T0167:0.000000):0.000000,(((EG08T0192:0.000000,EG08T049:0.000000):0.004340,EG08T0183:0.000000):0.004299,(EG08T0191:0.000000,(EG08T0136:0.000000,EG08T0115:0.000000):0.004255):0.008653):0.000000):0.000000,((EG08T0206:0.008584,((EG08T0155:0.000000,EG08T032:0.000000):0.000000,EG08T0122:0.000000):0.000000):0.008611,((((EG08T052:0.008999,(((((((EG08T0149:0.000000,EG08T0129:0.000000):0.000000,EG08T091:0.000000):0.000000,EG08T001:0.000000):0.000000,(EG08T0125:0.009680,EG08T024:0.000000):0.004632):0.004515,((EG08T0157:0.000000,EG08T0114:0.000000):0.000000,((EG08T0107:0.000000,EG08T056:0.000000):0.000000,(EG08T016:0.009290,EG08T0212:0.004462):0.000000):0.004490):0.000000):0.008889,((EG08T0138:0.000000,EG08T031:0.000000):0.000000,EG08T029:0.000000):0.017252):0.015289,EG08T0124:0.013475):0.000000):0.009073,((((EG08T0145:0.000001,((EG08T0180:0.000000,EG08T073:0.000000):0.000000,EG08T048:0.000000):0.060057):0.005362,(EG08T076:0.013466,((((((EG08T0139:0.013826,EG08T0140:0.004393):0.000000,((((EG08T0144:0.008816,EG08T0112:0.013829):0.000000,(EG08T0106:0.009268,EG08T064:0.000000):0.004411):0.000000,((EG08T069:0.000000,EG08T003:0.000000):0.004344,EG08T005:0.004365):0.000000):0.000000,EG08T0205:0.000000):0.000000):0.000000,EG08T0195:0.004381):0.009327,(EG08T065:0.000000,EG08T012:0.013792):0.004373):0.004592,EG08T036:0.008904):0.000000,(EG08T070:0.000000,EG08T040:0.000000):0.019408):0.006147):0.014619):0.010659,EG08T0146:0.002462):0.010850,(EG08T013:0.000000,EG08T008:0.004169):0.000000):0.013299):0.000000,(EG08T0141:0.000000,EG08T047:0.000000):0.008677):0.009661,(((EG08T054:0.000000,EG08T020:0.000000):0.000000,EG08T021:0.004380):0.009395,EG08T042:0.019115):0.004894):0.008627):0.000000):0.000000,(((((EG08T0199:0.014897,EG08T078:0.009134):0.015300,EG08T037:0.004434):0.009910,EG08T022:0.004420):0.009624,EG08T004:0.019012):0.000000,(EG08T0190:0.012642,((EG08T023:0.017528,EG08T015K:0.006310):0.006002,EG08T0113:0.028001):0.005866):0.005979):0.004109):0.003471,((EG08T079:0.004174,EG08T068:0.004176):0.000000,EG08T019:0.000000):0.004977):0.015142,EG08T035:0.005085):0.050440,EG08T030:0.000000):0.030811,EG08T087:0.038084):0.018290,EG08T0204:0.000000,EG08T017:0.000000);
