# Supplementary material for: Evidence of Recombination in Intrapatient Populations of Hepatitis C Virus
Source: PLoS One. 2008 Sep 18;3(9):e3239. doi: 10.1371/journal.pone.0003239 (PMC2528950; doi:10.1371/journal.pone.0003239)
Supplement: File S1 — Zip-compressed file with all the maximum likelihood trees used in the analyses (0.13 MB ZIP) [file pone.0003239.s004.zip › eG08T0tfa.fas.tre]

(((((((((((((((((((((((((((((G08T0_196:0.000000,(G08T0_203:0.002086,G08T0_181:0.004201):0.000000):0.000000,(((G08T0_217:0.000000,G08T0_167:0.000000):0.000000,G08T0_198:0.002086):0.004205,G08T0_201:0.000000):0.000000):0.000000,(((G08T0_194:0.002080,G08T0_127:0.000000):0.004232,(G08T0_108:0.002073,G08T0_14:0.000000):0.004193):0.000000,G08T0_185:0.000000):0.000000):0.000000,G08T0_151:0.000000):0.000000,(((G08T0_199:0.012983,G08T0_35:0.002497):0.009281,G08T0_19:0.002493):0.001670,(((G08T0_206:0.004215,(G08T0_136:0.002089,G08T0_115:0.000000):0.004258):0.002118,G08T0_190:0.010878):0.000000,(G08T0_192:0.000000,G08T0_49:0.000000):0.002097):0.002084):0.000000):0.000000,((((G08T0_189:0.000000,G08T0_120:0.002080):0.002147,(((G08T0_62:0.002489,G08T0_15:0.029618):0.001747,((G08T0_37:0.019421,(G08T0_42:0.007659,((((G08T0_212:0.002143,(G08T0_107:0.000000,(((G08T0_138:0.000000,G08T0_29:0.002163):0.000000,G08T0_31:0.004202):0.025272,G08T0_76:0.014877):0.000815):0.006651):0.002119,((G08T0_129:0.000000,G08T0_91:0.000000):0.000000,G08T0_01:0.004249):0.004299):0.000000,(G08T0_149:0.002118,G08T0_114:0.000000):0.002134):0.009600,G08T0_146:0.013146):0.007247):0.006334):0.006125,((G08T0_191:0.004379,(G08T0_88:0.006620,((G08T0_54:0.000000,G08T0_20:0.000000):0.006688,G08T0_47:0.008761):0.002001):0.001902):0.003341,G08T0_02:0.030855):0.007841):0.004289):0.008910,(G08T0_85:0.002125,G08T0_57:0.000000):0.000000):0.002156):0.002064,((((G08T0_141:0.013248,G08T0_124:0.028107):0.000000,((((G08T0_16:0.008600,(G08T0_56:0.000000,G08T0_157:0.006354):0.000000):0.004775,G08T0_17:0.048876):0.006367,G08T0_52:0.002314):0.001887,(G08T0_144:0.024594,G08T0_13:0.004931):0.003743):0.002096):0.004619,G08T0_21:0.008819):0.001873,G08T0_23:0.011524):0.004508):0.000000,((G08T0_155:0.000000,G08T0_32:0.000000):0.002224,G08T0_122:0.006428):0.006457):0.000000):0.000000,(((G08T0_187:0.000000,G08T0_11:0.000000):0.000000,G08T0_103:0.000000):0.004233,(G08T0_110:0.000000,G08T0_77:0.000000):0.000000):0.002083):0.002083,(G08T0_200:0.000000,G08T0_50:0.004220):0.000000):0.004336,G08T0_133:0.002086):0.010750,G08T0_58:0.004685):0.025924,(((G08T0_180:0.002051,G08T0_48:0.000000):0.027519,G08T0_112:0.043122):0.024482,(G08T0_113:0.043952,G08T0_36:0.035474):0.016803):0.013647):0.006234,((G08T0_204:0.022481,G08T0_106:0.032461):0.029926,G08T0_68:0.000000):0.033475):0.003414,G08T0_183:0.006439):0.000000,G08T0_78:0.026302):0.002098,G08T0_06:0.000000):0.011877,(G08T0_87:0.048700,G08T0_30:0.008331):0.021694):0.000000,(G08T0_22:0.009889,(G08T0_79:0.012594,G08T0_04:0.008347):0.006145):0.000000):0.016634,G08T0_08:0.004257):0.005646,G08T0_73:0.025425):0.010852,(G08T0_125:0.025488,G08T0_24:0.000062):0.015861):0.002179,G08T0_145:0.005923):0.005242,(G08T0_70:0.008538,G08T0_40:0.000000):0.008728):0.004694,G08T0_140:0.002290):0.001851,G08T0_05:0.002138):0.003972,(G08T0_12:0.023387,G08T0_139:0.006602):0.000000):0.006538,G08T0_64:0.002214):0.004115,(G08T0_205:0.000000,G08T0_195:0.002066):0.002113):0.001894,G08T0_65:0.013395):0.004340,G08T0_69:0.002032,G08T0_03:0.000000);
