# Supplementary material for: Evidence of Recombination in Intrapatient Populations of Hepatitis C Virus
Source: PLoS One. 2008 Sep 18;3(9):e3239. doi: 10.1371/journal.pone.0003239 (PMC2528950; doi:10.1371/journal.pone.0003239)
Supplement: File S1 — Zip-compressed file with all the maximum likelihood trees used in the analyses (0.13 MB ZIP) [file pone.0003239.s004.zip › eG16T0_T1tfa1.1_234.fas.tre]

((((((((((((((((((((EG16T0135:0.000000,(EG16T0133:0.000000,(EG16T0132:0.000000,(EG16T0131:0.000000,(((EG16T0125:0.000000,(EG16T0124:0.000000,(EG16T0123:0.000000,(EG16T0120:0.000000,((EG16T0106:0.000000,EG16T0118:0.000000):0.000000,((EG16T0105:0.000000,EG16T0119:0.000000):0.000000,((EG16T0102:0.000000,(EG16T0101:0.000000,(EG16T0100:0.000000,((EG16T096:0.000000,(EG16T095:0.000000,(((((EG16T084:0.000000,((((((EG16T078:0.000000,EG16T075:0.000000):0.000000,((((EG16T057:0.000000,((EG16T060:0.000000,EG16T058:0.000000):0.000000,((EG16T054:0.000000,(EG16T055:0.000000,(EG16T056:0.000000,(((((EG16T050:0.000000,((EG16T044:0.000000,EG16T043:0.000000):0.000000,(((((((EG16T033:0.000000,EG16T032:0.000000):0.000000,EG16T034:0.000000):0.000000,(((((((((((((((((((EG16T011:0.000000,EG16T010:0.000000):0.000000,((((EG16T093:0.004386,EG16T001:0.000000):0.000000,EG16T002:0.000000):0.000000,EG16T007:0.000000):0.000000,EG16T009:0.000000):0.000000):0.000000,EG16T012:0.000000):0.000000,EG16T014:0.000000):0.000000,EG16T015:0.000000):0.000000,EG16T016:0.000000):0.000000,EG16T017:0.000000):0.000000,EG16T018:0.000000):0.000000,EG16T019:0.000000):0.000000,EG16T020:0.000000):0.000000,(EG16T023:0.000000,EG16T021:0.000000):0.000000):0.000000,EG16T022:0.000000):0.000000,EG16T024:0.000000):0.000000,EG16T025:0.000000):0.000000,EG16T026:0.000000):0.000000,EG16T028:0.000000):0.000000,EG16T029:0.000000):0.000000,EG16T030:0.000000):0.000000,EG16T031:0.000000):0.000000):0.000000,EG16T036:0.000000):0.000000,EG16T037:0.000000):0.000000,EG16T038:0.000000):0.000000,EG16T041:0.000000):0.000000):0.000000):0.000000,(((EG16T049:0.000000,EG16T048:0.000000):0.000000,EG16T047:0.000000):0.000000,EG16T045:0.000000):0.000000):0.000000,EG16T051:0.000000):0.000000,EG16T052:0.000000):0.000000,EG16T053:0.000000):0.000000):0.000000):0.000000):0.000000,(EG16T066:0.000000,(EG16T064:0.000000,EG16T063:0.000000):0.000000):0.000000):0.000000):0.000000):0.000000,EG16T068:0.000000):0.000000,EG16T071:0.000000):0.000000,EG16T072:0.000000):0.000000):0.000000,EG16T080:0.000000):0.000000,EG16T082:0.000000):0.000000,EG16T083:0.000000):0.000000,(EG16T086:0.000000,EG16T085:0.000000):0.000000):0.000000):0.000000,EG16T087:0.000000):0.000000,EG16T089:0.000000):0.000000,EG16T090:0.000000):0.000000,EG16T091:0.000000):0.000000):0.000000):0.000000,(EG16T097:0.000000,EG16T099:0.000000):0.000000):0.000000):0.000000):0.000000):0.000000,(EG16T0103:0.000000,EG16T0104:0.000000):0.000000):0.000000):0.000000):0.000000):0.000000):0.000000):0.000000):0.000000,(EG16T0126:0.000000,EG16T0127:0.000000):0.000000):0.000000,(EG16T0128:0.000000,EG16T0129:0.000000):0.000000):0.000000):0.000000):0.000000):0.000000):0.000000,EG16T0136:0.000000):0.000000,EG16T0130:0.000000):0.000000,EG16T0117:0.000000):0.000000,EG16T0114:0.000000):0.000000,EG16T0115:0.000000):0.000000,EG16T0112:0.000000):0.000000,EG16T0111:0.000000):0.000000,EG16T0110:0.000000):0.000000,EG16T0109:0.000000):0.000000,(EG16T0108:0.000000,EG16T0107:0.000000):0.000000):0.000000,EG16T094:0.000000):0.013409,((EG16T193:0.000000,EG16T168:0.000000):0.000000,EG16T101:0.008815):0.000000):0.004345,EG16T161:0.000000):0.004345,(EG16T147:0.004754,EG16T144:0.096945):0.004105):0.034881,((((EG16T1135:0.000000,EG16T157:0.000000):0.000000,(EG16T164:0.008663,((EG16T174:0.000000,EG16T167:0.000000):0.000000,EG16T131:0.000000):0.008658):0.000000):0.000000,EG16T122:0.004287):0.000000,(EG16T1121:0.000000,EG16T116:0.000000):0.004305):0.004395):0.029856,((((EG16T1132:0.000000,EG16T1103:0.004390):0.004336,(((((EG16T176:0.027900,EG16T102:0.000000):0.004303,(((((((((((EG16T113:0.000000,((((EG16T177:0.000000,EG16T111:0.000000):0.000000,EG16T1111:0.004351):0.004372,(EG16T1172:0.008890,(EG16T128:0.008844,(EG16T171:0.008857,EG16T149:0.000000):0.004404):0.000000):0.004395):0.000000,(((EG16T121:0.000000,EG16T1107:0.000000):0.004366,EG16T106:0.004392):0.000000,EG16T1166:0.004425):0.000000):0.000000):0.000000,EG16T153:0.000000):0.000000,EG16T191:0.000000):0.000000,EG16T139:0.000000):0.000000,EG16T1133:0.000000):0.000000,EG16T127:0.000000):0.000000,EG16T129:0.000000):0.000000,EG16T182:0.000000):0.000000,EG16T1162:0.004390):0.000000,EG16T1164:0.013484):0.004358,EG16T126:0.000000):0.004322):0.000000,(((EG16T1150:0.000000,(EG16T135:0.000000,(EG16T132:0.000000,(EG16T199:0.000000,(EG16T189:0.000000,(EG16T172:0.000000,(EG16T170:0.000000,(((((((((((((((EG16T119:0.004368,(EG16T185:0.004338,EG16T1171:0.004351):0.000000):0.000000,EG16T115:0.000000):0.000000,EG16T1102:0.000000):0.000000,EG16T148:0.000000):0.000000,EG16T183:0.000000):0.000000,EG16T152:0.000000):0.000000,EG16T159:0.000000):0.000000,EG16T1149:0.000000):0.000000,EG16T1141:0.000000):0.000000,EG16T1127:0.000000):0.000000,EG16T124:0.000000):0.000000,EG16T165:0.000000):0.000000,EG16T187:0.000000):0.000000,EG16T1159:0.000000):0.000000,(EG16T163:0.000000,EG16T166:0.000000):0.000000):0.000000):0.000000):0.000000):0.000000):0.000000):0.000000):0.000000):0.000000,(EG16T1147:0.000000,EG16T123:0.004437):0.004385):0.000000,EG16T1151:0.004339):0.004335):0.000000,(EG16T142:0.000000,EG16T1165:0.000000):0.000000):0.000000,((((EG16T154:0.000000,EG16T180:0.000000):0.000000,EG16T169:0.000000):0.000000,EG16T1152:0.000000):0.000000,((EG16T141:0.000000,(EG16T125:0.000000,((((((((EG16T140:0.004357,(EG16T1112:0.000000,(EG16T178:0.000000,EG16T1157:0.000000):0.000000):0.000000):0.004321,EG16T1169:0.004303):0.000000,((EG16T107:0.008684,EG16T175:0.004300):0.000000,(EG16T155:0.004295,EG16T1160:0.004295):0.000000):0.000000):0.000000,EG16T184:0.000000):0.000000,EG16T112:0.000000):0.000000,EG16T1153:0.000000):0.000000,EG16T1155:0.000000):0.000000,EG16T1163:0.000000):0.000000):0.000000):0.000000,EG16T181:0.000000):0.000000):0.000000):0.000000):0.000000,(EG16T1168:0.004292,(EG16T1139:0.010240,EG16T1108:0.023860):0.007970):0.000000):0.007953,EG16T110:0.005208):0.027042):0.076569,EG16T150:0.014476):0.007558,EG16T1161:0.004165):0.000000,EG16T104:0.000000,EG16T1101:0.000000);
