# Supplementary material for: Evidence of Recombination in Intrapatient Populations of Hepatitis C Virus
Source: PLoS One. 2008 Sep 18;3(9):e3239. doi: 10.1371/journal.pone.0003239 (PMC2528950; doi:10.1371/journal.pone.0003239)
Supplement: File S1 — Zip-compressed file with all the maximum likelihood trees used in the analyses (0.13 MB ZIP) [file pone.0003239.s004.zip › eG16T0_T1tfa2.1_259.fas.tre]

((((((((((((((EG16T0135:0.000000,(EG16T0133:0.000000,(EG16T0132:0.000000,(EG16T0130:0.000000,(EG16T0127:0.000000,(EG16T0126:0.000000,(EG16T0125:0.000000,(EG16T0124:0.000000,(EG16T0123:0.000000,(EG16T0120:0.000000,(EG16T0119:0.000000,(EG16T0118:0.000000,(EG16T0117:0.000000,(EG16T0115:0.000000,(EG16T0114:0.000000,(EG16T0112:0.000000,(EG16T0111:0.000000,(EG16T0110:0.000000,(EG16T0109:0.000000,(EG16T0108:0.000000,(EG16T0107:0.000000,(EG16T0106:0.000000,(EG16T0105:0.000000,(EG16T0104:0.000000,((EG16T0101:0.000000,(EG16T0102:0.000000,EG16T0103:0.000000):0.000000):0.000000,(EG16T0100:0.000000,(EG16T099:0.000000,(EG16T097:0.000000,(EG16T096:0.000000,(EG16T095:0.000000,(EG16T094:0.000000,((((((((((((EG16T078:0.000000,EG16T075:0.000000):0.000000,((((((((((((((((EG16T050:0.000000,EG16T049:0.000000):0.000000,(((((EG16T044:0.000000,EG16T043:0.000000):0.000000,(((((((((((((EG16T023:0.000000,((EG16T025:0.000000,EG16T024:0.000000):0.000000,((((((EG16T014:0.000000,((((EG16T011:0.000000,EG16T010:0.000000):0.000000,((((EG16T093:0.003935,EG16T001:0.000000):0.000000,EG16T002:0.000000):0.000000,EG16T007:0.000000):0.000000,EG16T009:0.000000):0.000000):0.000000,EG16T012:0.000000):0.000000,(EG16T016:0.000000,EG16T015:0.000000):0.000000):0.000000):0.000000,EG16T017:0.000000):0.000000,EG16T018:0.000000):0.000000,EG16T019:0.000000):0.000000,EG16T020:0.000000):0.000000,EG16T022:0.000000):0.000000):0.000000):0.000000,EG16T026:0.000000):0.000000,EG16T028:0.000000):0.000000,EG16T029:0.000000):0.000000,EG16T030:0.000000):0.000000,EG16T031:0.000000):0.000000,EG16T032:0.000000):0.000000,EG16T033:0.000000):0.000000,EG16T034:0.000000):0.000000,EG16T036:0.000000):0.000000,EG16T037:0.000000):0.000000,EG16T038:0.000000):0.000000,EG16T041:0.000000):0.000000):0.000000,EG16T045:0.000000):0.000000,EG16T047:0.000000):0.000000,EG16T048:0.000000):0.000000):0.000000,EG16T051:0.000000):0.000000,EG16T052:0.000000):0.000000,EG16T053:0.000000):0.000000,EG16T054:0.000000):0.000000,EG16T055:0.000000):0.000000,EG16T056:0.000000):0.000000,(EG16T060:0.000000,EG16T057:0.000000):0.000000):0.000000,EG16T058:0.000000):0.000000,EG16T063:0.000000):0.000000,EG16T064:0.000000):0.000000,EG16T066:0.000000):0.000000,EG16T068:0.000000):0.000000,EG16T071:0.000000):0.000000,EG16T072:0.000000):0.000000):0.000000,EG16T080:0.000000):0.000000,EG16T082:0.000000):0.000000,EG16T083:0.000000):0.000000,EG16T084:0.000000):0.000000,EG16T085:0.000000):0.000000,EG16T086:0.000000):0.000000,EG16T087:0.000000):0.000000,EG16T089:0.000000):0.000000,EG16T090:0.000000):0.000000,EG16T091:0.000000):0.000000):0.000000):0.000000):0.000000):0.000000):0.000000):0.000000):0.000000):0.000000):0.000000):0.000000):0.000000):0.000000):0.000000):0.000000):0.000000):0.000000):0.000000):0.000000):0.000000):0.000000):0.000000):0.000000):0.000000):0.000000):0.000000):0.000000):0.000000):0.000000):0.000000):0.000000):0.000000,EG16T0136:0.000000):0.000000,EG16T0131:0.000000):0.000000,EG16T0129:0.000000):0.000000,EG16T0128:0.000000):0.000000,EG16T021:0.000000):0.011990,((EG16T193:0.000000,EG16T168:0.000000):0.000000,EG16T101:0.007901):0.000000):0.003903,EG16T161:0.000000):0.017542,(EG16T147:0.009432,EG16T144:0.083845):0.006788):0.030852,((((EG16T157:0.000000,EG16T1135:0.000000):0.000000,(EG16T164:0.007798,((EG16T174:0.000000,EG16T167:0.000000):0.000000,EG16T131:0.000000):0.007793):0.000000):0.000000,EG16T122:0.003865):0.000000,(EG16T1121:0.000000,EG16T116:0.000000):0.003878):0.004168):0.026130,((((EG16T1132:0.000001,EG16T1103:0.003947):0.003900,((EG16T141:0.000000,(EG16T125:0.000000,((((EG16T180:0.000000,EG16T169:0.000000):0.000000,(((((EG16T1155:0.000000,EG16T1153:0.000000):0.000000,(((((EG16T155:0.003869,EG16T1160:0.003869):0.000000,EG16T154:0.003886):0.000000,((EG16T175:0.003873,EG16T107:0.007810):0.000000,((EG16T140:0.003914,(EG16T1112:0.000000,(EG16T178:0.000000,EG16T1157:0.000000):0.000000):0.000000):0.003888,EG16T1169:0.003875):0.000000):0.000000):0.000000,EG16T184:0.000000):0.000000,EG16T112:0.000000):0.000000):0.000000,EG16T1163:0.000000):0.000000,EG16T181:0.000000):0.000000,EG16T1152:0.000000):0.000000):0.000000,EG16T1165:0.000000):0.000000,EG16T142:0.000000):0.000000):0.000000):0.000000,(((EG16T176:0.024833,EG16T102:0.000000):0.003875,(((((EG16T121:0.000000,EG16T1107:0.000000):0.007934,EG16T1164:0.012055):0.000000,((((((EG16T113:0.000000,(((EG16T106:0.003939,EG16T1166:0.003967):0.000000,(((EG16T177:0.000000,EG16T111:0.000000):0.000000,EG16T1111:0.003909):0.003925,(EG16T1172:0.007957,(EG16T128:0.007920,(EG16T171:0.007936,EG16T149:0.000000):0.003947):0.000000):0.003941):0.000000):0.000000,(EG16T153:0.000000,EG16T191:0.000000):0.000000):0.000000):0.000000,EG16T139:0.000000):0.000000,EG16T127:0.000000):0.000000,EG16T129:0.000000):0.000000,EG16T182:0.000000):0.000000,EG16T1133:0.000000):0.000000):0.000000,EG16T1162:0.003938):0.003914,EG16T126:0.000000):0.003888):0.000000,((((((((((EG16T1149:0.000000,EG16T159:0.000000):0.000000,((((((((((EG16T132:0.000000,EG16T199:0.000000):0.000000,(EG16T1150:0.000000,((((EG16T119:0.003923,(EG16T185:0.003901,EG16T1171:0.003912):0.000000):0.000000,EG16T183:0.000000):0.000000,EG16T115:0.000000):0.000000,EG16T1102:0.000000):0.000000):0.000000):0.000000,EG16T135:0.000000):0.000000,EG16T163:0.000000):0.000000,EG16T166:0.000000):0.000000,EG16T170:0.000000):0.000000,EG16T172:0.000000):0.000000,EG16T189:0.000000):0.000000,EG16T148:0.000000):0.000000,EG16T152:0.000000):0.000000):0.000000,EG16T1141:0.000000):0.000000,EG16T1127:0.000000):0.000000,EG16T124:0.000000):0.000000,EG16T165:0.000000):0.000000,EG16T187:0.000000):0.000000,EG16T1159:0.000000):0.000000,(EG16T1147:0.000000,EG16T123:0.003978):0.003937):0.000000,EG16T1151:0.003902):0.003899):0.000000):0.000000):0.000000,(EG16T1168:0.003866,(EG16T1139:0.008976,EG16T1108:0.021126):0.007283):0.000000):0.007298,EG16T110:0.004520):0.023516):0.078423,EG16T150:0.012794):0.006874,EG16T1101:0.000000):0.003781,EG16T1161:0.003769,EG16T104:0.003887);
