# Supplementary material for: Evidence of Recombination in Intrapatient Populations of Hepatitis C Virus
Source: PLoS One. 2008 Sep 18;3(9):e3239. doi: 10.1371/journal.pone.0003239 (PMC2528950; doi:10.1371/journal.pone.0003239)
Supplement: File S1 — Zip-compressed file with all the maximum likelihood trees used in the analyses (0.13 MB ZIP) [file pone.0003239.s004.zip › eG16T1tfa1.1_325.fas.tre]

(((((((((((((((((((((EG16T119:0.003153,EG16T1159:0.000000):0.000000,EG16T159:0.000000):0.000000,EG16T124:0.000000):0.000000,(EG16T135:0.000000,(EG16T166:0.000000,EG16T185:0.003140):0.000000):0.000000):0.000000,(((EG16T1150:0.003137,EG16T170:0.000000):0.000000,(((EG16T132:0.000000,(EG16T1151:0.003140,EG16T163:0.000000):0.000000):0.000000,EG16T187:0.000000):0.000000,((EG16T1171:0.003140,EG16T152:0.000000):0.000000,EG16T1149:0.000000):0.000000):0.000000):0.000000,EG16T1141:0.000000):0.000000):0.000000,((EG16T199:0.003150,EG16T183:0.000000):0.000000,EG16T189:0.000000):0.000000):0.000000,EG16T165:0.000000):0.000000,EG16T1127:0.000000):0.000000,EG16T172:0.000000):0.000000,EG16T115:0.000000):0.000000,((EG16T140:0.000000,(EG16T1112:0.003153,(EG16T178:0.000000,EG16T1157:0.000000):0.000000):0.003157):0.003155,((EG16T1103:0.003159,EG16T1132:0.000000):0.003154,(EG16T1147:0.000000,EG16T123:0.003174):0.000000):0.003154):0.000000):0.000000,((((((EG16T121:0.003155,EG16T1107:0.000000):0.006368,EG16T1108:0.016238):0.000000,(((EG16T171:0.003202,EG16T149:0.003159):0.003170,EG16T128:0.009619):0.000000,(EG16T1172:0.006397,EG16T1164:0.006438):0.003226):0.000000):0.000000,(EG16T113:0.000000,(((EG16T1133:0.000000,EG16T182:0.000000):0.000000,((EG16T129:0.000000,EG16T127:0.000000):0.000000,(EG16T1166:0.003189,((EG16T1111:0.006368,(EG16T177:0.000000,EG16T111:0.000000):0.000000):0.003157,EG16T1162:0.003165):0.000000):0.000000):0.000000):0.000000,EG16T139:0.000000):0.000000):0.000000):0.000000,(EG16T176:0.019860,EG16T106:0.000000):0.003165):0.000000,EG16T126:0.003152):0.003153):0.003138,((EG16T180:0.000000,EG16T1165:0.000000):0.000000,((EG16T1163:0.000000,EG16T1155:0.000000):0.000000,((((EG16T1168:0.003124,EG16T102:0.003122):0.000000,((((EG16T155:0.003125,EG16T1160:0.003125):0.000000,(((EG16T169:0.003127,EG16T107:0.006294):0.000000,EG16T154:0.003133):0.000000,((EG16T1169:0.003124,EG16T175:0.003127):0.000000,EG16T1152:0.000000):0.000000):0.000000):0.000000,EG16T184:0.000000):0.000000,EG16T141:0.003133):0.000000):0.000000,EG16T125:0.000000):0.000000,((EG16T1153:0.000000,EG16T112:0.000000):0.000000,EG16T142:0.000000):0.000000):0.000000):0.000000):0.000000):0.003139,(((EG16T1139:0.006460,(EG16T191:0.000000,EG16T153:0.000000):0.000000):0.003172,(EG16T148:0.000000,EG16T1102:0.000000):0.000000):0.003157,EG16T181:0.000000):0.000000):0.005573,EG16T110:0.004005):0.022153,(EG16T104:0.000000,(EG16T1161:0.003079,(EG16T150:0.015912,EG16T1101:0.006427):0.002998):0.015898):0.056619):0.021435,(((EG16T116:0.009575,((((EG16T167:0.000000,EG16T131:0.003147):0.000000,EG16T174:0.003144):0.006342,EG16T122:0.003139):0.000000,(EG16T157:0.000000,EG16T1135:0.000000):0.000000):0.000000):0.002996,EG16T164:0.016659):0.003491,EG16T1121:0.006191):0.002942):0.030095,(EG16T144:0.068294,EG16T147:0.007149):0.011970):0.014524,EG16T161:0.010246):0.016354,EG16T101:0.006262):0.000000,EG16T193:0.000000,EG16T168:0.000000);
