# Supplementary material for: Evidence of Recombination in Intrapatient Populations of Hepatitis C Virus
Source: PLoS One. 2008 Sep 18;3(9):e3239. doi: 10.1371/journal.pone.0003239 (PMC2528950; doi:10.1371/journal.pone.0003239)
Supplement: File S1 — Zip-compressed file with all the maximum likelihood trees used in the analyses (0.13 MB ZIP) [file pone.0003239.s004.zip › eG16T1tfa1.326_480.fas.tre]

((((((((((((((EG16T148:0.000000,EG16T153:0.000000):0.000000,EG16T126:0.006512):0.000000,EG16T1166:0.000000):0.000000,(EG16T1141:0.000000,EG16T154:0.006501):0.000000):0.000000,EG16T180:0.000000):0.000000,(((EG16T128:0.000000,EG16T1108:0.000000):0.000000,((((EG16T1139:0.000000,((EG16T139:0.006507,EG16T1149:0.000000):0.000000,EG16T127:0.000000):0.000000):0.000000,(EG16T187:0.000000,(EG16T165:0.000000,EG16T124:0.000000):0.000000):0.006512):0.000000,((EG16T1111:0.000000,EG16T123:0.006530):0.000000,EG16T1162:0.000000):0.000000):0.000000,EG16T182:0.000000):0.000000):0.000000,((((EG16T169:0.000000,EG16T104:0.000000):0.000000,((EG16T177:0.000000,EG16T107:0.000000):0.006500,EG16T1172:0.000000):0.000000):0.000000,((EG16T191:0.000000,EG16T181:0.000000):0.000000,EG16T119:0.006512):0.000000):0.000000,(((EG16T161:0.000000,(EG16T115:0.020084,((EG16T149:0.000000,EG16T183:0.000000):0.000000,((EG16T121:0.000000,EG16T1107:0.000000):0.006524,EG16T1152:0.006470):0.000000):0.006512):0.000000):0.000000,EG16T1102:0.000000):0.000000,EG16T129:0.000000):0.000000):0.000000):0.000000):0.000000,EG16T1169:0.000000):0.000000,((((EG16T102:0.000000,EG16T159:0.000000):0.000000,((((EG16T125:0.011357,(((EG16T155:0.029112,(EG16T113:0.000000,((EG16T167:0.006789,(EG16T110:0.000000,(EG16T116:0.000000,EG16T157:0.000000):0.000000):0.000000):0.000000,EG16T131:0.006761):0.013626):0.023213):0.041429,EG16T144:0.099168):0.011029,(((EG16T193:0.000000,EG16T168:0.000000):0.006784,EG16T101:0.000000):0.028092,EG16T1103:0.000000):0.024791):0.018104):0.016124,EG16T1150:0.000000):0.020376,((((EG16T1151:0.000000,EG16T189:0.000000):0.000000,((((((EG16T176:0.000000,(EG16T106:0.000000,((EG16T1160:0.000000,EG16T175:0.000000):0.000000,((((((((((EG16T1168:0.000000,(EG16T132:0.006377,EG16T142:0.006433):0.000000):0.000000,EG16T122:0.000000):0.000000,((EG16T185:0.000000,EG16T1147:0.000000):0.006452,EG16T184:0.000000):0.000000):0.000000,(EG16T1112:0.006389,EG16T112:0.000000):0.000000):0.000000,EG16T1157:0.000000):0.000000,EG16T178:0.000000):0.000000,EG16T1153:0.000000):0.000000,EG16T1155:0.000000):0.000000,EG16T1163:0.000000):0.000000,EG16T1165:0.000000):0.000000):0.000000):0.000000):0.000000,(EG16T1164:0.000000,EG16T1133:0.000000):0.000000):0.000000,EG16T163:0.000000):0.000000,EG16T166:0.000000):0.000000,EG16T170:0.000000):0.000000,EG16T172:0.000000):0.000000):0.000000,EG16T199:0.000000):0.000000,(EG16T140:0.006422,EG16T135:0.000000):0.006388):0.006464):0.000000,(EG16T1159:0.013164,EG16T111:0.006540):0.000000):0.000000):0.000000,EG16T1132:0.000000):0.000000,EG16T174:0.000000):0.000000):0.000000,EG16T1127:0.000000):0.000000,(EG16T152:0.000000,EG16T1171:0.000000):0.000000):0.006468,(((EG16T164:0.000000,EG16T141:0.000000):0.000000,EG16T147:0.006587):0.047251,EG16T1135:0.000000):0.006837):0.006540,EG16T171:0.014384):0.037340,(EG16T150:0.013161,EG16T1121:0.000000):0.000000):0.035062,EG16T1161:0.000000,EG16T1101:0.006687);
