# Supplementary material for: Evidence of Recombination in Intrapatient Populations of Hepatitis C Virus
Source: PLoS One. 2008 Sep 18;3(9):e3239. doi: 10.1371/journal.pone.0003239 (PMC2528950; doi:10.1371/journal.pone.0003239)
Supplement: File S1 — Zip-compressed file with all the maximum likelihood trees used in the analyses (0.13 MB ZIP) [file pone.0003239.s004.zip › eG16T1tfa2.1_234.fas.tre]

((((((((((((((((((((((((((((((EG16T124:0.000000,((EG16T132:0.000000,EG16T1171:0.004415):0.000000,EG16T170:0.000000):0.000000):0.000000,EG16T165:0.000000):0.000000,(((EG16T1151:0.004408,EG16T163:0.000000):0.000000,EG16T172:0.000000):0.000000,EG16T1149:0.000000):0.000000):0.000000,((((EG16T199:0.000000,EG16T119:0.004436):0.000000,EG16T166:0.000000):0.000000,EG16T183:0.000000):0.000000,EG16T115:0.000000):0.000000):0.000000,EG16T148:0.000000):0.000000,EG16T159:0.000000):0.000000,(((((EG16T152:0.000000,EG16T1159:0.000000):0.000000,EG16T185:0.004408):0.000000,EG16T1141:0.000000):0.000000,EG16T187:0.000000):0.000000,EG16T1102:0.000000):0.000000):0.000000,EG16T1127:0.000000):0.000000,(EG16T189:0.000000,EG16T135:0.000000):0.000000):0.000000,EG16T1150:0.000000):0.000000,EG16T140:0.004441):0.004405,(EG16T1112:0.000000,(EG16T178:0.000000,EG16T1157:0.000000):0.000000):0.004400):0.000000,(((EG16T1103:0.004468,EG16T1132:0.000000):0.000000,(EG16T1147:0.000000,EG16T123:0.004500):0.004448):0.004406,(((((EG16T121:0.000000,EG16T1107:0.000000):0.004429,(((EG16T171:0.004548,EG16T149:0.004429):0.004491,EG16T128:0.013594):0.000000,(EG16T1172:0.009040,EG16T1164:0.009192):0.004580):0.000000):0.000000,((EG16T113:0.000000,(((((((EG16T1166:0.004480,(((EG16T177:0.000000,EG16T111:0.000000):0.000000,EG16T1111:0.004416):0.004434,EG16T1139:0.009166):0.000000):0.000000,EG16T127:0.000000):0.000000,EG16T1162:0.004451):0.000000,EG16T139:0.000000):0.000000,EG16T153:0.000000):0.000000,EG16T191:0.000000):0.000000,((EG16T182:0.000000,EG16T129:0.000000):0.000000,EG16T1108:0.023240):0.000000):0.000000):0.000000,EG16T1133:0.000000):0.000000):0.000000,(EG16T176:0.023310,EG16T106:0.000000):0.004451):0.004422,EG16T126:0.000000):0.004393):0.000000):0.000000,EG16T141:0.000000):0.000000,EG16T125:0.000000):0.000000,EG16T180:0.000000):0.000000,EG16T169:0.000000):0.000000,EG16T1165:0.000000):0.000000,EG16T1163:0.000000):0.000000,EG16T1155:0.000000):0.000000,EG16T1153:0.000000):0.000000,EG16T112:0.000000):0.000000,EG16T184:0.000000):0.000000,((EG16T1152:0.000000,EG16T142:0.000000):0.000000,((EG16T154:0.000000,EG16T107:0.008843):0.000000,(((EG16T175:0.004376,EG16T1169:0.004375):0.000000,(EG16T155:0.004371,EG16T1160:0.004371):0.000000):0.000000,EG16T181:0.000000):0.000000):0.000000):0.000000):0.000000,(EG16T102:0.004371,EG16T110:0.013438):0.000000):0.004373,EG16T1168:0.000000):0.026887,((((EG16T157:0.000000,EG16T1135:0.000000):0.000000,(EG16T164:0.008843,EG16T122:0.004367):0.000000):0.000000,(((((EG16T193:0.000000,EG16T168:0.000000):0.000000,EG16T101:0.008906):0.004394,EG16T161:0.000000):0.000000,(EG16T144:0.101028,EG16T147:0.004781):0.004031):0.039456,((EG16T174:0.000000,EG16T131:0.000000):0.000000,EG16T167:0.000000):0.008851):0.000000):0.004389,(EG16T1121:0.000000,EG16T116:0.000000):0.000000):0.033939):0.074380,EG16T150:0.015183):0.007172,EG16T1161:0.004219):0.000000,EG16T104:0.000000,EG16T1101:0.000000);
