# Supplementary material for: Evidence of Recombination in Intrapatient Populations of Hepatitis C Virus
Source: PLoS One. 2008 Sep 18;3(9):e3239. doi: 10.1371/journal.pone.0003239 (PMC2528950; doi:10.1371/journal.pone.0003239)
Supplement: File S1 — Zip-compressed file with all the maximum likelihood trees used in the analyses (0.13 MB ZIP) [file pone.0003239.s004.zip › eG16T1tfa2.235_480.fas.tre]

(((((((((((((((((((((((EG16T177:0.000000,EG16T107:0.000000):0.004050,EG16T102:0.000000):0.000000,EG16T182:0.000000):0.000000,((EG16T127:0.000000,EG16T123:0.004058):0.000000,(EG16T129:0.000000,(((EG16T126:0.004048,EG16T152:0.000000):0.000000,EG16T1162:0.000000):0.000000,(EG16T119:0.004048,EG16T159:0.000000):0.000000):0.000000):0.000000):0.000000):0.000000,(EG16T1127:0.000000,(EG16T180:0.000000,EG16T169:0.004050):0.000000):0.000000):0.000000,(EG16T1108:0.000000,(EG16T1171:0.000000,(EG16T187:0.000000,(EG16T165:0.000000,EG16T124:0.000000):0.000000):0.004048):0.000000):0.000000):0.000000,((EG16T1169:0.000000,EG16T104:0.000000):0.000000,EG16T154:0.008161):0.000000):0.000000,((EG16T1141:0.000000,EG16T1132:0.000000):0.000000,(EG16T115:0.012372,((EG16T149:0.000000,EG16T183:0.000000):0.000000,((EG16T121:0.004079,EG16T1107:0.000000):0.008201,EG16T1152:0.004036):0.000000):0.004048):0.000000):0.000000):0.000000,EG16T1166:0.000000):0.000000,(EG16T139:0.004044,EG16T1149:0.000000):0.000000):0.000000,EG16T128:0.000000):0.000000,EG16T1172:0.000000):0.000000,(((((EG16T144:0.087599,(EG16T155:0.028434,(EG16T113:0.000000,(EG16T110:0.000000,(((EG16T116:0.008448,EG16T131:0.008457):0.000000,EG16T157:0.000000):0.000000,EG16T167:0.004204):0.004190):0.012669):0.003618):0.023489):0.009497,(EG16T125:0.004136,EG16T1103:0.023126):0.009408):0.004461,EG16T1150:0.003872):0.013004,((EG16T1121:0.000000,(EG16T150:0.012220,(EG16T1161:0.000000,EG16T1101:0.017458):0.021634):0.017718):0.027218,EG16T171:0.008901):0.007868):0.000000,(EG16T1159:0.008152,EG16T111:0.004065):0.000000):0.000000):0.000000,(EG16T140:0.000000,EG16T135:0.004035):0.004050):0.000000,((((EG16T1151:0.000000,EG16T189:0.000000):0.000000,((((((((((((EG16T1163:0.000000,EG16T1155:0.000000):0.000000,((EG16T1153:0.000000,EG16T112:0.000000):0.000000,(((EG16T1133:0.000000,(EG16T1164:0.000000,((EG16T132:0.004025,(EG16T199:0.000000,EG16T1112:0.004025):0.004035):0.000000,EG16T176:0.004072):0.000000):0.000000):0.000000,EG16T142:0.004037):0.000000,EG16T184:0.000000):0.000000):0.000000):0.000000,EG16T1165:0.000000):0.000000,EG16T175:0.000000):0.000000,EG16T1160:0.000000):0.000000,EG16T1168:0.000000):0.000000,EG16T1157:0.000000):0.000000,EG16T178:0.000000):0.000000,EG16T163:0.000000):0.000000,EG16T166:0.000000):0.000000,EG16T170:0.000000):0.000000,EG16T172:0.000000):0.000000):0.000000,EG16T106:0.000000):0.000000,(EG16T185:0.000000,EG16T1147:0.000000):0.004046):0.004043):0.004065,((((EG16T1139:0.000000,(EG16T191:0.000000,(EG16T153:0.000000,EG16T1111:0.000000):0.000000):0.000000):0.000000,EG16T1102:0.000000):0.000000,EG16T148:0.000000):0.000000,EG16T181:0.000000):0.000000):0.004087,((EG16T161:0.016953,EG16T122:0.004087):0.000000,EG16T174:0.004088):0.000000):0.008315,EG16T1135:0.000000):0.038112,EG16T141:0.004285):0.009133,EG16T147:0.017518):0.004585,EG16T164:0.003359):0.052803,EG16T101:0.004187):0.000000,EG16T193:0.000000,EG16T168:0.000000);
