# Supplementary material for: Evidence of Recombination in Intrapatient Populations of Hepatitis C Virus
Source: PLoS One. 2008 Sep 18;3(9):e3239. doi: 10.1371/journal.pone.0003239 (PMC2528950; doi:10.1371/journal.pone.0003239)
Supplement: File S1 — Zip-compressed file with all the maximum likelihood trees used in the analyses (0.13 MB ZIP) [file pone.0003239.s004.zip › eG16T1tfa3.1_285.fas.tre]

((((((((((((((((((((((((((((EG16T1150:0.003578,EG16T1159:0.000000):0.000000,EG16T1149:0.000000):0.000000,EG16T124:0.000000):0.000000,(((EG16T135:0.000000,(EG16T1151:0.003579,(EG16T199:0.000000,EG16T132:0.000000):0.000000):0.000000):0.000000,EG16T187:0.000000):0.000000,(((EG16T1171:0.003582,EG16T152:0.000000):0.000000,EG16T159:0.000000):0.000000,EG16T1127:0.000000):0.000000):0.000000):0.000000,(EG16T148:0.000000,(EG16T1102:0.000000,(EG16T115:0.000000,EG16T119:0.003595):0.000000):0.000000):0.000000):0.000000,EG16T183:0.000000):0.000000,(EG16T189:0.000000,(EG16T172:0.000000,(EG16T166:0.000000,EG16T185:0.003579):0.000000):0.000000):0.000000):0.000000,EG16T165:0.000000):0.000000,EG16T1141:0.000000):0.000000,(EG16T170:0.000000,EG16T163:0.000000):0.000000):0.000000,((EG16T140:0.000000,(EG16T1112:0.000000,(EG16T178:0.000000,EG16T1157:0.000000):0.000000):0.003596):0.003598,((((((EG16T121:0.000000,EG16T1107:0.000000):0.007258,EG16T1108:0.018575):0.000000,(((EG16T171:0.003658,EG16T149:0.003599):0.003615,EG16T128:0.010957):0.000000,(EG16T1172:0.007299,EG16T1164:0.007362):0.003678):0.000000):0.000000,((EG16T139:0.000000,EG16T191:0.000000):0.000000,(((((((((EG16T1139:0.007369,((EG16T177:0.000000,EG16T111:0.000000):0.000000,EG16T1111:0.003585):0.003594):0.000000,EG16T1166:0.003626):0.000000,EG16T113:0.000000):0.000000,EG16T1133:0.000000):0.000000,EG16T1162:0.003605):0.000000,EG16T127:0.000000):0.000000,EG16T129:0.000000):0.000000,EG16T182:0.000000):0.000000,EG16T153:0.000000):0.000000):0.000000):0.000000,(EG16T176:0.022779,EG16T106:0.000000):0.003604):0.000000,EG16T126:0.003587):0.003593):0.000000):0.000000,((EG16T1103:0.003618,EG16T1132:0.000000):0.003600,(EG16T1147:0.000000,EG16T123:0.003632):0.000000):0.003600):0.003576,EG16T1165:0.000000):0.000000,(EG16T1163:0.000000,EG16T1155:0.000000):0.000000):0.000000,EG16T1153:0.000000):0.000000,EG16T1152:0.000000):0.000000,EG16T112:0.000000):0.000000,EG16T142:0.000000):0.000000,(EG16T180:0.000000,((((EG16T141:0.003568,EG16T1160:0.003557):0.000000,EG16T181:0.000000):0.000000,(EG16T125:0.000000,((EG16T175:0.003560,EG16T107:0.007171):0.000000,(EG16T155:0.003557,EG16T1169:0.003558):0.000000):0.000000):0.000000):0.000000,(EG16T154:0.003568,EG16T184:0.000000):0.000000):0.000000):0.000000):0.000000,EG16T169:0.000000):0.000000,(EG16T102:0.003556,EG16T110:0.010854):0.000000):0.003558,EG16T1168:0.000000):0.020434,(EG16T104:0.000000,(EG16T1161:0.003471,(EG16T150:0.018161,EG16T1101:0.007307):0.003400):0.014478):0.061667):0.023782,(((((EG16T1135:0.000000,EG16T157:0.000000):0.000000,(EG16T164:0.010882,EG16T122:0.003571):0.000000):0.000000,((EG16T174:0.000000,EG16T131:0.000000):0.000000,EG16T167:0.000000):0.007213):0.003586,EG16T116:0.000000):0.003587,EG16T1121:0.000000):0.003567):0.033003,(EG16T147:0.009030,EG16T144:0.080570):0.009425):0.017386,EG16T161:0.003289):0.011442,EG16T101:0.007210):0.000000,EG16T193:0.000000,EG16T168:0.000000);
