# Supplementary material for: Evidence of Recombination in Intrapatient Populations of Hepatitis C Virus
Source: PLoS One. 2008 Sep 18;3(9):e3239. doi: 10.1371/journal.pone.0003239 (PMC2528950; doi:10.1371/journal.pone.0003239)
Supplement: File S1 — Zip-compressed file with all the maximum likelihood trees used in the analyses (0.13 MB ZIP) [file pone.0003239.s004.zip › eG16T1tfa3.286_480.fas.tre]

((((((((((((((((((((((((((EG16T177:0.000000,EG16T107:0.000000):0.005128,EG16T1172:0.000000):0.000000,EG16T1149:0.000000):0.000000,((EG16T123:0.005143,EG16T1169:0.000000):0.000000,EG16T152:0.000000):0.000000):0.000000,EG16T159:0.000000):0.000000,(((EG16T1166:0.000000,(((((EG16T121:0.005128,EG16T1107:0.000000):0.000000,EG16T115:0.015729):0.005119,EG16T1152:0.005089):0.000000,(EG16T149:0.000000,EG16T183:0.000000):0.000000):0.005117,EG16T1132:0.000000):0.000000):0.000000,EG16T1171:0.000000):0.000000,(EG16T169:0.005128,EG16T104:0.000000):0.000000):0.000000):0.000000,(EG16T127:0.000000,(EG16T187:0.000000,(EG16T165:0.000000,EG16T124:0.000000):0.000000):0.005124):0.000000):0.000000,(EG16T128:0.000000,EG16T119:0.005124):0.000000):0.000000,EG16T1108:0.000000):0.000000,((EG16T1141:0.000000,EG16T129:0.000000):0.000000,EG16T126:0.005124):0.000000):0.000000,(EG16T182:0.000000,EG16T154:0.005111):0.000000):0.000000,EG16T139:0.005118):0.000000,EG16T1162:0.000000):0.000000,EG16T1127:0.000000):0.000000,EG16T102:0.000000):0.000000,EG16T180:0.000000):0.000000,(((((EG16T144:0.096444,(EG16T155:0.037854,(EG16T113:0.000000,(((EG16T116:0.010772,EG16T131:0.010789):0.000000,(EG16T110:0.000000,EG16T157:0.000000):0.000000):0.000000,EG16T167:0.005359):0.016272):0.004054):0.031023):0.012408,(EG16T125:0.005038,EG16T1103:0.030431):0.011749):0.005385,EG16T1150:0.000000):0.015948,EG16T1159:0.010334):0.000000,EG16T111:0.005154):0.000000):0.000000,(((EG16T1151:0.000000,EG16T189:0.000000):0.000000,(((EG16T170:0.000000,EG16T166:0.000000):0.000000,((EG16T1133:0.000000,EG16T163:0.000000):0.000000,(EG16T1164:0.000000,(EG16T176:0.000000,(((((((((((EG16T1168:0.000000,(EG16T184:0.000000,((EG16T199:0.000000,EG16T1112:0.005084):0.005101,EG16T132:0.005083):0.000000):0.000000):0.000000,(EG16T106:0.000000,(EG16T142:0.005106,(EG16T185:0.000000,EG16T1147:0.000000):0.005114):0.000000):0.000000):0.000000,EG16T1157:0.000000):0.000000,EG16T178:0.000000):0.000000,EG16T112:0.000000):0.000000,EG16T1153:0.000000):0.000000,EG16T1155:0.000000):0.000000,EG16T1163:0.000000):0.000000,EG16T1165:0.000000):0.000000,EG16T175:0.000000):0.000000,EG16T1160:0.000000):0.000000):0.000000):0.000000):0.000000):0.000000,EG16T172:0.000000):0.000000):0.005115,(EG16T140:0.000000,EG16T135:0.005100):0.005128):0.000000):0.000000,(((((((((EG16T161:0.000000,EG16T1111:0.000000):0.000000,EG16T174:0.005156):0.000000,EG16T153:0.000000):0.000000,EG16T191:0.000000):0.000000,EG16T1139:0.000000):0.000000,EG16T1102:0.000000):0.000000,EG16T148:0.000000):0.000000,EG16T181:0.000000):0.000000,EG16T122:0.005155):0.005154):0.005103,(((EG16T1161:0.000000,EG16T1101:0.005284):0.027261,(EG16T150:0.010385,EG16T1121:0.000000):0.000000):0.035388,EG16T171:0.011044):0.005119):0.005449,EG16T1135:0.005240):0.037184,EG16T141:0.000000):0.010585,EG16T164:0.000000):0.005213,EG16T147:0.000000):0.027952,EG16T101:0.005340):0.000000,EG16T193:0.000000,EG16T168:0.000000);
