# Supplementary material for: Evidence of Recombination in Intrapatient Populations of Hepatitis C Virus
Source: PLoS One. 2008 Sep 18;3(9):e3239. doi: 10.1371/journal.pone.0003239 (PMC2528950; doi:10.1371/journal.pone.0003239)
Supplement: File S1 — Zip-compressed file with all the maximum likelihood trees used in the analyses (0.13 MB ZIP) [file pone.0003239.s004.zip › eG16T1tfa.fas.tre]

((((((((((((((((((((((((EG16T119:0.004306,EG16T152:0.000000):0.000000,EG16T1149:0.000000):0.000000,((EG16T187:0.000000,(EG16T165:0.000000,EG16T124:0.000000):0.000000):0.002137,EG16T1171:0.002136):0.000000):0.000000,EG16T1127:0.000000):0.000000,EG16T1141:0.000000):0.000000,EG16T159:0.000000):0.000000,((EG16T115:0.006487,EG16T1159:0.004295):0.000000,(((EG16T141:0.021862,EG16T171:0.009185):0.004211,(((EG16T1172:0.004330,(EG16T128:0.004326,EG16T149:0.004323):0.000000):0.002150,(EG16T121:0.002145,EG16T1107:0.000000):0.008747):0.000000,((((EG16T182:0.000000,EG16T129:0.000000):0.000000,((EG16T1166:0.002156,(EG16T139:0.002144,EG16T1162:0.002148):0.000000):0.000000,EG16T127:0.000000):0.000000):0.000000,((EG16T111:0.002146,(EG16T177:0.002141,EG16T1111:0.004320):0.000000):0.002145,((EG16T1139:0.004378,(EG16T191:0.000000,EG16T153:0.000000):0.000000):0.002151,EG16T1108:0.010988):0.000000):0.000000):0.000000,(EG16T126:0.004305,(EG16T1164:0.006490,(EG16T1133:0.000000,(EG16T176:0.013298,EG16T106:0.000000):0.002138):0.000000):0.002141):0.000000):0.000000):0.000000):0.002142,((EG16T140:0.004295,EG16T135:0.000000):0.002127,(((((((EG16T199:0.002130,EG16T1151:0.002124):0.000000,EG16T163:0.000000):0.000000,EG16T166:0.000000):0.000000,EG16T170:0.000000):0.000000,EG16T172:0.000000):0.000000,EG16T189:0.000000):0.000000,(EG16T132:0.002126,(EG16T185:0.002125,EG16T1147:0.002142):0.002174):0.000000):0.000000):0.002133):0.000000):0.000000):0.000000,(EG16T181:0.002143,(EG16T148:0.000000,EG16T1102:0.000000):0.000000):0.002143):0.000000,(EG16T183:0.000000,EG16T1152:0.004274):0.002135):0.002133,(((EG16T125:0.002015,EG16T1103:0.016638):0.006668,EG16T1150:0.004701):0.002133,(EG16T155:0.016887,(EG16T113:0.004360,EG16T110:0.013595):0.001588):0.016721):0.004644):0.000000,(((EG16T169:0.002127,(EG16T107:0.006447,EG16T154:0.004277):0.000000):0.000000,(EG16T102:0.002125,EG16T1169:0.002126):0.000000):0.000000,EG16T180:0.000000):0.000000):0.000000,(EG16T123:0.006529,EG16T1132:0.000000):0.002133):0.002123,(EG16T1112:0.004274,(EG16T178:0.000000,EG16T1157:0.000000):0.000000):0.002122):0.000000,(((EG16T1163:0.000000,EG16T1155:0.000000):0.000000,(((((EG16T142:0.002121,EG16T1160:0.002116):0.000000,EG16T175:0.002117):0.000000,EG16T184:0.000000):0.000000,EG16T112:0.000000):0.000000,EG16T1153:0.000000):0.000000):0.000000,EG16T1165:0.000000):0.000000):0.002116,EG16T1168:0.000000):0.014079,(EG16T104:0.000000,(EG16T150:0.016090,(EG16T1161:0.004677,EG16T1101:0.006358):0.010326):0.032649):0.035071):0.017221,EG16T1121:0.019458):0.005624,(EG16T174:0.006481,(EG16T161:0.028205,EG16T122:0.004279):0.000000):0.000001):0.004307,EG16T1135:0.000000):0.002262,((EG16T167:0.002214,EG16T131:0.004403):0.004356,(EG16T157:0.000000,EG16T116:0.006591):0.000000):0.020658):0.021674,EG16T164:0.004689):0.025366,(EG16T147:0.006142,EG16T144:0.108889):0.006792):0.028680,EG16T101:0.006609):0.000000,EG16T193:0.000000,EG16T168:0.000000);
