# Supplementary material for: Evidence of Recombination in Intrapatient Populations of Hepatitis C Virus
Source: PLoS One. 2008 Sep 18;3(9):e3239. doi: 10.1371/journal.pone.0003239 (PMC2528950; doi:10.1371/journal.pone.0003239)
Supplement: File S1 — Zip-compressed file with all the maximum likelihood trees used in the analyses (0.13 MB ZIP) [file pone.0003239.s004.zip › eG17T1tfa1.1_191.tre]

((((((((((((((((((((((((EG17T171:0.000000,((((EG17T168:0.000000,EG17T128:0.000000):0.000000,EG17T1119:0.000000):0.000000,EG17T1123:0.000000):0.000000,((EG17T120:0.000000,EG17T109:0.000000):0.000000,((EG17T185:0.000000,EG17T1108:0.010691):0.000000,EG17T104:0.000000):0.000000):0.000000):0.000000):0.000000,(EG17T197:0.000000,EG17T167:0.000000):0.000000):0.000000,EG17T157:0.000000):0.000000,((EG17T117:0.000000,EG17T164:0.000000):0.000000,(EG17T135:0.000000,EG17T190:0.010698):0.005134):0.005156):0.005375,(EG17T1101:0.000000,(EG17T191:0.000000,EG17T150:0.000000):0.000000):0.000000):0.005312,(((((EG17T119:0.000000,EG17T181:0.000000):0.000000,(EG17T149:0.011262,(EG17T1125:0.011745,EG17T183:0.000000):0.005530):0.000000):0.000000,EG17T186:0.011486):0.005363,EG17T143:0.005360):0.000000,EG17T194:0.000000):0.005213):0.000000,((((((EG17T1111:0.005202,EG17T195:0.005731):0.000000,((EG17T106:0.000000,((EG17T101:0.000000,EG17T156:0.000000):0.000000,EG17T152:0.000000):0.000000):0.005160,(EG17T1102:0.004987,((EG17T174:0.000000,EG17T154:0.000000):0.000000,EG17T1129:0.000000):0.000000):0.005096):0.000000):0.000000,EG17T162:0.000000):0.000000,EG17T1104:0.000000):0.000000,EG17T189:0.000000):0.000000,EG17T1115:0.000000):0.000000):0.000000,EG17T144:0.010592):0.005309,((((EG17T110:0.000000,(EG17T169:0.000000,EG17T147:0.000000):0.000000):0.000000,EG17T199:0.000000):0.000000,EG17T1120:0.000000):0.000000,EG17T1113:0.005588):0.000001):0.006204,EG17T145:0.004984):0.033154,(EG17T178:0.000000,EG17T1124:0.000000):0.000000):0.005480,((EG17T1127:0.011067,EG17T116:0.005432):0.000000,EG17T141:0.000000):0.000000):0.005362,EG17T180:0.006334):0.006150,((EG17T151:0.000000,EG17T187:0.000000):0.000000,(EG17T177:0.000000,EG17T1103:0.005288):0.005523):0.005778):0.000000,(((EG17T159:0.000000,(EG17T136:0.000000,(EG17T134:0.000000,(EG17T108:0.000000,EG17T161:0.000000):0.000000):0.000000):0.000000):0.000000,EG17T140:0.005643):0.005831,EG17T1106:0.006018):0.000000):0.000000,(((((((((((EG17T115:0.000000,EG17T1122:0.000000):0.000000,((EG17T155:0.000000,((((EG17T1121:0.005791,((EG17T137:0.000000,EG17T103:0.000000):0.000000,EG17T1126:0.000000):0.005791):0.000000,(EG17T188:0.005895,(EG17T182:0.000000,EG17T176:0.000000):0.011721):0.000000):0.000000,EG17T105:0.000000):0.000000,EG17T165:0.000000):0.000000):0.000000,EG17T112:0.000000):0.000000):0.000000,EG17T175:0.000000):0.000000,EG17T130:0.000000):0.000000,EG17T102:0.000000):0.000000,EG17T111:0.000000):0.000000,EG17T131:0.000000):0.000000,EG17T126:0.000000):0.000000,EG17T196:0.000000):0.000000,EG17T160:0.000000):0.000000,EG17T193:0.000000):0.000000):0.000000,(EG17T1100:0.000000,EG17T146:0.000000):0.005824):0.005889,(EG17T179:0.000000,EG17T132:0.000000):0.000000):0.013404,EG17T133:0.005461):0.006040,EG17T1109:0.000000):0.000000,EG17T139:0.000000):0.000000,EG17T138:0.000000):0.000000,EG17T123:0.000000):0.000000,EG17T1107:0.000000,EG17T122:0.000000);
