# Supplementary material for: Evidence of Recombination in Intrapatient Populations of Hepatitis C Virus
Source: PLoS One. 2008 Sep 18;3(9):e3239. doi: 10.1371/journal.pone.0003239 (PMC2528950; doi:10.1371/journal.pone.0003239)
Supplement: File S1 — Zip-compressed file with all the maximum likelihood trees used in the analyses (0.13 MB ZIP) [file pone.0003239.s004.zip › eG17T1tfa1.192_313.tre]

(((((((((((((((((((((((EG17T145:0.000000,((EG17T180:0.000000,EG17T1103:0.000000):0.008336,EG17T1124:0.000000):0.000000):0.000000,(((EG17T130:0.000000,EG17T1107:0.000000):0.008336,EG17T122:0.000000):0.000000,((EG17T139:0.000000,EG17T138:0.000000):0.000000,EG17T123:0.000000):0.000000):0.000000):0.000000,(((EG17T175:0.000000,(EG17T134:0.000000,EG17T131:0.008393):0.000000):0.000000,EG17T126:0.000000):0.000000,(((EG17T116:0.008405,(EG17T108:0.000000,EG17T115:0.000000):0.000000):0.000000,EG17T140:0.000000):0.000000,EG17T133:0.000000):0.000000):0.000000):0.000000,(((((((((((EG17T147:0.000000,EG17T188:0.000000):0.000000,EG17T161:0.000000):0.000000,EG17T160:0.000000):0.000000,((EG17T165:0.000000,EG17T105:0.000000):0.008194,EG17T187:0.008194):0.000000):0.000000,(EG17T155:0.008194,EG17T112:0.008140):0.000000):0.008248,(((EG17T169:0.000000,EG17T146:0.000000):0.000000,EG17T1100:0.000000):0.000000,(EG17T182:0.000000,EG17T176:0.000000):0.000000):0.000000):0.008384,(((((EG17T1106:0.017197,(EG17T193:0.000000,EG17T141:0.000000):0.008317):0.000000,EG17T1121:0.000000):0.000000,EG17T1127:0.000000):0.000000,EG17T132:0.000000):0.000000,EG17T178:0.008365):0.008391):0.000000,EG17T111:0.000000):0.000000,EG17T159:0.000000):0.000000,EG17T1126:0.000000):0.000000,((EG17T1109:0.000000,EG17T177:0.000000):0.000000,EG17T136:0.000000):0.000000):0.000000):0.000000,(EG17T102:0.000000,EG17T151:0.000000):0.000000):0.008326,(EG17T137:0.000000,EG17T103:0.000000):0.017059):0.000000,(EG17T1122:0.000000,EG17T179:0.000000):0.000000):0.008254,EG17T196:0.000000):0.182016,EG17T174:0.000000):0.008190,EG17T149:0.008107):0.000000,(EG17T117:0.000000,EG17T199:0.000000):0.000000):0.000000,(EG17T194:0.000000,((EG17T1102:0.000000,EG17T152:0.000000):0.000000,EG17T162:0.000000):0.008167):0.008094):0.008185,(EG17T1111:0.000000,EG17T195:0.000000):0.008203):0.000000,(EG17T1115:0.008267,EG17T1108:0.008348):0.000000):0.000000,((((((((((EG17T185:0.000000,EG17T119:0.000000):0.000000,(EG17T110:0.000000,((EG17T135:0.008399,((((((((EG17T144:0.000000,EG17T109:0.000000):0.000000,EG17T120:0.000000):0.000000,EG17T128:0.000000):0.000000,EG17T168:0.000000):0.000000,EG17T1119:0.000000):0.000000,EG17T1123:0.000000):0.000000,EG17T171:0.000000):0.000000,EG17T150:0.000000):0.000000):0.008339,EG17T197:0.008428):0.000000):0.000000):0.000000,EG17T190:0.000000):0.000000,EG17T143:0.000000):0.000000,EG17T157:0.000000):0.000000,EG17T167:0.000000):0.000000,EG17T191:0.000000):0.000000,EG17T1101:0.000000):0.000000,EG17T104:0.000000):0.000000,EG17T186:0.000000):0.000000):0.000000,EG17T181:0.008343):0.000000,(EG17T1125:0.000000,EG17T106:0.000000):0.008369):0.008360,(EG17T101:0.000000,EG17T156:0.000000):0.008549):0.000000,EG17T1113:0.008518):0.000000,(EG17T1120:0.008726,EG17T164:0.017168):0.000000):0.000000,(EG17T1129:0.000000,EG17T189:0.000000):0.000000):0.000000,EG17T183:0.000000):0.000000,EG17T1104:0.008517,EG17T154:0.008388);
