# Supplementary material for: Evidence of Recombination in Intrapatient Populations of Hepatitis C Virus
Source: PLoS One. 2008 Sep 18;3(9):e3239. doi: 10.1371/journal.pone.0003239 (PMC2528950; doi:10.1371/journal.pone.0003239)
Supplement: File S1 — Zip-compressed file with all the maximum likelihood trees used in the analyses (0.13 MB ZIP) [file pone.0003239.s004.zip › eG17T1tfa1.314_472.tre]

((((((((((EG17T143:0.005958,EG17T150:0.000000):0.000000,((EG17T1120:0.000000,(EG17T154:0.000000,EG17T171:0.012171):0.000000):0.000000,(EG17T1104:0.005929,EG17T152:0.000000):0.000000):0.000000):0.000000,EG17T144:0.012071):0.000000,(EG17T191:0.000000,EG17T145:0.000000):0.000000):0.000000,(EG17T195:0.005889,EG17T1101:0.000000):0.000000):0.000000,(((((EG17T183:0.000000,(EG17T189:0.000000,EG17T190:0.000000):0.000000):0.005838,(EG17T1113:0.000000,((EG17T1123:0.000000,(EG17T1119:0.000000,(EG17T168:0.000000,(EG17T128:0.000000,(EG17T120:0.000000,EG17T109:0.000000):0.000000):0.000000):0.000000):0.000000):0.000000,EG17T1126:0.000000):0.000000):0.005953):0.000000,((EG17T1108:0.006127,((EG17T167:0.000000,EG17T157:0.000000):0.000000,((((EG17T149:0.000000,(((((((EG17T175:0.000000,EG17T1106:0.000000):0.000000,(EG17T115:0.012992,(EG17T110:0.000000,(EG17T159:0.000000,(EG17T136:0.000000,(EG17T134:0.000000,(EG17T108:0.000000,(EG17T111:0.000000,EG17T102:0.000000):0.000000):0.000000):0.000000):0.000000):0.000000):0.006199):0.000000):0.006251,EG17T116:0.006133):0.000000,((((EG17T130:0.000000,EG17T1107:0.000000):0.000000,EG17T1122:0.000000):0.000000,EG17T179:0.000000):0.000000,((EG17T117:0.000000,EG17T151:0.000000):0.006326,(EG17T182:0.000000,EG17T176:0.000000):0.006210):0.000000):0.000000):0.000000,(EG17T135:0.006015,EG17T112:0.000000):0.012575):0.006284,((((((EG17T177:0.000000,(EG17T123:0.006375,(EG17T187:0.000000,EG17T122:0.000000):0.000000):0.000000):0.000000,EG17T138:0.000000):0.000000,((EG17T133:0.000000,EG17T1109:0.000000):0.000000,EG17T139:0.000000):0.000000):0.006472,EG17T140:0.000000):0.006457,((EG17T1100:0.000000,EG17T146:0.000000):0.000000,EG17T155:0.006125):0.006284):0.000000,((((((((EG17T103:0.000000,EG17T188:0.000000):0.000000,((((EG17T1125:0.000000,(EG17T181:0.000000,((EG17T1127:0.000000,EG17T1121:0.000000):0.013191,(EG17T193:0.000000,EG17T141:0.000000):0.006392):0.000000):0.000000):0.000000,EG17T169:0.000000):0.000000,EG17T105:0.000000):0.000000,EG17T165:0.000000):0.000000):0.000000,EG17T137:0.000000):0.000000,EG17T1103:0.000000):0.000000,EG17T1124:0.000000):0.000000,EG17T180:0.000000):0.000000,EG17T132:0.000000):0.000000,EG17T131:0.000000):0.000000):0.000001):0.043363,(EG17T106:0.005784,EG17T147:0.000000):0.005922):0.000000):0.019354,EG17T161:0.006763):0.006379,EG17T119:0.012312):0.013404,EG17T196:0.012587):0.000000):0.000000):0.005981,(EG17T199:0.000000,EG17T197:0.006069):0.005953):0.000000):0.000000,(((EG17T186:0.000000,EG17T104:0.000000):0.012278,((EG17T194:0.019995,(EG17T1102:0.020299,EG17T185:0.000000):0.008338):0.034206,(EG17T1115:0.006552,EG17T160:0.012098):0.011888):0.009498):0.000000,((EG17T162:0.000000,EG17T178:0.000000):0.000000,EG17T126:0.012272):0.005929):0.000000):0.000000,EG17T1129:0.000000):0.000000):0.000000,EG17T164:0.000000):0.000000,EG17T1111:0.000000):0.000000,EG17T174:0.018407):0.012959,EG17T101:0.000000,EG17T156:0.000000);
