# Supplementary material for: Evidence of Recombination in Intrapatient Populations of Hepatitis C Virus
Source: PLoS One. 2008 Sep 18;3(9):e3239. doi: 10.1371/journal.pone.0003239 (PMC2528950; doi:10.1371/journal.pone.0003239)
Supplement: File S1 — Zip-compressed file with all the maximum likelihood trees used in the analyses (0.13 MB ZIP) [file pone.0003239.s004.zip › eG17T1tfa2.1_313.fas.tre]

((((((((((((((((((((((((((((G17T1_15:0.000000,G17T1_31:0.003421):0.000000,G17T1_75:0.000000):0.000000,G17T1_26:0.000000):0.000000,G17T1_30:0.003402):0.000000,G17T1_11:0.000000):0.000000,G17T1_02:0.000000):0.000000,((((G17T1_37:0.000000,G17T1_03:0.000000):0.010481,G17T1_126:0.000000):0.003408,(((G17T1_59:0.000000,(G17T1_34:0.000000,G17T1_08:0.000000):0.000000):0.000000,G17T1_36:0.000000):0.000000,G17T1_40:0.003358):0.003397):0.000000,(G17T1_51:0.000000,((G17T1_16:0.006801,G17T1_103:0.006808):0.000000,G17T1_77:0.000000):0.003414):0.003440):0.000000):0.000000,((((G17T1_61:0.003317,G17T1_87:0.006782):0.000000,(((G17T1_55:0.003328,G17T1_12:0.003314):0.000000,(G17T1_88:0.003340,(G17T1_65:0.000000,G17T1_05:0.000000):0.003328):0.000000):0.000000,G17T1_60:0.000000):0.000000):0.003350,((G17T1_100:0.000000,G17T1_46:0.000000):0.003333,(G17T1_82:0.000000,G17T1_76:0.000000):0.006769):0.000000):0.003503,(((G17T1_122:0.000000,G17T1_96:0.003387):0.000000,G17T1_79:0.003394):0.003395,((G17T1_107:0.003350,(G17T1_109:0.000000,(G17T1_39:0.000000,(G17T1_38:0.000000,(G17T1_23:0.000000,G17T1_22:0.000000):0.000000):0.000000):0.000000):0.000000):0.003441,G17T1_33:0.003406):0.010961):0.000000):0.000000):0.000000,(((G17T1_106:0.010718,G17T1_93:0.003443):0.000000,G17T1_121:0.003449):0.000000,G17T1_32:0.003476):0.003437):0.003408,G17T1_80:0.007032):0.003572,((G17T1_78:0.003526,(G17T1_127:0.006997,G17T1_41:0.003401):0.003401):0.003302,G17T1_124:0.000000):0.003188):0.015364,G17T1_45:0.002899):0.007411,G17T1_69:0.000000):0.003267,G17T1_47:0.000000):0.085542,((G17T1_94:0.006482,(((((((G17T1_52:0.003221,G17T1_102:0.006489):0.000000,G17T1_62:0.000000):0.003223,G17T1_44:0.009872):0.000000,((G17T1_115:0.003222,(G17T1_64:0.010091,(((G17T1_129:0.000000,G17T1_54:0.003203):0.003229,G17T1_104:0.003255):0.000000,G17T1_89:0.000000):0.000000):0.003225):0.000000,((G17T1_10:0.000000,G17T1_120:0.006741):0.003224,(G17T1_111:0.003206,G17T1_95:0.003251):0.003182):0.000000):0.000000):0.000000,(G17T1_06:0.000000,(G17T1_01:0.000000,G17T1_56:0.000000):0.003222):0.006472):0.003186,G17T1_74:0.006405):0.000000,((G17T1_35:0.006813,G17T1_90:0.006900):0.006486,G17T1_17:0.000000):0.003190):0.000000):0.003189,G17T1_99:0.000000):0.000000):0.003153,G17T1_49:0.010306):0.003379,(G17T1_125:0.010648,G17T1_83:0.003354):0.003347):0.000000,G17T1_19:0.000000):0.000000,G17T1_81:0.003303):0.003397,G17T1_86:0.003315):0.003311,G17T1_43:0.000000):0.003242,((((G17T1_04:0.000000,G17T1_67:0.000000):0.000000,((G17T1_85:0.000000,G17T1_97:0.003309):0.000000,G17T1_57:0.000000):0.000000):0.000000,G17T1_108:0.009945):0.003243,(G17T1_101:0.000000,G17T1_91:0.000000):0.000000):0.000000):0.003234,G17T1_113:0.006651):0.000000,G17T1_50:0.000000):0.003269,(G17T1_123:0.000000,G17T1_71:0.000000):0.000000):0.000000,G17T1_119:0.000000):0.000000,(G17T1_28:0.000000,G17T1_68:0.000000):0.000000):0.000000,G17T1_20:0.000000,G17T1_09:0.000000);
