# Supplementary material for: Evidence of Recombination in Intrapatient Populations of Hepatitis C Virus
Source: PLoS One. 2008 Sep 18;3(9):e3239. doi: 10.1371/journal.pone.0003239 (PMC2528950; doi:10.1371/journal.pone.0003239)
Supplement: File S1 — Zip-compressed file with all the maximum likelihood trees used in the analyses (0.13 MB ZIP) [file pone.0003239.s004.zip › eG17T1tfa2.314_471.fas.tre]

((((((((((G17T1_43:0.005958,G17T1_50:0.000000):0.000000,((G17T1_120:0.000000,(G17T1_54:0.000000,G17T1_71:0.012171):0.000000):0.000000,(G17T1_104:0.005929,G17T1_52:0.000000):0.000000):0.000000):0.000000,G17T1_44:0.012071):0.000000,(G17T1_91:0.000000,G17T1_45:0.000000):0.000000):0.000000,(G17T1_95:0.005889,G17T1_101:0.000000):0.000000):0.000000,(((((G17T1_83:0.000000,(G17T1_89:0.000000,G17T1_90:0.000000):0.000000):0.005838,(G17T1_113:0.000000,((G17T1_123:0.000000,(G17T1_119:0.000000,(G17T1_68:0.000000,(G17T1_28:0.000000,(G17T1_20:0.000000,G17T1_09:0.000000):0.000000):0.000000):0.000000):0.000000):0.000000,G17T1_126:0.000000):0.000000):0.005953):0.000000,((G17T1_108:0.006127,((G17T1_67:0.000000,G17T1_57:0.000000):0.000000,((((G17T1_49:0.000000,(((((((G17T1_75:0.000000,G17T1_106:0.000000):0.000000,(G17T1_15:0.012992,(G17T1_10:0.000000,(G17T1_59:0.000000,(G17T1_36:0.000000,(G17T1_34:0.000000,(G17T1_08:0.000000,(G17T1_11:0.000000,G17T1_02:0.000000):0.000000):0.000000):0.000000):0.000000):0.000000):0.006199):0.000000):0.006251,G17T1_16:0.006133):0.000000,((((G17T1_30:0.000000,G17T1_107:0.000000):0.000000,G17T1_122:0.000000):0.000000,G17T1_79:0.000000):0.000000,((G17T1_17:0.000000,G17T1_51:0.000000):0.006326,(G17T1_82:0.000000,G17T1_76:0.000000):0.006210):0.000000):0.000000):0.000000,(G17T1_35:0.006015,G17T1_12:0.000000):0.012575):0.006284,((((((G17T1_77:0.000000,(G17T1_23:0.006375,(G17T1_87:0.000000,G17T1_22:0.000000):0.000000):0.000000):0.000000,G17T1_38:0.000000):0.000000,((G17T1_33:0.000000,G17T1_109:0.000000):0.000000,G17T1_39:0.000000):0.000000):0.006472,G17T1_40:0.000000):0.006457,((G17T1_100:0.000000,G17T1_46:0.000000):0.000000,G17T1_55:0.006125):0.006284):0.000000,((((((((G17T1_03:0.000000,G17T1_88:0.000000):0.000000,((((G17T1_125:0.000000,(G17T1_81:0.000000,((G17T1_127:0.000000,G17T1_121:0.000000):0.013191,(G17T1_93:0.000000,G17T1_41:0.000000):0.006392):0.000000):0.000000):0.000000,G17T1_69:0.000000):0.000000,G17T1_05:0.000000):0.000000,G17T1_65:0.000000):0.000000):0.000000,G17T1_37:0.000000):0.000000,G17T1_103:0.000000):0.000000,G17T1_124:0.000000):0.000000,G17T1_80:0.000000):0.000000,G17T1_32:0.000000):0.000000,G17T1_31:0.000000):0.000000):0.000001):0.043363,(G17T1_06:0.005784,G17T1_47:0.000000):0.005922):0.000000):0.019354,G17T1_61:0.006763):0.006379,G17T1_19:0.012312):0.013404,G17T1_96:0.012587):0.000000):0.000000):0.005981,(G17T1_99:0.000000,G17T1_97:0.006069):0.005953):0.000000):0.000000,(((G17T1_86:0.000000,G17T1_04:0.000000):0.012278,((G17T1_94:0.019995,(G17T1_102:0.020299,G17T1_85:0.000000):0.008338):0.034206,(G17T1_115:0.006552,G17T1_60:0.012098):0.011888):0.009498):0.000000,((G17T1_62:0.000000,G17T1_78:0.000000):0.000000,G17T1_26:0.012272):0.005929):0.000000):0.000000,G17T1_129:0.000000):0.000000):0.000000,G17T1_64:0.000000):0.000000,G17T1_111:0.000000):0.000000,G17T1_74:0.018407):0.012959,G17T1_01:0.000000,G17T1_56:0.000000);
