# Supplementary material for: Evidence of Recombination in Intrapatient Populations of Hepatitis C Virus
Source: PLoS One. 2008 Sep 18;3(9):e3239. doi: 10.1371/journal.pone.0003239 (PMC2528950; doi:10.1371/journal.pone.0003239)
Supplement: File S1 — Zip-compressed file with all the maximum likelihood trees used in the analyses (0.13 MB ZIP) [file pone.0003239.s004.zip › eG17T1tfa3.1_197.tre]

(((((((((((((((((((((((((((((((EG17T197:0.000000,((((EG17T185:0.000000,EG17T1108:0.010379):0.000000,EG17T157:0.000000):0.000000,EG17T167:0.000000):0.000000,EG17T104:0.000000):0.000000):0.000000,EG17T1119:0.000000):0.000000,(EG17T171:0.000000,EG17T1123:0.000000):0.000000):0.000000,EG17T168:0.000000):0.000000,EG17T128:0.000000):0.000000,EG17T120:0.000000):0.000000,EG17T109:0.000000):0.000000,((EG17T164:0.000000,EG17T117:0.000000):0.000000,(EG17T135:0.000000,EG17T190:0.010389):0.004987):0.005010):0.005239,((EG17T1101:0.000000,EG17T191:0.000000):0.000000,EG17T150:0.000000):0.000000):0.005187,(((((EG17T119:0.000000,EG17T181:0.000000):0.000000,(EG17T149:0.011017,(EG17T1125:0.011517,EG17T183:0.000000):0.005418):0.000000):0.000000,EG17T186:0.011247):0.005244,EG17T143:0.005241):0.000000,EG17T194:0.000000):0.005088):0.000000,((((((EG17T1111:0.005075,EG17T195:0.005680):0.000000,((((EG17T106:0.000000,EG17T156:0.000000):0.000000,EG17T101:0.000000):0.000000,EG17T152:0.000000):0.005030,(EG17T1102:0.004853,(EG17T174:0.000000,(EG17T1129:0.000000,EG17T154:0.000000):0.000000):0.000000):0.004967):0.000000):0.000000,EG17T162:0.000000):0.000000,EG17T1104:0.000000):0.000000,EG17T189:0.000000):0.000000,EG17T1115:0.000000):0.000000):0.000000,EG17T144:0.010324):0.005184,((((EG17T147:0.000000,EG17T199:0.000000):0.000000,(EG17T110:0.000000,EG17T1120:0.000000):0.000000):0.000000,EG17T169:0.000000):0.000000,EG17T1113:0.005472):0.000001):0.006000,EG17T145:0.004929):0.032225,(EG17T178:0.000000,EG17T1124:0.000000):0.000000):0.005360,EG17T116:0.010698):0.000000,EG17T141:0.000000):0.000000,(EG17T1127:0.010816,EG17T180:0.011372):0.000000):0.005423,(EG17T177:0.000000,EG17T1103:0.005149):0.005363):0.000000,((((EG17T108:0.000000,(EG17T134:0.000000,EG17T159:0.000000):0.000000):0.000000,EG17T136:0.000000):0.000000,EG17T161:0.000000):0.005529,EG17T140:0.000000):0.005420):0.005598,EG17T1106:0.011974):0.000000,(EG17T151:0.000000,EG17T187:0.000000):0.005659):0.000000,((((EG17T115:0.000000,EG17T131:0.000000):0.000000,((EG17T130:0.000000,EG17T160:0.000000):0.000000,(((((((EG17T102:0.000000,EG17T196:0.000000):0.000000,(EG17T155:0.000000,(EG17T112:0.000000,(((EG17T137:0.000000,(EG17T103:0.000000,EG17T1126:0.000000):0.000000):0.005686,EG17T1121:0.005686):0.000000,(EG17T188:0.005794,(EG17T182:0.000000,EG17T176:0.000000):0.011493):0.000000):0.000000):0.000000):0.000000):0.000000,EG17T1122:0.000000):0.000000,EG17T105:0.000000):0.000000,EG17T165:0.000000):0.000000,EG17T111:0.000000):0.000000,EG17T126:0.000000):0.000000):0.000000):0.000000,EG17T175:0.000000):0.000000,EG17T193:0.000000):0.000000):0.000000,(EG17T1100:0.000000,EG17T146:0.000000):0.005718):0.005791,(EG17T179:0.000000,EG17T132:0.000000):0.000000):0.013160,EG17T133:0.005356):0.005912,EG17T1109:0.000000):0.000000,EG17T139:0.000000):0.000000,EG17T138:0.000000):0.000000,EG17T123:0.000000):0.000000,EG17T1107:0.000000,EG17T122:0.000000);
