# Supplementary material for: Evidence of Recombination in Intrapatient Populations of Hepatitis C Virus
Source: PLoS One. 2008 Sep 18;3(9):e3239. doi: 10.1371/journal.pone.0003239 (PMC2528950; doi:10.1371/journal.pone.0003239)
Supplement: File S1 — Zip-compressed file with all the maximum likelihood trees used in the analyses (0.13 MB ZIP) [file pone.0003239.s004.zip › eG17T1tfa3.198_250.tre]

((((((((((((((((((((((((EG17T1122:0.000000,(((EG17T179:0.000000,(((((EG17T136:0.000000,EG17T134:0.000000):0.000000,EG17T159:0.000000):0.000000,(((((((EG17T140:0.000000,EG17T177:0.000000):0.000000,((EG17T126:0.000000,EG17T1126:0.000000):0.000000,((EG17T180:0.000000,EG17T1124:0.000000):0.000000,((EG17T1103:0.000000,EG17T116:0.000000):0.000000,(((((EG17T1109:0.000000,EG17T139:0.000000):0.000000,EG17T133:0.000000):0.000000,EG17T1107:0.000000):0.000000,((EG17T131:0.000000,((((((EG17T176:0.000000,EG17T1100:0.000000):0.000000,(EG17T169:0.000000,EG17T146:0.000000):0.000000):0.000000,EG17T182:0.000000):0.000000,((EG17T165:0.000000,EG17T105:0.000000):0.019580,((EG17T155:0.019580,EG17T112:0.019267):0.000000,((((EG17T147:0.000000,EG17T188:0.000000):0.000000,EG17T187:0.000000):0.000000,EG17T161:0.000000):0.000000,EG17T160:0.000000):0.000000):0.000000):0.019851):0.019926,((((EG17T132:0.000000,EG17T1106:0.000000):0.000000,(EG17T1121:0.000000,EG17T1127:0.000000):0.000000):0.000000,EG17T178:0.019537):0.000000,(EG17T193:0.000000,EG17T141:0.000000):0.019300):0.019834):0.000000,(EG17T123:0.000000,EG17T122:0.000000):0.000000):0.000000):0.000000,EG17T138:0.000000):0.000000):0.000000,EG17T145:0.000000):0.000000):0.000000):0.000000):0.000000):0.000000,EG17T130:0.000000):0.000000,EG17T151:0.000000):0.000000,EG17T102:0.000000):0.000000,EG17T111:0.000000):0.000000,EG17T108:0.000000):0.000000):0.000000,EG17T115:0.000000):0.000000,EG17T175:0.000000):0.000000):0.000000,EG17T137:0.000000):0.000000,EG17T103:0.000000):0.000000):0.019977,EG17T196:0.000000):1.222189,(((EG17T1125:0.000000,EG17T106:0.000000):0.000000,EG17T156:0.000000):0.000000,EG17T101:0.000000):0.020738):0.000000,EG17T174:0.000000):0.019777,EG17T194:0.019250):0.000000,((EG17T199:0.000000,EG17T117:0.000000):0.000000,EG17T149:0.000000):0.000000):0.000000,EG17T1120:0.019693):0.020056,(EG17T1111:0.000000,EG17T195:0.000000):0.020312):0.000000,((EG17T1115:0.000000,EG17T164:0.000000):0.020489,EG17T1108:0.021119):0.000000):0.000000,((EG17T181:0.000000,(EG17T185:0.000000,EG17T110:0.000000):0.000000):0.000000,EG17T119:0.000000):0.000000):0.000000,(EG17T183:0.000000,EG17T189:0.000000):0.000000):0.000000,EG17T1104:0.000000):0.000000,EG17T1129:0.000000):0.000000,(EG17T154:0.000000,EG17T190:0.000000):0.000000):0.000000,EG17T186:0.000000):0.000000,(EG17T104:0.000000,((EG17T197:0.000000,EG17T191:0.000000):0.000000,EG17T1101:0.000000):0.000000):0.000000):0.000000,((EG17T157:0.000000,EG17T143:0.000000):0.000000,EG17T167:0.000000):0.000000):0.000000,(EG17T1102:0.000000,(EG17T162:0.000000,EG17T152:0.000000):0.000000):0.020480):0.020998,EG17T1113:0.000000):0.000000,((EG17T1119:0.000000,EG17T168:0.000000):0.000000,((EG17T150:0.000000,EG17T171:0.000000):0.000000,EG17T1123:0.000000):0.000000):0.000000):0.000000,EG17T128:0.000000):0.000000,EG17T135:0.021017):0.000000,EG17T120:0.000000):0.000000,EG17T109:0.000000,EG17T144:0.000000);
