# Supplementary material for: Evidence of Recombination in Intrapatient Populations of Hepatitis C Virus
Source: PLoS One. 2008 Sep 18;3(9):e3239. doi: 10.1371/journal.pone.0003239 (PMC2528950; doi:10.1371/journal.pone.0003239)
Supplement: File S1 — Zip-compressed file with all the maximum likelihood trees used in the analyses (0.13 MB ZIP) [file pone.0003239.s004.zip › eG17T1tfa3.314_472.tre]

(((((((((((((((((((((((((((EG17T131:0.005038,EG17T1124:0.000000):0.000000,(EG17T181:0.000000,(EG17T180:0.000000,EG17T1103:0.000000):0.005016):0.000000):0.000000,(EG17T188:0.000000,(EG17T105:0.000000,(EG17T1127:0.000000,EG17T1121:0.000000):0.010366):0.000000):0.000000):0.000000,(EG17T165:0.000000,(EG17T193:0.000000,EG17T141:0.000000):0.005039):0.000000):0.000000,EG17T132:0.000000):0.000000,EG17T169:0.000000):0.000000,(EG17T140:0.000000,(((EG17T133:0.000000,EG17T1109:0.000000):0.000000,(((EG17T177:0.000000,EG17T138:0.000000):0.000000,(EG17T187:0.005074,EG17T123:0.005074):0.000000):0.000000,EG17T139:0.000000):0.000000):0.000000,EG17T122:0.000000):0.005130):0.005096):0.000000,(EG17T155:0.004838,(EG17T1100:0.000000,EG17T146:0.000000):0.000000):0.004962):0.004955,(((((EG17T110:0.004755,((EG17T159:0.000000,EG17T136:0.000000):0.000000,((EG17T134:0.000000,EG17T108:0.000000):0.000000,(EG17T111:0.000000,EG17T102:0.000000):0.000000):0.000000):0.000000):0.004885,(EG17T175:0.000000,(EG17T1106:0.004979,EG17T115:0.010183):0.000000):0.000000):0.004919,EG17T116:0.004826):0.000000,(EG17T117:0.004651,EG17T151:0.000000):0.004931):0.000000,((EG17T182:0.000000,EG17T176:0.000000):0.004889,(EG17T130:0.000000,EG17T1107:0.000000):0.004872):0.000000):0.000000):0.000000,(((EG17T1125:0.000000,(EG17T137:0.000000,EG17T103:0.000000):0.010129):0.000000,((EG17T194:0.018250,EG17T185:0.003581):0.012017,EG17T1102:0.000000):0.027686):0.004811,(EG17T1122:0.000000,EG17T179:0.000000):0.000000):0.004812):0.005059,(EG17T135:0.009675,EG17T112:0.000000):0.004815):0.027991,EG17T147:0.000000):0.004807,EG17T106:0.004775):0.000001,EG17T149:0.009733):0.016694,EG17T161:0.014578):0.005451,EG17T119:0.006313):0.014154,(EG17T1108:0.004899,(EG17T167:0.000000,EG17T157:0.000000):0.000000):0.000000):0.004798,((EG17T126:0.010039,EG17T178:0.000000):0.004812,EG17T162:0.000000):0.004747):0.000000,((EG17T190:0.004672,(EG17T186:0.000000,EG17T104:0.000000):0.009761):0.000000,(EG17T174:0.014660,(EG17T1115:0.005188,EG17T160:0.014838):0.016259):0.000000):0.000000):0.000000,EG17T1101:0.000000):0.000000,((((EG17T1111:0.000000,EG17T152:0.000000):0.000000,((EG17T195:0.004725,EG17T143:0.004791):0.000000,(EG17T144:0.009670,EG17T171:0.009709):0.000000):0.000000):0.000000,EG17T150:0.000000):0.000000,EG17T191:0.000000):0.000000):0.000000,(EG17T145:0.004805,((EG17T196:0.009946,EG17T1126:0.004862):0.000000,(EG17T1123:0.000000,(EG17T1119:0.000000,((EG17T120:0.000000,EG17T109:0.000000):0.000000,(EG17T128:0.000000,EG17T168:0.000000):0.000000):0.000000):0.000000):0.000000):0.004769):0.000000):0.000000,(EG17T199:0.000000,EG17T197:0.010111):0.004769):0.004769,(EG17T183:0.000000,EG17T189:0.000000):0.004725):0.000000,((EG17T1120:0.000000,((EG17T154:0.004781,EG17T1104:0.009892):0.000000,EG17T164:0.004786):0.000000):0.000000,EG17T1129:0.000000):0.000000):0.000000,EG17T1113:0.004825):0.010332,EG17T101:0.000000,EG17T156:0.000000);
