# Supplementary material for: Evidence of Recombination in Intrapatient Populations of Hepatitis C Virus
Source: PLoS One. 2008 Sep 18;3(9):e3239. doi: 10.1371/journal.pone.0003239 (PMC2528950; doi:10.1371/journal.pone.0003239)
Supplement: File S1 — Zip-compressed file with all the maximum likelihood trees used in the analyses (0.13 MB ZIP) [file pone.0003239.s004.zip › eG17T1tfa.fas.tre]

(((((((((((((((((((((((((((((((((G17T1_30:0.002293,G17T1_51:0.004743):0.000000,((G17T1_106:0.009656,((((G17T1_59:0.000000,(G17T1_36:0.000000,(G17T1_34:0.000000,G17T1_08:0.000000):0.000000):0.000000):0.002277,(G17T1_11:0.000000,G17T1_02:0.000000):0.000000):0.002298,G17T1_15:0.004679):0.000000,G17T1_75:0.000000):0.000000):0.002304,(((G17T1_37:0.000000,G17T1_03:0.000000):0.009539,G17T1_79:0.002293):0.000000,G17T1_122:0.000000):0.002293):0.000000):0.000000,((G17T1_12:0.006977,((G17T1_55:0.004692,(G17T1_100:0.000000,G17T1_46:0.000000):0.004683):0.002250,(G17T1_88:0.002283,(G17T1_65:0.000000,G17T1_05:0.000000):0.002279):0.000000):0.002267):0.002233,(G17T1_82:0.000000,G17T1_76:0.000000):0.007078):0.002463):0.000000,(G17T1_107:0.002243,(G17T1_33:0.004644,((G17T1_109:0.000000,(G17T1_39:0.000000,(G17T1_38:0.000000,G17T1_23:0.002294):0.000000):0.000000):0.000000,G17T1_22:0.000000):0.000000):0.007145):0.009822):0.002311,((G17T1_127:0.009705,G17T1_121:0.002397):0.004824,(G17T1_32:0.002350,(G17T1_93:0.000000,G17T1_41:0.004696):0.004744):0.000000):0.002331):0.000000,G17T1_31:0.002326):0.000000,(((G17T1_103:0.004739,G17T1_16:0.009476):0.000000,(((G17T1_61:0.004762,(G17T1_60:0.014723,((((G17T1_126:0.002308,G17T1_96:0.009389):0.002361,G17T1_45:0.017139):0.001855,G17T1_26:0.004848):0.002598,G17T1_78:0.009422):0.001775):0.007606):0.021418,G17T1_87:0.002403):0.007320,G17T1_77:0.000000):0.004645):0.002421,G17T1_40:0.004644):0.002369):0.002320,G17T1_80:0.004803):0.002402,G17T1_124:0.002192):0.013519,(G17T1_69:0.000000,G17T1_47:0.019068):0.001946):0.060763,G17T1_81:0.000000):0.002446,G17T1_125:0.009816):0.003696,G17T1_10:0.005550):0.002301,(G17T1_35:0.014285,G17T1_17:0.004581):0.003271):0.000000,(G17T1_102:0.006907,(G17T1_94:0.012875,G17T1_85:0.009766):0.004047):0.014365):0.015300,G17T1_06:0.007844):0.000000,G17T1_49:0.014787):0.010390,G17T1_74:0.005907):0.007532,(G17T1_99:0.004434,((G17T1_83:0.004630,G17T1_19:0.009279):0.002044,G17T1_86:0.009368):0.002210):0.002162):0.000000,(((G17T1_111:0.002142,G17T1_95:0.004326):0.002125,(G17T1_62:0.002210,G17T1_52:0.002149):0.002171):0.000000,(((G17T1_01:0.000000,G17T1_56:0.000000):0.008962,((G17T1_120:0.004414,(G17T1_89:0.002135,G17T1_64:0.006638):0.000000):0.000000,(G17T1_104:0.004341,(G17T1_129:0.000000,G17T1_54:0.002130):0.002139):0.000000):0.000000):0.002139,G17T1_115:0.011569):0.000000):0.000000):0.000000,G17T1_90:0.011134):0.002138,((G17T1_108:0.009024,((G17T1_67:0.000000,G17T1_57:0.000000):0.000000,G17T1_97:0.004461):0.000000):0.002135,G17T1_04:0.004447):0.002239):0.000000,(G17T1_101:0.000000,G17T1_91:0.000000):0.000000):0.000000,G17T1_43:0.004389):0.002147,G17T1_44:0.011125):0.000000,G17T1_50:0.000000):0.000000,G17T1_113:0.006635):0.002189,G17T1_71:0.004415):0.002153,G17T1_123:0.000000):0.000000,G17T1_119:0.000000):0.000000,G17T1_68:0.000000):0.000000,G17T1_28:0.000000):0.000000,G17T1_20:0.000000,G17T1_09:0.000000);
