# Supplementary material for: Evidence of Recombination in Intrapatient Populations of Hepatitis C Virus
Source: PLoS One. 2008 Sep 18;3(9):e3239. doi: 10.1371/journal.pone.0003239 (PMC2528950; doi:10.1371/journal.pone.0003239)
Supplement: File S1 — Zip-compressed file with all the maximum likelihood trees used in the analyses (0.13 MB ZIP) [file pone.0003239.s004.zip › eG26T0_T1_T2tfa.1.1_301.fas.tre]

((((((((((((((((((((((((((((((((((((EG26T214:0.000000,EG26T205:0.000000):0.003518,EG26T2108:0.000000):0.000000,EG26T235:0.000000):0.000000,EG26T279:0.000000):0.000000,(((((EG26T039:0.000000,(((((EG26T299:0.000000,(EG26T282:0.000000,(EG26T2103:0.003518,(((EG26T249:0.000000,EG26T222:0.000000):0.000000,EG26T285:0.000000):0.000000,EG26T237:0.000000):0.000000):0.000000):0.000000):0.000000,EG26T2109:0.000000):0.000000,((((EG26T006:0.000000,EG26T059:0.000000):0.000000,((EG26T052:0.000000,EG26T051:0.000000):0.000000,((EG26T054:0.000000,EG26T053:0.000000):0.000000,(EG26T0111:0.000000,EG26T072:0.000000):0.003518):0.000000):0.000000):0.000000,EG26T019:0.000000):0.000000,EG26T034:0.000000):0.000000):0.000000,EG26T038:0.000000):0.000000,(EG26T045:0.000000,(((EG26T030:0.000000,EG26T013:0.000000):0.000000,(((((EG26T0133:0.000000,(EG26T0126:0.000000,EG26T224:0.003535):0.000000):0.000000,EG26T076:0.000000):0.000000,EG26T090:0.000000):0.000000,EG26T0106:0.000000):0.000000,EG26T066:0.000000):0.000000):0.000000,((((((((EG26T0134:0.003518,EG26T0130:0.000000):0.000000,EG26T0116:0.000000):0.000000,EG26T083:0.000000):0.000000,EG26T099:0.000000):0.000000,EG26T061:0.000000):0.000000,EG26T008:0.000000):0.000000,EG26T022:0.000000):0.000000,EG26T037:0.000000):0.000000):0.000000):0.000000):0.000000):0.000000,EG26T263:0.000000):0.000000,EG26T234:0.000000):0.000000,EG26T287:0.000000):0.000000,EG26T208:0.000000):0.000000):0.000000,EG26T041:0.000000):0.000000,((EG26T207:0.000000,((EG26T2117:0.000000,EG26T257:0.000000):0.000000,(EG26T206:0.000000,(EG26T272:0.003508,(EG26T203:0.000000,EG26T260:0.000000):0.000000):0.000000):0.000000):0.000000):0.000000,EG26T213:0.000000):0.000000):0.000000,(((EG26T032:0.000000,((EG26T046:0.000000,EG26T031:0.000000):0.000000,((((EG26T057:0.000000,EG26T069:0.000000):0.000000,EG26T093:0.000000):0.000000,(((EG26T0128:0.000000,EG26T274:0.003524):0.000000,EG26T0114:0.000000):0.000000,EG26T079:0.000000):0.000000):0.000000,EG26T015:0.000000):0.000000):0.000000):0.000000,((EG26T021:0.000000,EG26T007:0.000000):0.000000,((EG26T035:0.000000,(((((EG26T0108:0.003519,EG26T073:0.000000):0.000000,EG26T074:0.000000):0.000000,EG26T081:0.000000):0.000000,EG26T098:0.000000):0.000000,EG26T060:0.000000):0.000000):0.000000,(((((((EG26T0129:0.000000,EG26T0115:0.000000):0.000000,EG26T270:0.003524):0.000000,EG26T080:0.000000):0.000000,EG26T095:0.000000):0.000000,EG26T058:0.000000):0.000000,EG26T071:0.000000):0.000000,EG26T016:0.000000):0.000000):0.000000):0.000000):0.000000,(((EG26T017:0.000000,EG26T005:0.000000):0.000000,EG26T033:0.000000):0.000000,(((((EG26T047:0.003519,EG26T262:0.000000):0.000000,EG26T001:0.000000):0.000000,EG26T002:0.000000):0.000000,EG26T003:0.000000):0.000000,EG26T004:0.000000):0.000000):0.000000):0.000000):0.000000,EG26T040:0.000000):0.000000,((((EG26T0121:0.003519,((EG26T0109:0.000000,EG26T0112:0.000000):0.000000,(EG26T0101:0.000000,EG26T085:0.000000):0.000000):0.000000):0.000000,EG26T062:0.000000):0.000000,EG26T009:0.000000):0.000000,EG26T024:0.000000):0.000000):0.000000,EG26T025:0.000000):0.000000,((EG26T011:0.000000,EG26T063:0.000000):0.000000,((EG26T0103:0.000000,EG26T086:0.000000):0.000000,((EG26T0131:0.000000,EG26T211:0.003520):0.000000,EG26T0110:0.000000):0.000000):0.000000):0.000000):0.000000,EG26T042:0.000000):0.000000,((EG26T043:0.000000,EG26T044:0.000000):0.000000,(EG26T026:0.000000,((((((EG26T290:0.003506,EG26T231:0.000000):0.000000,EG26T202:0.000000):0.000000,EG26T225:0.000000):0.000000,EG26T243:0.000000):0.000000,EG26T2119:0.000000):0.000000,EG26T269:0.000000):0.000000):0.000000):0.000000):0.000000,(EG26T014:0.000000,EG26T027:0.000000):0.000000):0.000000,(((EG26T078:0.000000,EG26T0113:0.000000):0.000000,((EG26T068:0.000000,EG26T055:0.000000):0.000000,EG26T091:0.000000):0.000000):0.000000,(EG26T0127:0.000000,(EG26T239:0.007230,EG26T280:0.000000):0.003548):0.000000):0.000000):0.000000,(EG26T065:0.000000,EG26T0105:0.000000):0.000000):0.000000,EG26T012:0.000000):0.000000,EG26T075:0.000000):0.000000,EG26T088:0.000000):0.000000,EG26T0132:0.000000):0.000000,EG26T0125:0.000000):0.000000,(((((EG26T1116:0.000000,(((EG26T111:0.000000,(EG26T1128:0.000000,(EG26T122:0.000000,(EG26T137:0.000000,(EG26T147:0.000000,(EG26T164:0.000000,((EG26T186:0.000000,((((EG26T1108:0.000000,(EG26T109:0.000000,(EG26T195:0.000000,((EG26T179:0.000000,(EG26T165:0.000000,(EG26T148:0.000000,(EG26T138:0.000000,(EG26T123:0.000000,(EG26T113:0.000000,(EG26T1111:0.000000,(EG26T1101:0.000000,(EG26T116:0.000000,(EG26T102:0.000000,(EG26T191:0.000000,(EG26T180:0.000000,(EG26T167:0.000000,(EG26T149:0.000000,(EG26T139:0.000000,(EG26T124:0.000000,(EG26T1130:0.000000,(EG26T1115:0.000000,(EG26T1102:0.000000,(EG26T131:0.000000,(EG26T103:0.000000,(EG26T193:0.000000,(EG26T181:0.000000,(EG26T168:0.000000,(EG26T154:0.000000,(EG26T141:0.000000,((EG26T1118:0.000000,(EG26T1103:0.000000,(EG26T135:0.000000,((EG26T182:0.000000,(EG26T171:0.000000,(EG26T157:0.000000,(EG26T142:0.000000,((EG26T112:0.000000,(((((((((EG26T177:0.000000,EG26T163:0.000000):0.000000,((((((((((EG26T1104:0.000000,EG26T1123:0.000000):0.000000,((EG26T136:0.000000,(((EG26T158:0.000000,((EG26T117:0.000000,(EG26T1120:0.000000,(EG26T1105:0.000000,((EG26T150:0.003622,EG26T196:0.003607):0.000000,EG26T166:0.003643):0.000000):0.000000):0.000000):0.000000,(EG26T128:0.000000,EG26T143:0.000000):0.000000):0.000000):0.000000,(EG26T172:0.000000,EG26T183:0.000000):0.000000):0.000000,(EG26T198:0.000000,EG26T105:0.000000):0.000000):0.000000):0.000000,EG26T1106:0.000000):0.000000):0.000000,EG26T118:0.000000):0.000000,EG26T130:0.000000):0.000000,EG26T144:0.000000):0.000000,EG26T1109:0.000000):0.000000,EG26T1127:0.000000):0.000000,EG26T120:0.000000):0.000000,EG26T134:0.000000):0.000000,EG26T146:0.000000):0.000000):0.000000,EG26T188:0.000000):0.000000,EG26T108:0.000000):0.000000,EG26T161:0.000000):0.000000,EG26T173:0.000000):0.000000,EG26T185:0.000000):0.000000,EG26T199:0.000000):0.000000,EG26T106:0.000000):0.000000):0.000000,(EG26T115:0.000000,EG26T126:0.000000):0.000000):0.000000):0.000000):0.000000):0.000000):0.000000,(EG26T197:0.000000,EG26T104:0.000000):0.000000):0.000000):0.000000):0.000000):0.000000,(EG26T114:0.000000,EG26T125:0.000000):0.000000):0.000000):0.000000):0.000000):0.000000):0.000000):0.000000):0.000000):0.000000):0.000000):0.000000):0.000000):0.000000):0.000000):0.000000):0.000000):0.000000):0.000000):0.000000):0.000000):0.000000):0.000000):0.000000):0.000000):0.000000):0.000000):0.000000):0.000000,(EG26T190:0.000000,EG26T170:0.000000):0.000000):0.000000):0.000000):0.000000):0.000000,(EG26T1126:0.000000,EG26T119:0.000000):0.000000):0.000000,(EG26T133:0.000000,EG26T145:0.000000):0.000000):0.000000,(EG26T162:0.000000,EG26T175:0.000000):0.000000):0.000000):0.000000,(EG26T189:0.000000,EG26T178:0.000000):0.000000):0.000000):0.000000):0.000000):0.000000):0.000000):0.000000):0.000000,(EG26T1100:0.000000,EG26T153:0.000000):0.000000):0.000000,EG26T101:0.000000):0.000000):0.000000,EG26T152:0.000000):0.000000,EG26T110:0.000000):0.003630,(EG26T215:0.000000,(EG26T212:0.000000,((EG26T266:0.000000,(EG26T217:0.000000,(((EG26T294:0.003573,(EG26T293:0.000000,EG26T267:0.000000):0.003573):0.000000,EG26T291:0.000000):0.000000,(EG26T244:0.000000,EG26T233:0.000000):0.000000):0.000000):0.000000):0.000000,(EG26T268:0.000000,EG26T275:0.000000):0.000000):0.000000):0.000000):0.000000):0.003555,(EG26T259:0.000000,EG26T2101:0.003498):0.003501):0.000000):0.000000,(EG26T210:0.000000,(EG26T227:0.000000,(EG26T298:0.000000,EG26T255:0.000000):0.000000):0.000000):0.003549):0.003549,((((((EG26T216:0.000000,EG26T2106:0.000000):0.000000,((((((EG26T278:0.000000,EG26T271:0.000000):0.000000,(((((((EG26T245:0.003658,((EG26T256:0.000000,EG26T2105:0.000000):0.003658,EG26T228:0.007452):0.000000):0.000000,EG26T252:0.000000):0.000000,EG26T220:0.000000):0.000000,EG26T295:0.000000):0.000000,EG26T242:0.000000):0.000000,EG26T247:0.000000):0.000000,EG26T248:0.000000):0.000000):0.000000,EG26T289:0.000000):0.000000,EG26T201:0.000000):0.000000,EG26T209:0.000000):0.000000,EG26T226:0.000000):0.000000):0.000000,EG26T230:0.000000):0.000000,EG26T2120:0.000000):0.000000,(EG26T283:0.007200,(EG26T221:0.003612,(EG26T261:0.003591,(EG26T258:0.000000,EG26T2118:0.000000):0.007275):0.000000):0.000000):0.003625):0.003634,(EG26T250:0.000000,EG26T2107:0.000000):0.000000):0.003621):0.000000,((EG26T288:0.000000,EG26T273:0.000000):0.000000,EG26T254:0.003538):0.003810):0.003059,(EG26T284:0.003610,EG26T241:0.000000):0.004163):0.003997,(EG26T219:0.007099,EG26T2104:0.020521):0.006948):0.004464,(EG26T2100:0.000000,EG26T204:0.000000):0.011769):0.002694,(EG26T251:0.000000,EG26T223:0.000000):0.004386):0.013732,EG26T238:0.086244):0.027380,EG26T246:0.000000):0.029448,EG26T2116:0.002373):0.016420,EG26T277:0.014890):0.000000,EG26T265:0.000000):0.000000,EG26T240:0.000000,EG26T236:0.000000);
