# Supplementary material for: Evidence of Recombination in Intrapatient Populations of Hepatitis C Virus
Source: PLoS One. 2008 Sep 18;3(9):e3239. doi: 10.1371/journal.pone.0003239 (PMC2528950; doi:10.1371/journal.pone.0003239)
Supplement: File S1 — Zip-compressed file with all the maximum likelihood trees used in the analyses (0.13 MB ZIP) [file pone.0003239.s004.zip › eG26T0_T1_T2tfa.fas.tre]

((((((((((((((((((((((((((((((((((((((((((((((((EG26T0101:0.000000,(EG26T078:0.000000,(EG26T075:0.000000,(EG26T071:0.000000,(EG26T068:0.000000,(EG26T066:0.000000,(EG26T065:0.000000,(EG26T059:0.002183,(EG26T060:0.000000,(EG26T061:0.000000,(EG26T062:0.000000,EG26T063:0.000000):0.000000):0.000000):0.000000):0.000000):0.000000):0.000000):0.000000):0.000000):0.000000):0.000000):0.000000,(EG26T0116:0.000000,((((((EG26T093:0.000000,EG26T091:0.000000):0.000000,(((((EG26T0132:0.000000,EG26T083:0.002196):0.000000,EG26T085:0.000000):0.000000,EG26T086:0.000000):0.000000,EG26T088:0.000000):0.000000,EG26T090:0.000000):0.000000):0.000000,EG26T095:0.000000):0.000000,EG26T098:0.000000):0.000000,EG26T099:0.000000):0.000000,EG26T0106:0.000000):0.000000):0.000000):0.000000,(EG26T046:0.000000,(EG26T074:0.000000,(EG26T042:0.000000,(((((EG26T026:0.000000,EG26T021:0.000000):0.000000,((((EG26T006:0.000000,EG26T0121:0.002182):0.000000,EG26T002:0.000000):0.000000,EG26T011:0.000000):0.000000,EG26T015:0.000000):0.000000):0.000000,EG26T032:0.000000):0.000000,EG26T037:0.000000):0.000000,((((EG26T0129:0.000000,(EG26T0127:0.000000,(EG26T0125:0.000000,(EG26T0111:0.000000,EG26T072:0.000000):0.002183):0.000000):0.000000):0.000000,EG26T0112:0.000000):0.000000,EG26T0113:0.000000):0.000000,EG26T073:0.000000):0.000000):0.000000):0.000000):0.000000):0.000000):0.000000,EG26T0115:0.000000):0.000000,(((((((EG26T030:0.000000,EG26T024:0.000000):0.000000,(((EG26T013:0.000000,(EG26T0134:0.002183,EG26T004:0.000000):0.000000):0.000000,EG26T008:0.000000):0.000000,EG26T017:0.000000):0.000000):0.000000,EG26T034:0.000000):0.000000,EG26T039:0.000000):0.000000,EG26T040:0.000000):0.000000,EG26T044:0.000000):0.000000,EG26T081:0.000000):0.000000):0.000000,((EG26T076:0.000000,(EG26T069:0.000000,(EG26T058:0.000000,(EG26T057:0.000000,(EG26T055:0.000000,(EG26T054:0.000000,(EG26T053:0.000000,(EG26T052:0.000000,(EG26T051:0.000000,EG26T047:0.002183):0.000000):0.000000):0.000000):0.000000):0.000000):0.000000):0.000000):0.000000):0.000000,(EG26T079:0.000000,(EG26T0103:0.000000,(((EG26T0130:0.000000,((((EG26T0133:0.000000,EG26T0126:0.000000):0.000000,EG26T0108:0.002183):0.000000,EG26T0128:0.000000):0.000000,(EG26T0110:0.000000,EG26T0109:0.000000):0.000000):0.000000):0.000000,((EG26T080:0.000000,EG26T043:0.000000):0.000000,(((((EG26T0131:0.002187,EG26T001:0.000000):0.000000,((EG26T009:0.000000,EG26T005:0.000000):0.000000,(EG26T019:0.000000,EG26T014:0.000000):0.000000):0.000000):0.000000,EG26T025:0.000000):0.000000,EG26T031:0.000000):0.000000,EG26T035:0.000000):0.000000):0.000000):0.000000,EG26T0114:0.000000):0.000000):0.000000):0.000000):0.000000):0.000000,EG26T045:0.000000):0.000000,(EG26T041:0.000000,EG26T038:0.000000):0.000000):0.000000,EG26T0105:0.000000):0.000000,EG26T033:0.000000):0.000000,EG26T027:0.000000):0.000000,(EG26T022:0.000000,EG26T016:0.000000):0.000000):0.000000,EG26T012:0.000000):0.000000,(EG26T007:0.000000,EG26T003:0.000000):0.000000):0.002180,(EG26T208:0.000000,EG26T279:0.000000):0.000000):0.000000,EG26T235:0.000000):0.000000,(EG26T285:0.000000,EG26T237:0.000000):0.000000):0.000000,EG26T243:0.000000):0.000000,EG26T257:0.000000):0.000000,EG26T225:0.000000):0.000000,(EG26T269:0.000000,(EG26T203:0.000000,EG26T260:0.000000):0.000000):0.000000):0.000000,EG26T206:0.000000):0.000000,EG26T231:0.000000):0.000000,EG26T234:0.000000):0.000000,(EG26T2108:0.000000,EG26T270:0.002174):0.000000):0.000000,(EG26T213:0.000000,EG26T287:0.002174):0.000000):0.000000,(EG26T249:0.000000,EG26T224:0.002177):0.000000):0.000000,(EG26T207:0.002181,EG26T222:0.000000):0.000000):0.000000,(EG26T262:0.002182,EG26T2109:0.000000):0.000000):0.000000,(EG26T280:0.002181,EG26T263:0.000000):0.000000):0.000000,(EG26T272:0.002171,EG26T211:0.002173):0.000000):0.000000,(EG26T2117:0.000000,((EG26T202:0.002173,EG26T2103:0.002173):0.000000,((EG26T214:0.000000,EG26T205:0.000000):0.002173,(EG26T274:0.002169,(EG26T282:0.000000,EG26T299:0.000000):0.000000):0.002173):0.000000):0.000000):0.000000):0.000000,EG26T2119:0.000000):0.000000,((EG26T290:0.002169,(EG26T259:0.000000,EG26T2101:0.002169):0.002169):0.000000,(((EG26T275:0.000000,((EG26T294:0.002186,EG26T291:0.002190):0.000000,((((EG26T153:0.000000,(EG26T152:0.000000,(EG26T1116:0.000000,(EG26T101:0.000000,((EG26T1128:0.000000,(EG26T122:0.000000,(EG26T137:0.000000,(EG26T147:0.000000,(EG26T164:0.000000,(EG26T178:0.000000,(EG26T189:0.000000,(EG26T186:0.000000,(EG26T175:0.000000,(EG26T162:0.000000,(EG26T145:0.000000,(EG26T133:0.000000,(EG26T119:0.000000,(EG26T1126:0.000000,(EG26T1108:0.000000,(EG26T148:0.000000,(((((((((((((EG26T1130:0.000000,EG26T1115:0.000000):0.000000,(((((EG26T181:0.000000,EG26T168:0.000000):0.000000,(((((((((((((((((((((((((((((((EG26T142:0.000000,EG26T126:0.000000):0.000000,(((((((((((EG26T120:0.000000,EG26T1127:0.000000):0.000000,(((EG26T150:0.002202,EG26T166:0.002216):0.000000,(((EG26T196:0.002199,EG26T135:0.002201):0.000000,EG26T136:0.002235):0.000000,((EG26T116:0.002201,EG26T131:0.002200):0.000000,(EG26T195:0.000000,EG26T170:0.000000):0.002202):0.000000):0.000000):0.000000,EG26T1109:0.000000):0.000000):0.000000,EG26T134:0.000000):0.000000,EG26T146:0.000000):0.000000,EG26T163:0.000000):0.000000,EG26T177:0.000000):0.000000,EG26T188:0.000000):0.000000,EG26T108:0.000000):0.000000,EG26T1104:0.000000):0.000000,EG26T112:0.000000):0.000000,EG26T115:0.000000):0.000000):0.000000,EG26T157:0.000000):0.000000,EG26T171:0.000000):0.000000,EG26T1106:0.000000):0.000000,EG26T1123:0.000000):0.000000,EG26T182:0.000000):0.000000,EG26T118:0.000000):0.000000,EG26T130:0.000000):0.000000,EG26T144:0.000000):0.000000,EG26T161:0.000000):0.000000,EG26T173:0.000000):0.000000,EG26T185:0.000000):0.000000,EG26T199:0.000000):0.000000,EG26T106:0.000000):0.000000,EG26T1105:0.000000):0.000000,EG26T1120:0.000000):0.000000,EG26T117:0.000000):0.000000,EG26T128:0.000000):0.000000,EG26T143:0.000000):0.000000,EG26T158:0.000000):0.000000,EG26T172:0.000000):0.000000,EG26T183:0.000000):0.000000,EG26T198:0.000000):0.000000,EG26T105:0.000000):0.000000,EG26T197:0.000000):0.000000,EG26T104:0.000000):0.000000,EG26T1103:0.000000):0.000000,EG26T1118:0.000000):0.000000,((EG26T141:0.000000,EG26T125:0.000000):0.000000,EG26T114:0.000000):0.000000):0.000000,EG26T154:0.000000):0.000000):0.000000,EG26T193:0.000000):0.000000,EG26T103:0.000000):0.000000,EG26T1102:0.000000):0.000000):0.000000,EG26T124:0.000000):0.000000,EG26T139:0.000000):0.000000,EG26T149:0.000000):0.000000,EG26T167:0.000000):0.000000,EG26T180:0.000000):0.000000,EG26T191:0.000000):0.000000,EG26T102:0.000000):0.000000,EG26T1101:0.000000):0.000000,EG26T1111:0.000000):0.000000,EG26T113:0.000000):0.000000,((((EG26T179:0.000000,EG26T165:0.000000):0.000000,(EG26T109:0.000000,EG26T190:0.000000):0.000000):0.000000,EG26T138:0.000000):0.000000,EG26T123:0.000000):0.000000):0.000000):0.000000):0.000000):0.000000):0.000000):0.000000):0.000000):0.000000):0.000000):0.000000):0.000000):0.000000):0.000000):0.000000):0.000000):0.000000):0.000000,(EG26T111:0.000000,EG26T1100:0.000000):0.000000):0.000000):0.000000):0.000000):0.000000):0.000000,EG26T110:0.000000):0.002210,(EG26T215:0.000000,EG26T212:0.000000):0.000000):0.002193,(EG26T293:0.000000,EG26T267:0.000000):0.002186):0.000000):0.000000):0.000000,(EG26T268:0.000000,EG26T266:0.000000):0.000000):0.000000,((EG26T217:0.000000,EG26T244:0.000000):0.000000,EG26T233:0.000000):0.000000):0.002182):0.000000):0.000000,((EG26T298:0.000000,EG26T255:0.002182):0.000000,EG26T227:0.004427):0.002180):0.002180,((((EG26T219:0.004340,EG26T2104:0.011822):0.004384,((EG26T2100:0.000000,EG26T204:0.000000):0.014094,((EG26T251:0.004462,EG26T223:0.000000):0.002359,(EG26T246:0.015015,EG26T238:0.043331):0.007138):0.001919):0.002521):0.002322,(EG26T284:0.002196,EG26T241:0.000000):0.002370):0.002025,((EG26T288:0.000000,EG26T273:0.000000):0.000000,EG26T254:0.004390):0.002241):0.000000):0.002199,(EG26T250:0.000000,EG26T2107:0.000000):0.000000):0.002197,(EG26T283:0.004388,((EG26T221:0.004415,(EG26T258:0.000000,EG26T2118:0.000000):0.004405):0.000000,EG26T261:0.002188):0.000000):0.002196):0.000000,((((((((((((EG26T226:0.000000,EG26T209:0.000000):0.000000,((EG26T245:0.002203,(EG26T256:0.000000,EG26T2105:0.000000):0.002203):0.000000,(EG26T295:0.002208,EG26T216:0.002199):0.000000):0.000000):0.000000,EG26T2106:0.000000):0.000000,EG26T230:0.000000):0.000000,EG26T242:0.000000):0.000000,EG26T2120:0.000000):0.000000,EG26T247:0.000000):0.000000,EG26T248:0.000000):0.000000,EG26T271:0.000000):0.000000,EG26T278:0.000000):0.000000,EG26T289:0.000000):0.000000,EG26T201:0.000000):0.000000):0.000000,EG26T220:0.002206):0.002233,EG26T252:0.002216):0.003491,EG26T228:0.022987):0.022029,EG26T239:0.000648):0.035570,EG26T210:0.000001):0.047351,EG26T2116:0.005117):0.010984,EG26T277:0.009030):0.000000,EG26T265:0.000000):0.000000,EG26T240:0.018447,EG26T236:0.002202);
