# Supplementary material for: Evidence of Recombination in Intrapatient Populations of Hepatitis C Virus
Source: PLoS One. 2008 Sep 18;3(9):e3239. doi: 10.1371/journal.pone.0003239 (PMC2528950; doi:10.1371/journal.pone.0003239)
Supplement: File S1 — Zip-compressed file with all the maximum likelihood trees used in the analyses (0.13 MB ZIP) [file pone.0003239.s004.zip › eG26T2tfa1.1_301.fas.tre]

((((((((((((((((((((((((((EG26T225:0.000000,(EG26T279:0.000000,(EG26T2108:0.000000,EG26T2103:0.003448):0.000000):0.000000):0.000000,(EG26T203:0.000000,((EG26T214:0.000000,EG26T205:0.000000):0.003448,(EG26T206:0.000000,EG26T231:0.000000):0.000000):0.000000):0.000000):0.000000,((EG26T213:0.000000,(EG26T260:0.000000,(EG26T270:0.003450,(EG26T237:0.000000,EG26T285:0.000000):0.000000):0.000000):0.000000):0.000000,(EG26T202:0.000000,(EG26T235:0.000000,(EG26T282:0.000000,EG26T274:0.003450):0.000000):0.000000):0.000000):0.000000):0.000000,(((EG26T211:0.003445,EG26T222:0.000000):0.000000,EG26T287:0.000000):0.000000,EG26T243:0.000000):0.000000):0.000000,((EG26T257:0.000000,EG26T208:0.000000):0.000000,(EG26T272:0.003437,EG26T299:0.000000):0.000000):0.000000):0.000000,EG26T207:0.000000):0.000000,((EG26T290:0.003435,EG26T249:0.000000):0.000000,EG26T234:0.000000):0.000000):0.000000,EG26T2119:0.000000):0.000000,EG26T269:0.000000):0.000000,EG26T2109:0.000000):0.000000,EG26T262:0.000000):0.000000,(((EG26T215:0.000000,(EG26T212:0.000000,(EG26T275:0.000000,((EG26T266:0.000000,EG26T244:0.000000):0.000000,(EG26T268:0.000000,((((EG26T294:0.003497,(EG26T293:0.000000,EG26T267:0.000000):0.003497):0.000000,EG26T291:0.000000):0.000000,EG26T217:0.000000):0.000000,EG26T233:0.000000):0.000000):0.000000):0.000000):0.000000):0.000000):0.003481,(EG26T259:0.000000,(EG26T2101:0.003553,(EG26T283:0.007553,(EG26T219:0.003361,EG26T2104:0.023854):0.007928):0.003355):0.003495):0.003436):0.000000,((EG26T263:0.000000,EG26T2117:0.000000):0.000000,EG26T224:0.003502):0.003477):0.000000):0.000000,(EG26T239:0.007095,EG26T280:0.000000):0.003476):0.000000,(((EG26T210:0.000000,EG26T255:0.000000):0.000000,EG26T298:0.000000):0.000000,EG26T227:0.000000):0.003477):0.003490,(EG26T254:0.003457,(EG26T288:0.000000,EG26T273:0.000000):0.000000):0.003819):0.000000,(EG26T250:0.000000,EG26T2107:0.000000):0.003529):0.003533,(EG26T284:0.003549,EG26T241:0.000000):0.003576):0.000000,(EG26T228:0.007287,(EG26T252:0.000000,(((((((((EG26T289:0.000000,EG26T278:0.000000):0.000000,(((((EG26T295:0.000000,(EG26T220:0.000000,((EG26T256:0.000000,EG26T2105:0.000000):0.003572,(EG26T245:0.003572,((EG26T258:0.000000,EG26T2118:0.000000):0.007110,(EG26T261:0.003509,EG26T221:0.003531):0.000000):0.003540):0.000000):0.000000):0.000000):0.000000,EG26T242:0.000000):0.000000,EG26T247:0.000000):0.000000,EG26T248:0.000000):0.000000,EG26T271:0.000000):0.000000):0.000000,EG26T201:0.000000):0.000000,EG26T209:0.000000):0.000000,EG26T226:0.000000):0.000000,EG26T2106:0.000000):0.000000,EG26T216:0.000000):0.000000,EG26T230:0.000000):0.000000,EG26T2120:0.000000):0.000000):0.000000):0.003563):0.007892,(EG26T2100:0.000000,EG26T204:0.003601):0.011583):0.002546,(EG26T251:0.003594,EG26T223:0.000000):0.004313):0.013496,EG26T238:0.086974):0.027248,EG26T246:0.000000):0.034681,EG26T2116:0.002278):0.016622,EG26T277:0.018777):0.000000,EG26T240:0.000000):0.000000,EG26T265:0.000000,EG26T236:0.000000);
