# Supplementary material for: Evidence of Recombination in Intrapatient Populations of Hepatitis C Virus
Source: PLoS One. 2008 Sep 18;3(9):e3239. doi: 10.1371/journal.pone.0003239 (PMC2528950; doi:10.1371/journal.pone.0003239)
Supplement: File S1 — Zip-compressed file with all the maximum likelihood trees used in the analyses (0.13 MB ZIP) [file pone.0003239.s004.zip › eG26T2tfa1.302_472.fas.tre]

((((((((((((((((((((((((EG26T280:0.000000,((EG26T283:0.000000,EG26T267:0.000000):0.000000,((((EG26T299:0.000000,(EG26T282:0.000000,EG26T274:0.000000):0.000000):0.005908,EG26T242:0.000000):0.000000,EG26T201:0.000000):0.000000,EG26T223:0.000000):0.000000):0.000000):0.000000,((EG26T2119:0.000000,((EG26T268:0.000000,EG26T238:0.000000):0.000000,(EG26T285:0.000000,(EG26T221:0.005910,(EG26T249:0.000000,EG26T270:0.000000):0.000000):0.000000):0.000000):0.000000):0.000000,EG26T231:0.000000):0.000000):0.000000,(((((((EG26T288:0.000000,(EG26T273:0.000000,(EG26T298:0.000000,EG26T287:0.005910):0.000000):0.000000):0.000000,EG26T203:0.000000):0.000000,EG26T225:0.000000):0.000000,EG26T243:0.000000):0.000000,EG26T206:0.000000):0.000000,((((EG26T233:0.000000,EG26T2108:0.000000):0.000000,((EG26T255:0.005908,EG26T248:0.000000):0.000000,EG26T258:0.000000):0.000000):0.000000,EG26T259:0.000000):0.000000,EG26T211:0.000000):0.000000):0.000000,(EG26T234:0.000000,((((((EG26T202:0.005908,EG26T247:0.000000):0.000000,EG26T2118:0.000000):0.000000,EG26T2103:0.000000):0.000000,EG26T293:0.000000):0.000000,EG26T2101:0.000000):0.000000,((EG26T257:0.000000,(EG26T266:0.000000,(EG26T217:0.000000,(((EG26T291:0.005931,EG26T245:0.000000):0.000000,EG26T289:0.000000):0.000000,EG26T226:0.000000):0.000000):0.000000):0.000000):0.000000,EG26T214:0.000000):0.000000):0.000000):0.000000):0.000000):0.000000,(((EG26T272:0.000000,(((EG26T2106:0.000000,EG26T216:0.005908):0.000000,(EG26T256:0.000000,EG26T2105:0.000000):0.000000):0.000000,(EG26T246:0.000000,EG26T219:0.000000):0.000000):0.000000):0.000000,EG26T260:0.000000):0.000000,(((EG26T284:0.000000,((EG26T2107:0.000000,EG26T254:0.005926):0.000000,(EG26T250:0.000000,EG26T241:0.000000):0.000000):0.000000):0.000000,EG26T275:0.000000):0.000000,EG26T213:0.000000):0.000000):0.000000):0.000000,(((EG26T279:0.000000,((((EG26T215:0.000000,(EG26T212:0.000000,EG26T220:0.000000):0.000000):0.005931,EG26T230:0.000000):0.000000,EG26T271:0.000000):0.000000,EG26T261:0.000000):0.000000):0.000000,EG26T2104:0.000000):0.000000,(EG26T269:0.000000,EG26T224:0.000000):0.000000):0.000000):0.000000,EG26T290:0.000000):0.000000,(((((((EG26T278:0.000000,EG26T2120:0.000000):0.000000,EG26T207:0.005919):0.000000,EG26T209:0.000000):0.000000,EG26T208:0.000000):0.000000,EG26T294:0.000000):0.000000,EG26T263:0.000000):0.000000,EG26T205:0.000000):0.000000):0.000000,EG26T2117:0.000000):0.000000,EG26T244:0.000000):0.000000,EG26T235:0.000000):0.000000,EG26T237:0.000000):0.000000,EG26T2109:0.000000):0.000000,EG26T222:0.000000):0.000000,(EG26T262:0.000000,EG26T295:0.000000):0.005937):0.005926,EG26T227:0.005930):0.000000,(EG26T252:0.005930,(EG26T2100:0.000000,EG26T204:0.000000):0.011933):0.000000):0.000001,EG26T228:0.056943):0.005929,EG26T251:0.000001):0.037073,EG26T239:0.000000):0.030672,EG26T240:0.000000):0.050299,EG26T2116:0.011956):0.000000,EG26T236:0.005949):0.000000,EG26T210:0.000000):0.000000,EG26T265:0.000000,EG26T277:0.000000);
