# Supplementary material for: Evidence of Recombination in Intrapatient Populations of Hepatitis C Virus
Source: PLoS One. 2008 Sep 18;3(9):e3239. doi: 10.1371/journal.pone.0003239 (PMC2528950; doi:10.1371/journal.pone.0003239)
Supplement: File S1 — Zip-compressed file with all the maximum likelihood trees used in the analyses (0.13 MB ZIP) [file pone.0003239.s004.zip › eG26T2tfa.fas.tre]

(((((((((((((((((((((((((((EG26T243:0.000000,(EG26T287:0.002159,EG26T249:0.000000):0.000000):0.000000,(EG26T206:0.000000,(EG26T214:0.000000,EG26T205:0.000000):0.002159):0.000000):0.000000,((EG26T2103:0.002159,(EG26T231:0.000000,(EG26T213:0.000000,(EG26T2119:0.000000,EG26T207:0.002166):0.000000):0.000000):0.000000):0.000000,((EG26T269:0.000000,EG26T208:0.000000):0.000000,(EG26T274:0.002155,(EG26T282:0.000000,EG26T299:0.000000):0.000000):0.002159):0.000000):0.000000):0.000000,(((EG26T270:0.002159,(EG26T257:0.000000,EG26T222:0.000000):0.000000):0.000000,(EG26T203:0.000000,EG26T202:0.002159):0.000000):0.000000,((EG26T2109:0.000000,EG26T237:0.000000):0.000000,EG26T262:0.002167):0.000000):0.000000):0.000000,((EG26T280:0.002167,EG26T285:0.000000):0.000000,EG26T225:0.000000):0.000000):0.000000,(EG26T272:0.002156,EG26T2108:0.000000):0.000000):0.000000,(EG26T211:0.002158,EG26T260:0.000000):0.000000):0.000000,EG26T279:0.000000):0.000000,(EG26T290:0.002155,EG26T235:0.000000):0.000000):0.000000,((EG26T224:0.002172,(EG26T263:0.000000,EG26T2117:0.000000):0.000000):0.002166,(EG26T259:0.000000,(EG26T2101:0.002193,(EG26T283:0.004534,(EG26T219:0.002137,EG26T2104:0.014013):0.004623):0.002137):0.002175):0.002156):0.000000):0.000000,EG26T234:0.000000):0.000000,(((((EG26T275:0.000000,EG26T268:0.000000):0.000000,((((EG26T293:0.000000,EG26T267:0.000000):0.002172,EG26T294:0.002172):0.000000,((EG26T215:0.000000,EG26T212:0.000000):0.002179,EG26T291:0.002176):0.000000):0.000000,EG26T266:0.000000):0.000000):0.000000,EG26T233:0.000000):0.000000,EG26T244:0.000000):0.000000,EG26T217:0.000000):0.002168):0.000000,((EG26T255:0.002169,EG26T298:0.000000):0.000000,EG26T227:0.004397):0.002166):0.002167,(EG26T254:0.004362,(EG26T288:0.000000,EG26T273:0.000000):0.000000):0.002277):0.000000,((EG26T284:0.002184,EG26T241:0.000000):0.002257,(((EG26T246:0.015265,EG26T238:0.045100):0.007090,(EG26T251:0.006727,EG26T223:0.000000):0.002365):0.001749,(EG26T2100:0.000000,EG26T204:0.002197):0.014193):0.004877):0.002121):0.002185,(EG26T250:0.000000,EG26T2107:0.000000):0.000000):0.002183,EG26T220:0.002192):0.000000,(((((((((((EG26T248:0.000000,EG26T247:0.000000):0.000000,(((EG26T245:0.002189,(EG26T256:0.000000,EG26T2105:0.000000):0.002189):0.000000,(((EG26T261:0.002174,(EG26T258:0.000000,EG26T2118:0.000000):0.004379):0.000000,EG26T221:0.004390):0.002181,EG26T216:0.002185):0.000000):0.000000,EG26T242:0.000000):0.000000):0.000000,EG26T271:0.000000):0.000000,EG26T278:0.000000):0.000000,EG26T289:0.000000):0.000000,EG26T201:0.000000):0.000000,EG26T230:0.000000):0.000000,EG26T2120:0.000000):0.000000,EG26T209:0.000000):0.000000,EG26T226:0.000000):0.000000,EG26T2106:0.000000):0.000000):0.000000,EG26T295:0.002194):0.002216,EG26T252:0.002202):0.003314,EG26T228:0.023172):0.022636,EG26T239:0.000233):0.036325,EG26T210:0.000002):0.053030,EG26T2116:0.005029):0.011211,EG26T277:0.011385):0.000000,EG26T265:0.000000):0.000000,EG26T240:0.018608,EG26T236:0.002204);
