# Supplementary material for: Evidence of Recombination in Intrapatient Populations of Hepatitis C Virus
Source: PLoS One. 2008 Sep 18;3(9):e3239. doi: 10.1371/journal.pone.0003239 (PMC2528950; doi:10.1371/journal.pone.0003239)
Supplement: File S1 — Zip-compressed file with all the maximum likelihood trees used in the analyses (0.13 MB ZIP) [file pone.0003239.s004.zip › EV035-clones1.1_264.fas.tre]

((((((((((((((V035_22:0.003809,(V035_06:0.000000,V035_14:0.000000):0.000000):0.003803,V035_38:0.003812):0.000000,(V035_08:0.003812,V035_25:0.003878):0.000000):0.000000,(V035_36:0.007766,V035_34:0.000000):0.000000):0.000000,V035_30:0.000000):0.000000,V035_13:0.000000):0.000000,V035_19:0.003816):0.003886,(V035_02:0.000000,(V035_26:0.000000,V035_20:0.000000):0.000000):0.000000):0.003389,V035_10:0.016508):0.022700,(V035_11:0.000000,V035_01:0.000000):0.012354):0.135758,((((V035_12:0.003887,V035_37:0.003884):0.000000,((V035_35:0.000000,V035_33:0.000000):0.000000,V035_29:0.000000):0.000000):0.000000,(V035_24:0.000000,V035_23:0.000000):0.003893):0.007801,(V035_27:0.008135,V035_15:0.016519):0.000000):0.004205):0.023453,(V035_31:0.015549,V035_21:0.004447):0.012666):0.009277,V035_28:0.003676):0.008163,V035_07:0.000000,V035_16:0.007897);
