# Supplementary material for: Evidence of Recombination in Intrapatient Populations of Hepatitis C Virus
Source: PLoS One. 2008 Sep 18;3(9):e3239. doi: 10.1371/journal.pone.0003239 (PMC2528950; doi:10.1371/journal.pone.0003239)
Supplement: File S1 — Zip-compressed file with all the maximum likelihood trees used in the analyses (0.13 MB ZIP) [file pone.0003239.s004.zip › EV035-clones2.1_135.fas.tre]

((((((((((((((((V035_11:0.000000,V035_14:0.000000):0.000000,((V035_02:0.000000,V035_38:0.007523):0.000000,V035_30:0.000000):0.000000):0.000000,V035_10:0.007539):0.000000,V035_34:0.000000):0.000000,((V035_28:0.000000,V035_13:0.000000):0.000000,V035_08:0.007523):0.000000):0.000000,(V035_26:0.000000,((V035_20:0.000000,V035_19:0.000000):0.000000,(V035_25:0.000000,V035_15:0.015320):0.007618):0.000000):0.000000):0.000000,V035_06:0.000000):0.000000,V035_01:0.000000):0.000001,(V035_27:0.007494,(V035_07:0.000000,V035_22:0.000000):0.000000):0.007521):0.015388,V035_36:0.000001):0.007440,(V035_33:0.000000,V035_35:0.000000):0.000000):0.000000,V035_37:0.000000):0.000000,V035_24:0.000000):0.000000,V035_23:0.000000):0.000000,((V035_16:0.000000,V035_21:0.000000):0.000000,V035_29:0.000000):0.000000):0.007444,V035_12:0.000000,V035_31:0.000000);
