# Supplementary material for: Evidence of Recombination in Intrapatient Populations of Hepatitis C Virus
Source: PLoS One. 2008 Sep 18;3(9):e3239. doi: 10.1371/journal.pone.0003239 (PMC2528950; doi:10.1371/journal.pone.0003239)
Supplement: File S1 — Zip-compressed file with all the maximum likelihood trees used in the analyses (0.13 MB ZIP) [file pone.0003239.s004.zip › EV035-clones2.136_534.fas.tre]

((((((((((((((V035_13:0.000000,V035_34:0.000000):0.000000,((((((V035_10:0.015310,V035_22:0.003353):0.002644,V035_36:0.004267):0.008811,V035_38:0.002477):0.020195,V035_02:0.002434):0.031019,V035_30:0.000000):0.002526,(V035_26:0.000000,V035_20:0.000000):0.002588):0.000000):0.000000,(V035_08:0.005088,((V035_06:0.000000,V035_14:0.000000):0.002525,V035_25:0.000000):0.002525):0.000000):0.002525,V035_19:0.000000):0.015465,(V035_11:0.000000,V035_01:0.000000):0.009494):0.088790,(V035_15:0.000000,(V035_33:0.000000,V035_37:0.019120):0.002526):0.002983):0.014535,V035_28:0.003943):0.020819,V035_31:0.012885):0.037179,V035_16:0.002838):0.013657,V035_07:0.011093):0.010716,V035_21:0.009864):0.015254,V035_35:0.013067):0.005500,((V035_24:0.000000,V035_23:0.000000):0.005087,V035_12:0.002526):0.000000):0.002520,V035_29:0.000000,V035_27:0.002521);
