# Supplementary material for: Evidence of Recombination in Intrapatient Populations of Hepatitis C Virus
Source: PLoS One. 2008 Sep 18;3(9):e3239. doi: 10.1371/journal.pone.0003239 (PMC2528950; doi:10.1371/journal.pone.0003239)
Supplement: File S1 — Zip-compressed file with all the maximum likelihood trees used in the analyses (0.13 MB ZIP) [file pone.0003239.s004.zip › EV035-clones.fas.tre]

((((((((((((((((V035_13:0.000000,((V035_06:0.000000,V035_14:0.000000):0.001841,V035_25:0.001891):0.001841):0.000000,V035_34:0.000000):0.000000,((V035_26:0.000000,V035_20:0.000000):0.001879,V035_08:0.005591):0.000000):0.000000,(((((V035_10:0.013687,V035_22:0.004138):0.001958,V035_36:0.007296):0.005967,V035_38:0.004095):0.014603,V035_02:0.001878):0.022311,V035_30:0.000000):0.001839):0.001838,V035_19:0.000000):0.010808,(V035_11:0.000000,V035_01:0.000000):0.006892):0.060419,((V035_37:0.013964,V035_33:0.000000):0.007685,V035_15:0.006043):0.002333):0.013305,V035_28:0.000000):0.022524,V035_31:0.014190):0.025279,V035_16:0.001927):0.009994,V035_07:0.012623):0.007688,V035_21:0.007217):0.011281,V035_35:0.009570):0.004101,(V035_27:0.007590,V035_29:0.000000):0.001846):0.000000,V035_12:0.003741):0.003742,V035_24:0.000000,V035_23:0.000000);
