# Supplementary material for: Evidence of Recombination in Intrapatient Populations of Hepatitis C Virus
Source: PLoS One. 2008 Sep 18;3(9):e3239. doi: 10.1371/journal.pone.0003239 (PMC2528950; doi:10.1371/journal.pone.0003239)
Supplement: File S1 — Zip-compressed file with all the maximum likelihood trees used in the analyses (0.13 MB ZIP) [file pone.0003239.s004.zip › na28t0tfa1.1_389.fas.tre]

((((((((((((NA28T039:0.000000,(NA28T070:0.002626,NA28T071:0.002626):0.000000):0.000000,(NA28T079:0.002640,NA28T045:0.000000):0.000000):0.000000,((NA28T073:0.002629,NA28T059:0.000000):0.000000,((NA28T044:0.002639,NA28T041:0.000000):0.000000,NA28T052:0.000000):0.000000):0.000000):0.000000,NA28T094:0.000000):0.000000,(((NA28T081:0.002590,NA28T040:0.002694):0.002690,((NA28T023:0.002616,(NA28T054:0.005273,(NA28T029:0.005609,NA28T046:0.011061):0.002461):0.000000):0.005277,NA28T026:0.000000):0.002618):0.000000,(NA28T060:0.000000,NA28T013:0.002642):0.002643):0.000000):0.000000,((NA28T030:0.008091,(((((NA28T061:0.010989,NA28T018:0.002672):0.000000,((NA28T087:0.000000,(NA28T083:0.000000,((NA28T077:0.002667,NA28T069:0.002655):0.000000,NA28T058:0.000000):0.000000):0.000000):0.000000,NA28T033:0.000000):0.000000):0.000000,NA28T057:0.008083):0.005504,NA28T024:0.002765):0.002645,(NA28T063:0.002597,((((((((NA28T047:0.002569,NA28T037:0.002574):0.000000,(NA28T098:0.002587,NA28T080:0.002577):0.000000):0.000000,NA28T004:0.000000):0.000000,NA28T017:0.000000):0.000000,NA28T020:0.000000):0.000000,NA28T050:0.000000):0.000000,NA28T034:0.000000):0.000000,((NA28T001:0.005302,NA28T025:0.000000):0.005268,((NA28T091:0.002625,NA28T085:0.005273):0.000000,NA28T086:0.000000):0.002618):0.000000):0.000000):0.005277):0.000000):0.002622,(NA28T097:0.000000,NA28T065:0.000000):0.000000):0.002621):0.002626,NA28T015:0.002611):0.000000,NA28T008:0.005312):0.005241,NA28T072:0.000000):0.013242,NA28T064:0.002877):0.017729,NA28T074:0.008157):0.027876,NA28T066:0.003199,NA28T002:0.002013);
