# Supplementary material for: Evidence of Recombination in Intrapatient Populations of Hepatitis C Virus
Source: PLoS One. 2008 Sep 18;3(9):e3239. doi: 10.1371/journal.pone.0003239 (PMC2528950; doi:10.1371/journal.pone.0003239)
Supplement: File S1 — Zip-compressed file with all the maximum likelihood trees used in the analyses (0.13 MB ZIP) [file pone.0003239.s004.zip › na28t0tfa1.389_743.fas.tre]

((((((((((((((((NA28T060:0.000000,NA28T054:0.002838):0.000000,((NA28T040:0.002834,NA28T008:0.002842):0.000000,NA28T059:0.000000):0.000000):0.000000,NA28T026:0.000000):0.000000,NA28T044:0.000000):0.000000,NA28T023:0.005731):0.000000,((((NA28T079:0.000000,(NA28T097:0.005704,NA28T052:0.002818):0.000000):0.000000,(NA28T039:0.002803,NA28T029:0.002818):0.000000):0.000000,NA28T015:0.011827):0.002824,NA28T094:0.011575):0.000000):0.000000,NA28T065:0.002839):0.005773,(((NA28T073:0.002884,NA28T071:0.000000):0.002906,(NA28T081:0.000000,(NA28T070:0.000000,NA28T013:0.000000):0.000000):0.000000):0.000000,(NA28T045:0.000000,NA28T041:0.000000):0.005893):0.002944):0.002964,NA28T047:0.014772):0.000000,NA28T057:0.015055):0.003045,(NA28T030:0.005913,NA28T024:0.008785):0.000000):0.002915,((((NA28T020:0.002889,NA28T025:0.005810):0.000000,(NA28T001:0.000000,(NA28T091:0.000000,(((NA28T085:0.002895,NA28T046:0.000000):0.000000,NA28T017:0.000000):0.000000,NA28T063:0.000000):0.000000):0.000000):0.000000):0.002889,(((NA28T018:0.000000,NA28T034:0.000000):0.000000,(NA28T080:0.002892,NA28T004:0.005848):0.000000):0.000000,NA28T037:0.002917):0.000001):0.003141,NA28T098:0.015426):0.005928):0.002947,((NA28T083:0.005841,(NA28T058:0.000000,NA28T033:0.000000):0.005839):0.000000,((NA28T077:0.002922,NA28T061:0.005981):0.000000,(NA28T087:0.000000,NA28T069:0.000000):0.000000):0.000000):0.003008):0.012119,((NA28T074:0.002958,NA28T064:0.002962):0.000000,NA28T072:0.002958):0.010199):0.022441,(NA28T050:0.005929,NA28T002:0.000000):0.000000):0.005922,NA28T086:0.000000,NA28T066:0.000000);
