# Supplementary material for: Evidence of Recombination in Intrapatient Populations of Hepatitis C Virus
Source: PLoS One. 2008 Sep 18;3(9):e3239. doi: 10.1371/journal.pone.0003239 (PMC2528950; doi:10.1371/journal.pone.0003239)
Supplement: File S1 — Zip-compressed file with all the maximum likelihood trees used in the analyses (0.13 MB ZIP) [file pone.0003239.s004.zip › na28t0tfa.fas.tre]

(((((((((NA28T044:0.001428,NA28T094:0.005823):0.000000,(NA28T059:0.000000,((NA28T060:0.001429,NA28T040:0.004345):0.000000,((((NA28T054:0.004457,NA28T023:0.004462):0.001304,NA28T029:0.006002):0.001499,NA28T008:0.004510):0.001435,NA28T026:0.001422):0.000000):0.000000):0.000000):0.000000,(NA28T097:0.004312,((NA28T015:0.008972,NA28T039:0.001416):0.000000,(NA28T079:0.001419,NA28T052:0.001419):0.000000):0.000000):0.001422):0.001464,NA28T065:0.001408):0.002954,(NA28T081:0.002895,(((NA28T045:0.000000,NA28T041:0.000000):0.002937,NA28T013:0.002909):0.000000,((NA28T073:0.002916,NA28T071:0.001424):0.001470,NA28T070:0.001442):0.000000):0.000000):0.000000):0.005997,(((NA28T030:0.007463,NA28T057:0.015562):0.000000,(((NA28T037:0.002873,(((NA28T080:0.002861,NA28T004:0.002865):0.000000,NA28T034:0.000000):0.000000,(((NA28T098:0.009078,NA28T020:0.001418):0.000000,(NA28T017:0.000000,((NA28T091:0.002897,NA28T063:0.001424):0.000000,((NA28T001:0.001899,NA28T025:0.003995):0.001357,NA28T085:0.003369):0.002479):0.000000):0.000000):0.000000,(NA28T046:0.004493,NA28T018:0.006183):0.004389):0.001421):0.000000):0.003031,NA28T047:0.007481):0.005985,NA28T024:0.007392):0.000000):0.001460,((((NA28T058:0.000000,NA28T033:0.000000):0.002917,NA28T077:0.002940):0.000000,(NA28T087:0.000000,(NA28T083:0.002921,NA28T069:0.001451):0.000000):0.000000):0.000000,NA28T061:0.009122):0.007484):0.000000):0.009008,((NA28T074:0.015893,NA28T064:0.002821):0.007856,NA28T072:0.001473):0.012290):0.009989,(NA28T086:0.004481,NA28T050:0.002955):0.000000):0.033124,NA28T066:0.005857,NA28T002:0.000000);
