# Supplementary material for: Evidence of Recombination in Intrapatient Populations of Hepatitis C Virus
Source: PLoS One. 2008 Sep 18;3(9):e3239. doi: 10.1371/journal.pone.0003239 (PMC2528950; doi:10.1371/journal.pone.0003239)
Supplement: File S1 — Zip-compressed file with all the maximum likelihood trees used in the analyses (0.13 MB ZIP) [file pone.0003239.s004.zip › nc05t1tfa1.1_266.fas.tre]

((((((((((((((((((NC05T1109:0.000000,((NC05T1723:0.003386,NC05T158:0.000000):0.000000,((NC05T1121:0.003418,NC05T1106:0.000000):0.000000,NC05T1653:0.000000):0.000000):0.000000):0.000000,NC05T1128:0.000000):0.000000,NC05T1111:0.000000):0.000000,(NC05T1130:0.003426,NC05T1123:0.000000):0.000000):0.000000,((NC05T1127:0.000000,NC05T162:0.000000):0.000000,NC05T133:0.000000):0.000000):0.000000,(NC05T1743:0.000000,NC05T1100:0.000000):0.000000):0.000000,(NC05T137:0.007101,NC05T1124:0.003388):0.000000):0.000000,((((NC05T155:0.000000,NC05T1122:0.000000):0.007433,NC05T1120:0.000000):0.015089,NC05T118:0.003680):0.003258,NC05T1132:0.006946):0.000000):0.003377,(NC05T167:0.003293,(NC05T156:0.017767,NC05T136:0.016864):0.016770):0.003855):0.007707,NC05T117:0.003459):0.006990,NC05T1703:0.017612):0.007895,(((NC05T148:0.007299,NC05T1103:0.000000):0.007198,NC05T139:0.003549):0.000000,NC05T122:0.000000):0.000000):0.003416,NC05T119:0.003953):0.008488,NC05T115:0.016480):0.002907,((NC05T116:0.000000,((NC05T1118:0.000000,NC05T194:0.000000):0.000000,NC05T1131:0.000000):0.000000):0.000000,(NC05T1107:0.003546,NC05T157:0.003512):0.000000):0.000000):0.007212,NC05T153:0.000000):0.003506,NC05T1642:0.000000):0.000000,NC05T146:0.000000,NC05T120:0.000000);
