# Supplementary material for: Evidence of Recombination in Intrapatient Populations of Hepatitis C Virus
Source: PLoS One. 2008 Sep 18;3(9):e3239. doi: 10.1371/journal.pone.0003239 (PMC2528950; doi:10.1371/journal.pone.0003239)
Supplement: File S1 — Zip-compressed file with all the maximum likelihood trees used in the analyses (0.13 MB ZIP) [file pone.0003239.s004.zip › nc05t1tfa1.267_743.fas.tre]

(((((((((((((NC05T118:0.000000,((NC05T1743:0.000000,NC05T1124:0.002176):0.000000,((NC05T158:0.004569,(NC05T1128:0.000000,NC05T1127:0.000000):0.000000):0.002176,NC05T1123:0.000000):0.000000):0.000000):0.000000,NC05T1132:0.000000):0.000000,((NC05T1653:0.000000,NC05T155:0.006647):0.002251,NC05T137:0.002189):0.000000):0.000000,NC05T157:0.004454):0.002170,((((((NC05T153:0.035362,NC05T122:0.004876):0.012045,(NC05T146:0.007512,NC05T1120:0.007241):0.002049):0.002256,NC05T115:0.000000):0.006993,NC05T136:0.002329):0.006823,((NC05T116:0.000000,NC05T1122:0.000000):0.000000,NC05T1109:0.000000):0.000000):0.002170,((NC05T1100:0.002156,(NC05T162:0.000000,(NC05T133:0.000000,NC05T1130:0.000000):0.000000):0.002156):0.000000,NC05T1121:0.000000):0.000000):0.000000):0.015115,NC05T1111:0.001944):0.010119,(NC05T119:0.000000,NC05T1131:0.006964):0.000000):0.003442,NC05T139:0.013391):0.002568,NC05T167:0.003722):0.008028,NC05T148:0.007084):0.000000,(((NC05T1107:0.000000,NC05T1106:0.000000):0.000000,(NC05T117:0.000000,NC05T1723:0.000000):0.000000):0.000000,(NC05T1103:0.015050,((NC05T1703:0.002278,NC05T194:0.004684):0.000000,NC05T156:0.002309):0.002292):0.000000):0.000000):0.002292,NC05T120:0.000000):0.000000,NC05T1642:0.000000,NC05T1118:0.000000);
