# Supplementary material for: Evidence of Recombination in Intrapatient Populations of Hepatitis C Virus
Source: PLoS One. 2008 Sep 18;3(9):e3239. doi: 10.1371/journal.pone.0003239 (PMC2528950; doi:10.1371/journal.pone.0003239)
Supplement: File S1 — Zip-compressed file with all the maximum likelihood trees used in the analyses (0.13 MB ZIP) [file pone.0003239.s004.zip › nc05t1tfa2.1_341.fas.tre]

((((((((((((((((((((((((NC05T1130:0.002539,(NC05T133:0.000000,NC05T162:0.000000):0.000000):0.002538,NC05T1123:0.000000):0.000000,(NC05T1100:0.000000,NC05T1121:0.002554):0.000000):0.000000,NC05T1128:0.000000):0.000000,((NC05T1743:0.000000,NC05T158:0.000000):0.000000,NC05T118:0.005157):0.000000):0.000000,NC05T1111:0.000000):0.000000,NC05T1127:0.000000):0.000000,(NC05T137:0.005271,NC05T1124:0.005123):0.000000):0.000000,(NC05T1653:0.002574,NC05T1132:0.005171):0.000000):0.000000,NC05T167:0.007940):0.002566,NC05T1723:0.002566):0.000000,(NC05T1109:0.000000,NC05T1106:0.000000):0.000000):0.000000,((((NC05T155:0.000000,NC05T1120:0.005440):0.005537,NC05T1122:0.000000):0.000000,NC05T1703:0.015051):0.012116,(NC05T156:0.016924,NC05T136:0.012024):0.017200):0.002065):0.008532,NC05T117:0.002543):0.011567,(NC05T122:0.000000,(NC05T139:0.002700,(NC05T148:0.005556,NC05T1103:0.002913):0.005473):0.000000):0.000000):0.002525,NC05T119:0.005943):0.006243,NC05T115:0.011951):0.002410,(NC05T157:0.002628,NC05T1131:0.000000):0.002665):0.000000,NC05T1107:0.002689):0.000000,(NC05T1118:0.000000,NC05T116:0.000000):0.000000):0.000000,NC05T194:0.002702):0.005447,NC05T153:0.000000):0.002662,NC05T120:0.000000):0.000000,NC05T1642:0.000000,NC05T146:0.000000);
