# Supplementary material for: Evidence of Recombination in Intrapatient Populations of Hepatitis C Virus
Source: PLoS One. 2008 Sep 18;3(9):e3239. doi: 10.1371/journal.pone.0003239 (PMC2528950; doi:10.1371/journal.pone.0003239)
Supplement: File S1 — Zip-compressed file with all the maximum likelihood trees used in the analyses (0.13 MB ZIP) [file pone.0003239.s004.zip › nc05t1tfa2.342_743.fas.tre]

(((((((((((((((((((NC05T1122:0.000000,NC05T1130:0.000000):0.000000,((NC05T133:0.000000,NC05T1111:0.018917):0.000000,NC05T116:0.000000):0.000000):0.000000,(NC05T1100:0.002448,NC05T1121:0.000000):0.000000):0.000000,(NC05T162:0.000000,NC05T1109:0.000000):0.000000):0.002456,((NC05T1743:0.000000,((((NC05T118:0.000000,NC05T1132:0.000000):0.000000,(((NC05T1128:0.000000,NC05T1127:0.000000):0.000000,NC05T158:0.005044):0.002458,(NC05T155:0.000000,NC05T137:0.000000):0.002464):0.000000):0.000000,NC05T1123:0.000000):0.000000,NC05T1124:0.000000):0.000000):0.000000,NC05T1653:0.000000):0.000000):0.000000,NC05T157:0.005002):0.005006,NC05T136:0.002539):0.007702,NC05T115:0.000000):0.004999,NC05T146:0.007867):0.002533,(NC05T153:0.037795,NC05T122:0.005054):0.013621):0.000000,NC05T1120:0.000000):0.010882,NC05T1103:0.005335):0.005598,NC05T1703:0.000000):0.002621,(NC05T167:0.004295,((NC05T119:0.000000,NC05T1131:0.008136):0.003677,NC05T139:0.012744):0.002810):0.006480):0.000000,(NC05T148:0.005449,NC05T194:0.002732):0.002576):0.000000,(((NC05T1723:0.000000,NC05T117:0.000000):0.000000,NC05T1106:0.000000):0.000000,NC05T1107:0.000000):0.000000):0.000000,NC05T156:0.002652):0.002648,NC05T1118:0.000000):0.000000,NC05T1642:0.000000,NC05T120:0.000000);
