# Supplementary material for: Evidence of Recombination in Intrapatient Populations of Hepatitis C Virus
Source: PLoS One. 2008 Sep 18;3(9):e3239. doi: 10.1371/journal.pone.0003239 (PMC2528950; doi:10.1371/journal.pone.0003239)
Supplement: File S1 — Zip-compressed file with all the maximum likelihood trees used in the analyses (0.13 MB ZIP) [file pone.0003239.s004.zip › nc05t1tfa.fas.tre]

((((((((((((((((((((((((NC05T1128:0.000000,NC05T1127:0.000000):0.000000,NC05T158:0.002690):0.001293,(NC05T137:0.003983,NC05T1124:0.002603):0.000000):0.000000,(NC05T1743:0.000000,NC05T1123:0.000000):0.000000):0.000000,(NC05T118:0.002608,NC05T1653:0.001314):0.000000):0.000000,NC05T1132:0.002614):0.001291,NC05T1100:0.001286):0.000000,((NC05T1130:0.001287,(NC05T133:0.000000,NC05T162:0.000000):0.000000):0.001286,NC05T1121:0.001288):0.000000):0.000000,NC05T1111:0.009797):0.001291,NC05T1109:0.000000):0.003443,(((NC05T157:0.004801,(NC05T122:0.016985,NC05T115:0.006694):0.007004):0.002171,NC05T116:0.000000):0.006743,NC05T136:0.013801):0.005650):0.000000,(NC05T155:0.005612,NC05T1122:0.000000):0.003325):0.010920,NC05T1120:0.006521):0.015490,NC05T1723:0.001331):0.000000,NC05T1106:0.000000):0.001112,NC05T167:0.010394):0.003106,NC05T117:0.001377):0.001967,(NC05T1703:0.007847,NC05T156:0.018236):0.001945):0.003755,(NC05T1103:0.009565,NC05T148:0.007860):0.002384):0.000000,(NC05T139:0.009193,(NC05T119:0.001342,NC05T1131:0.009001):0.004455):0.004576):0.005566,((NC05T153:0.026359,NC05T146:0.005513):0.004681,NC05T194:0.003005):0.001229):0.000000,NC05T1107:0.001366):0.001372,NC05T1118:0.000000):0.004169,NC05T1642:0.000000,NC05T120:0.000000);
