# Supplementary material for: Evidence of Recombination in Intrapatient Populations of Hepatitis C Virus
Source: PLoS One. 2008 Sep 18;3(9):e3239. doi: 10.1371/journal.pone.0003239 (PMC2528950; doi:10.1371/journal.pone.0003239)
Supplement: File S1 — Zip-compressed file with all the maximum likelihood trees used in the analyses (0.13 MB ZIP) [file pone.0003239.s004.zip › nC29T0tfa1.1-370.fas.tre]

((((((((((((((((((((((NC29T0175:0.000000,NC29T0169:0.000000):0.002720,((NC29T0164:0.000000,NC29T0163:0.000000):0.000000,NC29T0162:0.000000):0.000000):0.000000,((NC29T0146:0.000000,NC29T0137:0.000000):0.000000,NC29T0128:0.000000):0.000000):0.000000,(NC29T0133:0.000000,NC29T0167:0.000000):0.000000):0.000000,NC29T0135:0.000000):0.000000,NC29T0145:0.000000):0.000000,((((NC29T0151:0.000000,NC29T0183:0.000000):0.000000,(((((NC29T098:0.000000,((((NC29T0112:0.000000,NC29T0111:0.000000):0.000000,((((NC29T0144:0.000000,NC29T0159:0.000000):0.000000,((((NC29T081:0.000000,NC29T074:0.000000):0.000000,NC29T062:0.000000):0.000000,((((NC29T0205:0.000000,NC29T0134:0.002706):0.000000,((NC29T0199:0.000000,(NC29T0181:0.000000,NC29T0166:0.000000):0.000000):0.002718,NC29T0132:0.000000):0.000000):0.000000,NC29T0196:0.000000):0.000000,NC29T0182:0.000000):0.000000):0.000000,NC29T0156:0.000000):0.000000):0.000000,NC29T0126:0.000000):0.000000,NC29T0123:0.000000):0.000000):0.000000,NC29T0103:0.000000):0.000000,NC29T0106:0.000000):0.002717):0.000000,NC29T070:0.000000):0.000000,NC29T066:0.000000):0.000000,NC29T049:0.000000):0.000000,NC29T0177:0.000000):0.000000):0.000000,((((((((NC29T096:0.000000,(NC29T094:0.000000,(NC29T075:0.000000,NC29T0179:0.000000):0.008224):0.000000):0.000000,NC29T082:0.000000):0.000000,NC29T063:0.000000):0.000000,NC29T0194:0.000000):0.000000,NC29T0176:0.000000):0.000000,NC29T0180:0.000000):0.000000,NC29T0174:0.000000):0.000000,NC29T0141:0.000000):0.000000):0.000000,NC29T0147:0.000000):0.000000):0.000000,(NC29T0130:0.000000,NC29T0125:0.000000):0.000000):0.000000,NC29T0121:0.000000):0.000000,NC29T0119:0.000000):0.000000,NC29T0117:0.000000):0.000000,NC29T0116:0.000000):0.000000,NC29T0115:0.000000):0.000000,NC29T0107:0.000000):0.005555,(NC29T056:0.000000,NC29T054:0.000000):0.000000):0.028643,(NC29T092:0.000000,NC29T0157:0.000000):0.000000):0.019845,NC29T089:0.000000):0.014068,(NC29T078:0.000000,((NC29T060:0.000000,(((NC29T0171:0.000000,NC29T0154:0.000000):0.000000,((NC29T0149:0.000000,NC29T0143:0.000000):0.000000,((NC29T0127:0.000000,(NC29T0120:0.000000,NC29T0118:0.000000):0.000000):0.000000,(((NC29T0108:0.000000,NC29T0104:0.000000):0.000000,(NC29T059:0.002747,(NC29T0153:0.000000,NC29T0150:0.000000):0.002750):0.000000):0.000000,NC29T0114:0.000000):0.000000):0.000000):0.000000):0.000000,NC29T0172:0.000000):0.000000):0.000000,(NC29T0193:0.000000,NC29T068:0.000000):0.000000):0.000000):0.008353):0.000000,NC29T099:0.000000):0.000000,NC29T080:0.000000):0.000000,NC29T076:0.000000):0.000000,NC29T069:0.000000,NC29T0152:0.000000);
