# Supplementary material for: Evidence of Recombination in Intrapatient Populations of Hepatitis C Virus
Source: PLoS One. 2008 Sep 18;3(9):e3239. doi: 10.1371/journal.pone.0003239 (PMC2528950; doi:10.1371/journal.pone.0003239)
Supplement: File S1 — Zip-compressed file with all the maximum likelihood trees used in the analyses (0.13 MB ZIP) [file pone.0003239.s004.zip › nc29to-t1tfa1.371_743.fas.tre]

(((((((((((((((((((((((((((((((((((((((((((((((NC29T139:0.002685,NC29T1373:0.000000):0.000000,NC29T1283:0.000000):0.000000,NC29T1107:0.000000):0.000000,((NC29T1123:0.000000,(((((NC29T1463:0.000000,NC29T112:0.002690):0.000000,NC29T143:0.000000):0.000000,(NC29T1553:0.000000,NC29T191:0.000000):0.000000):0.000000,NC29T171:0.000000):0.000000,((((NC29T1533:0.000000,(NC29T108:0.002685,NC29T1053:0.000000):0.000000):0.000000,(NC29T162:0.000000,NC29T1103:0.000000):0.000000):0.000000,NC29T195:0.000000):0.000000,((NC29T1013:0.000000,((NC29T1423:0.000000,NC29T1135:0.002689):0.000000,(NC29T1513:0.000000,NC29T164:0.000000):0.000000):0.000000):0.000000,NC29T173:0.000000):0.000000):0.000000):0.000000):0.000000,NC29T1110:0.000000):0.000000):0.000000,NC29T1101:0.000000):0.000000,(NC29T1138:0.000000,(NC29T1132:0.000000,NC29T170:0.000000):0.000000):0.000000):0.000000,NC29T1136:0.000000):0.000000,NC29T168:0.000000):0.000000,NC29T1129:0.000000):0.000000,(((NC29T163:0.000000,(NC29T159:0.000000,(NC29T1383:0.000000,NC29T1243:0.000000):0.000000):0.000000):0.000000,NC29T1133:0.005366):0.002687,NC29T1213:0.000000):0.002689):0.000000,(((NC29T1323:0.000000,NC29T1033:0.000000):0.000000,((NC29T1573:0.000000,(NC29T1503:0.000000,(NC29T1473:0.000000,((NC29T1122:0.000000,NC29T1105:0.000000):0.000000,(NC29T1131:0.000000,NC29T1111:0.000000):0.000000):0.000000):0.000000):0.000000):0.002677,(NC29T1443:0.000000,(NC29T119:0.000000,NC29T1139:0.000000):0.000000):0.002672):0.000000):0.002679,NC29T1483:0.000000):0.002685):0.002683,NC29T1112:0.000000):0.000000,((((NC29T1403:0.002676,NC29T141:0.002677):0.000000,((NC29T187:0.000000,NC29T194:0.000000):0.002680,NC29T1263:0.002690):0.000000):0.000000,NC29T1125:0.000000):0.000000,(NC29T188:0.000000,NC29T1563:0.002685):0.002680):0.000000):0.000000,NC29T165:0.000000):0.000000,(((NC29T068:0.000000,NC29T0114:0.000000):0.000000,NC29T0149:0.000000):0.000000,NC29T060:0.005358):0.008089):0.002675,(NC29T059:0.000000,(NC29T0193:0.000000,((((((((NC29T0171:0.000000,NC29T0153:0.002669):0.000000,NC29T0118:0.000000):0.000000,NC29T0104:0.000000):0.000000,NC29T0108:0.000000):0.000000,NC29T0150:0.000000):0.000000,NC29T0120:0.000000):0.000000,NC29T0127:0.000000):0.000000,NC29T0143:0.000000):0.000000):0.000000):0.000000):0.002667,NC29T0154:0.000000):0.000000,NC29T078:0.002665):0.005168,((((NC29T099:0.000000,NC29T0152:0.000000):0.000000,NC29T080:0.000000):0.000000,NC29T076:0.000000):0.000000,NC29T069:0.000000):0.011102):0.027860,NC29T0183:0.000000):0.025114,NC29T0119:0.002491):0.008396,NC29T089:0.000000):0.000000,NC29T075:0.000000):0.000000,NC29T0179:0.000000):0.000000,NC29T0177:0.000000):0.000000,NC29T0172:0.000000):0.000000,NC29T056:0.000000):0.000000,NC29T054:0.000000):0.000000,NC29T0163:0.000000):0.000000,NC29T0157:0.000000):0.000000,NC29T0151:0.000000):0.000000,NC29T0130:0.000000):0.000000,NC29T0125:0.000000):0.000000,NC29T0112:0.000000):0.000000,NC29T0117:0.000000):0.000000,NC29T0116:0.000000):0.000000,NC29T0147:0.000000):0.000000,NC29T0137:0.000000):0.000000,NC29T098:0.000000):0.000000,(((((NC29T0205:0.000000,NC29T0199:0.000000):0.000000,NC29T074:0.000000):0.000000,((((((((((NC29T081:0.000000,(NC29T0134:0.000000,(NC29T0132:0.000000,(NC29T0126:0.000000,(NC29T0123:0.002698,NC29T0103:0.002699):0.000000):0.000000):0.000000):0.000000):0.000000,NC29T0106:0.000000):0.000000,NC29T0159:0.000000):0.000000,NC29T0166:0.000000):0.000000,NC29T0144:0.000000):0.000000,NC29T0156:0.000000):0.000000,NC29T0181:0.000000):0.000000,NC29T0182:0.000000):0.000000,NC29T062:0.000000):0.000000,NC29T0196:0.000000):0.000000):0.000000,NC29T0111:0.005434):0.005417,((((((((((((((NC29T070:0.000000,NC29T0180:0.000000):0.000000,(NC29T066:0.000000,((NC29T0121:0.002709,NC29T0167:0.107740):0.000000,NC29T063:0.000000):0.000000):0.000000):0.000000,NC29T049:0.000000):0.000000,NC29T0174:0.000000):0.000000,NC29T0176:0.000000):0.000000,NC29T0162:0.000000):0.000000,NC29T0141:0.000000):0.000000,NC29T0145:0.000000):0.000000,NC29T0146:0.000000):0.000000,NC29T0133:0.000000):0.000000,NC29T0135:0.000000):0.000000,NC29T0128:0.000000):0.000000,NC29T0107:0.000000):0.000000,NC29T0115:0.000000):0.002704):0.000000):0.000000,NC29T082:0.002709):0.002703,NC29T096:0.000000):0.002702,NC29T0169:0.000000):0.000000,NC29T0164:0.000000):0.000000,NC29T0194:0.000000):0.000000,NC29T092:0.000000):0.000000,NC29T094:0.000000,NC29T0175:0.000000);
