# Supplementary material for: Evidence of Recombination in Intrapatient Populations of Hepatitis C Virus
Source: PLoS One. 2008 Sep 18;3(9):e3239. doi: 10.1371/journal.pone.0003239 (PMC2528950; doi:10.1371/journal.pone.0003239)
Supplement: File S1 — Zip-compressed file with all the maximum likelihood trees used in the analyses (0.13 MB ZIP) [file pone.0003239.s004.zip › nc29to-t1tfa.fas.tre]

(((((((((((((((((((((((((((((((((((((((((((((((((((NC29T1463:0.000000,(NC29T139:0.001354,NC29T1103:0.000000):0.000000):0.000000,(((((NC29T195:0.000000,((NC29T173:0.000000,NC29T1129:0.000000):0.000000,((NC29T1373:0.000000,NC29T164:0.000000):0.000000,NC29T170:0.000000):0.000000):0.001359):0.000000,NC29T191:0.000000):0.000000,NC29T171:0.000000):0.000000,(NC29T112:0.001355,(NC29T1123:0.000000,NC29T1138:0.000000):0.000000):0.000000):0.000000,(NC29T1533:0.000000,((NC29T1013:0.001357,NC29T1053:0.000000):0.000000,(((NC29T1135:0.001357,NC29T1110:0.000000):0.000000,(NC29T143:0.000000,NC29T1423:0.000000):0.000000):0.000000,(NC29T1136:0.000000,NC29T108:0.001354):0.000000):0.000000):0.000000):0.000000):0.000000):0.000000,NC29T168:0.000000):0.000000,(NC29T1513:0.000000,NC29T1283:0.000000):0.000000):0.000000,(NC29T1213:0.001356,(NC29T165:0.000000,NC29T1263:0.001353):0.002710):0.000000):0.001356,(((NC29T162:0.000000,(NC29T1553:0.000000,(NC29T1107:0.000000,NC29T1101:0.000000):0.000000):0.000000):0.000000,NC29T1132:0.000000):0.000000,((((NC29T1323:0.000000,NC29T1033:0.000000):0.001353,(NC29T1443:0.001349,(NC29T119:0.000000,NC29T1139:0.000000):0.000000):0.001351):0.000000,((NC29T1122:0.000000,(NC29T1473:0.000000,((NC29T1573:0.000000,NC29T1503:0.000000):0.000000,(NC29T1111:0.000000,NC29T1105:0.000000):0.000000):0.000000):0.000000):0.000000,NC29T1131:0.000000):0.001353):0.001354,NC29T1483:0.000000):0.001357):0.000000):0.001356,((NC29T163:0.000000,NC29T159:0.000000):0.000000,((NC29T1112:0.004083,NC29T1133:0.002710):0.000000,(NC29T1383:0.000000,NC29T1243:0.000000):0.000000):0.001355):0.001355):0.000000,(NC29T188:0.001368,NC29T1563:0.002722):0.001351):0.000000,NC29T1125:0.000000):0.000000,(NC29T141:0.002711,NC29T1403:0.002710):0.000000):0.000000,(NC29T187:0.002711,NC29T194:0.000000):0.001354):0.000000,((NC29T068:0.000000,(NC29T0149:0.000000,NC29T0114:0.000000):0.000000):0.000000,NC29T060:0.002707):0.004090):0.001352,(((((((((NC29T059:0.001349,(NC29T0153:0.001348,NC29T0150:0.000000):0.001350):0.000000,NC29T0118:0.000000):0.000000,NC29T0120:0.000000):0.000000,NC29T0127:0.000000):0.000000,NC29T0143:0.000000):0.000000,NC29T0104:0.000000):0.000000,NC29T0171:0.000000):0.000000,NC29T0193:0.000000):0.000000,NC29T0108:0.000000):0.000000):0.001349,NC29T0154:0.000000):0.000000,NC29T078:0.001348):0.003746,((NC29T099:0.000000,(NC29T076:0.000000,(NC29T069:0.000000,NC29T0152:0.000000):0.000000):0.000000):0.000000,NC29T080:0.000000):0.008683):0.031108,NC29T0172:0.000000):0.007045,NC29T089:0.002651):0.007025,NC29T0157:0.000000):0.000000,NC29T092:0.002735):0.013984,(NC29T056:0.000000,NC29T054:0.000000):0.000000):0.002738,(NC29T0183:0.012687,NC29T0119:0.001257):0.004226):0.000000,NC29T0163:0.000000):0.000000,NC29T0125:0.000000):0.000000,NC29T0117:0.000000):0.000000,NC29T0116:0.000000):0.000000,NC29T0177:0.000000):0.000000,NC29T0147:0.000000):0.000000,NC29T0130:0.000000):0.000000,(NC29T0137:0.000000,NC29T0151:0.000000):0.000000):0.000000,(((((((NC29T070:0.000000,(((NC29T0146:0.000000,NC29T0145:0.000000):0.000000,(((((NC29T049:0.000000,(((NC29T0167:0.051262,NC29T0121:0.001365):0.000000,NC29T0115:0.000000):0.000000,NC29T0107:0.000000):0.000000):0.000000,NC29T0180:0.000000):0.000000,NC29T0174:0.000000):0.000000,NC29T0176:0.000000):0.000000,NC29T0162:0.000000):0.000000):0.000000,NC29T0141:0.000000):0.000000):0.000000,NC29T0133:0.000000):0.000000,NC29T0135:0.000000):0.000000,NC29T063:0.000000):0.000000,NC29T066:0.000000):0.000000,NC29T0128:0.000000):0.001361,NC29T082:0.001362):0.000000):0.000000,NC29T098:0.000000):0.000000,(NC29T096:0.000000,((NC29T0175:0.000000,NC29T0169:0.000000):0.001363,(NC29T094:0.000000,(NC29T0164:0.000000,NC29T0194:0.000000):0.000000):0.000000):0.001361):0.001361):0.000000,(NC29T075:0.000000,NC29T0179:0.000000):0.004096):0.001359,NC29T0112:0.000000):0.002723,NC29T0111:0.002742):0.000000,NC29T0132:0.000000):0.000000,NC29T0144:0.000000):0.000000,NC29T0126:0.000000):0.000000,NC29T062:0.000000):0.000000,(NC29T0156:0.000000,NC29T0159:0.000000):0.000000):0.000000,NC29T074:0.000000):0.000000,NC29T0182:0.000000):0.000000,NC29T0205:0.000000):0.000000,NC29T0196:0.000000):0.000000,NC29T0106:0.000000):0.000000,NC29T081:0.000000):0.000000,(NC29T0123:0.001357,NC29T0134:0.001357):0.000000):0.000000,NC29T0103:0.001357):0.001363,NC29T0166:0.000000):0.000000,NC29T0199:0.000000,NC29T0181:0.000000);
