# Supplementary material for: Evidence of Recombination in Intrapatient Populations of Hepatitis C Virus
Source: PLoS One. 2008 Sep 18;3(9):e3239. doi: 10.1371/journal.pone.0003239 (PMC2528950; doi:10.1371/journal.pone.0003239)
Supplement: File S1 — Zip-compressed file with all the maximum likelihood trees used in the analyses (0.13 MB ZIP) [file pone.0003239.s004.zip › nc35t0tfa1.1_428.fas.tre]

(((((((((((((NC35T076:0.002271,(NC35T037:0.000000,(NC35T004:0.002279,NC35T048:0.004586):0.000000):0.000000):0.000000,NC35T025:0.009566):0.002285,((NC35T008:0.002302,((NC35T055:0.000000,((NC35T020:0.007127,((NC35T017:0.021480,NC35T038:0.005568):0.004593,NC35T073:0.002248):0.007427):0.000000,NC35T077:0.002304):0.000000):0.000000,(((((NC35T010:0.002307,NC35T078:0.002274):0.000000,NC35T062:0.014482):0.002140,NC35T074:0.004815):0.010139,NC35T097:0.005435):0.004867,NC35T044:0.012429):0.002511):0.002304):0.000000,NC35T081:0.002298):0.000000):0.012490,(NC35T013:0.007363,(NC35T058:0.004534,((NC35T015:0.000000,NC35T041:0.000000):0.000000,(NC35T053:0.006931,(NC35T036:0.004825,NC35T087:0.007122):0.002098):0.000000):0.000000):0.002234):0.000000):0.018260,(NC35T019:0.019167,NC35T050:0.005671):0.002953):0.012492,(NC35T039:0.007320,((((NC35T091:0.012615,((((NC35T057:0.007446,NC35T082:0.007508):0.001951,NC35T005:0.004634):0.000000,NC35T014:0.004832):0.000000,((((NC35T012:0.000000,(NC35T046:0.000000,NC35T056:0.000000):0.000000):0.000000,NC35T066:0.000000):0.000000,NC35T064:0.000000):0.000000,((NC35T086:0.004726,NC35T069:0.002270):0.000000,NC35T079:0.002314):0.000000):0.000000):0.000000):0.000000,NC35T028:0.007106):0.004651,NC35T009:0.004816):0.015640,NC35T023:0.000000):0.000000):0.011125):0.007536,NC35T047:0.002351):0.000000,NC35T075:0.002355):0.000000,NC35T067:0.002364):0.006340,(NC35T034:0.092777,(NC35T024:0.002366,NC35T042:0.002366):0.003076):0.005773):0.004730,NC35T033:0.006109):0.006212,NC35T029:0.000000):0.009747,NC35T022:0.000000,NC35T027:0.000000);
