# Supplementary material for: Evidence of Recombination in Intrapatient Populations of Hepatitis C Virus
Source: PLoS One. 2008 Sep 18;3(9):e3239. doi: 10.1371/journal.pone.0003239 (PMC2528950; doi:10.1371/journal.pone.0003239)
Supplement: File S1 — Zip-compressed file with all the maximum likelihood trees used in the analyses (0.13 MB ZIP) [file pone.0003239.s004.zip › nc35t0tfa1.429_743.fas.tre]

(((((((((((((((((((NC35T056:0.000000,NC35T057:0.003140):0.000000,((NC35T005:0.000000,(NC35T012:0.003151,NC35T082:0.000000):0.000000):0.000000,(NC35T010:0.003151,NC35T097:0.000000):0.000000):0.000000):0.000000,(((NC35T046:0.006370,NC35T086:0.000000):0.000000,NC35T078:0.000000):0.000000,NC35T074:0.000000):0.000000):0.000000,NC35T064:0.000000):0.000000,NC35T014:0.000000):0.000000,(NC35T062:0.000000,NC35T066:0.003130):0.003143):0.006398,(NC35T058:0.003170,(NC35T067:0.003173,NC35T069:0.000000):0.006704):0.010021):0.000000,(NC35T009:0.003204,NC35T028:0.000000):0.000000):0.010125,NC35T091:0.003177):0.006143,(NC35T023:0.047405,NC35T034:0.044232):0.013809):0.008731,NC35T048:0.021166):0.016238,(((((((((((NC35T008:0.000000,NC35T013:0.000000):0.000000,((((NC35T077:0.003275,NC35T076:0.003264):0.000000,(NC35T019:0.009970,NC35T037:0.006563):0.000000):0.000000,NC35T081:0.000000):0.000000,NC35T025:0.000000):0.000000):0.003254,NC35T015:0.006562):0.000000,NC35T087:0.000000):0.000000,NC35T036:0.000000):0.000000,NC35T050:0.000000):0.000000,NC35T044:0.000000):0.000000,NC35T020:0.000000):0.000000,NC35T041:0.003240):0.000000,(NC35T053:0.019854,NC35T073:0.000000):0.006508):0.006458,NC35T004:0.010345):0.010034):0.019536,(NC35T033:0.000000,NC35T047:0.000000):0.003239):0.000000,(NC35T024:0.000000,NC35T042:0.003260):0.003261):0.000000,(NC35T039:0.013487,((NC35T038:0.003254,NC35T055:0.000000):0.000000,NC35T075:0.009855):0.003244):0.000000):0.000000,NC35T079:0.000000):0.000000,NC35T017:0.000000):0.000000,NC35T029:0.003261):0.003255,NC35T022:0.000000,NC35T027:0.000000);
