# Supplementary material for: Evidence of Recombination in Intrapatient Populations of Hepatitis C Virus
Source: PLoS One. 2008 Sep 18;3(9):e3239. doi: 10.1371/journal.pone.0003239 (PMC2528950; doi:10.1371/journal.pone.0003239)
Supplement: File S1 — Zip-compressed file with all the maximum likelihood trees used in the analyses (0.13 MB ZIP) [file pone.0003239.s004.zip › nc35t0tfa2.1_369.fas.tre]

((((((((((((((((((NC35T081:0.002707,NC35T097:0.005505):0.000000,(NC35T077:0.002704,NC35T020:0.005507):0.000000):0.000000,NC35T055:0.000000):0.000000,NC35T008:0.002713):0.000000,NC35T044:0.014618):0.002691,(NC35T076:0.002673,((NC35T037:0.000000,NC35T048:0.000000):0.000000,(NC35T004:0.002685,NC35T025:0.008383):0.000000):0.000000):0.000000):0.005611,NC35T073:0.002750):0.000000,NC35T038:0.005600):0.002537,(((NC35T010:0.002840,NC35T078:0.002676):0.002542,NC35T062:0.014702):0.002895,NC35T074:0.000000):0.008667):0.005984,NC35T017:0.008588):0.006101,NC35T013:0.000000):0.000000,((((NC35T053:0.002706,NC35T087:0.005519):0.002600,NC35T036:0.005429):0.000000,(NC35T015:0.000000,NC35T041:0.000000):0.000000):0.000000,NC35T058:0.005351):0.011460):0.012822,((NC35T039:0.004643,((((NC35T057:0.009044,NC35T082:0.009073):0.002192,((NC35T014:0.005692,NC35T069:0.002690):0.000000,(((NC35T028:0.008490,NC35T005:0.002720):0.000000,NC35T086:0.005639):0.000000,(((((NC35T012:0.000000,NC35T046:0.000000):0.000000,NC35T056:0.000000):0.000000,NC35T066:0.000000):0.000000,NC35T064:0.000000):0.000000,NC35T079:0.000000):0.000000):0.000000):0.000000):0.005567,NC35T009:0.005761):0.008742,(NC35T023:0.000000,NC35T019:0.021431):0.000000):0.003704):0.003266,NC35T091:0.010975):0.009786):0.008814,(NC35T024:0.002732,NC35T042:0.000000):0.008451):0.000000,((NC35T034:0.085942,NC35T050:0.014885):0.000000,((NC35T047:0.002720,NC35T075:0.002726):0.000000,NC35T067:0.000000):0.000000):0.000000):0.002825,NC35T033:0.008682):0.002739,NC35T029:0.000000):0.011473,NC35T022:0.000000,NC35T027:0.000000);
