# Supplementary material for: Evidence of Recombination in Intrapatient Populations of Hepatitis C Virus
Source: PLoS One. 2008 Sep 18;3(9):e3239. doi: 10.1371/journal.pone.0003239 (PMC2528950; doi:10.1371/journal.pone.0003239)
Supplement: File S1 — Zip-compressed file with all the maximum likelihood trees used in the analyses (0.13 MB ZIP) [file pone.0003239.s004.zip › nc35t0tfa2.369_743.fas.tre]

(((((((((((((((((NC35T010:0.002716,NC35T082:0.000000):0.000000,((NC35T014:0.000000,NC35T078:0.000000):0.000000,((NC35T005:0.000000,NC35T074:0.000000):0.002708,NC35T046:0.005496):0.000000):0.000000):0.000000,((NC35T097:0.000000,NC35T086:0.000000):0.000000,(NC35T012:0.002716,NC35T057:0.002708):0.000000):0.000000):0.000000,NC35T056:0.000000):0.000000,NC35T064:0.000000):0.000000,(NC35T062:0.000000,NC35T066:0.002699):0.002709):0.003343,(NC35T091:0.011730,(NC35T028:0.000000,NC35T009:0.002771):0.000000):0.002191):0.008639,(NC35T067:0.014434,NC35T069:0.000000):0.003724):0.011919,NC35T058:0.005069):0.015886,(((NC35T053:0.015271,((NC35T073:0.005646,(NC35T020:0.002834,(NC35T044:0.000000,(NC35T036:0.000000,NC35T087:0.000000):0.002800):0.002820):0.000000):0.000001,(((NC35T077:0.005739,NC35T025:0.002823):0.000000,((NC35T008:0.000000,((NC35T037:0.005685,NC35T076:0.002821):0.000000,NC35T081:0.000000):0.000000):0.000000,NC35T013:0.000000):0.000000):0.002813,((NC35T015:0.005675,NC35T041:0.002798):0.000000,(NC35T019:0.011674,NC35T050:0.000000):0.002821):0.000000):0.002815):0.008994):0.002127,NC35T004:0.006847):0.008687,((NC35T023:0.049848,NC35T034:0.073520):0.016348,NC35T048:0.029913):0.019072):0.004707):0.022207,NC35T055:0.002777):0.002938,(((NC35T047:0.002852,NC35T039:0.011909):0.000000,NC35T079:0.005767):0.000000,(NC35T038:0.002975,NC35T075:0.008742):0.002817):0.002969):0.002952,(NC35T024:0.000000,NC35T042:0.005840):0.006023):0.002908,NC35T033:0.002847):0.002945,NC35T029:0.002875):0.000000,NC35T017:0.000000):0.002869,NC35T022:0.000000,NC35T027:0.000000);
