# Supplementary material for: Evidence of Recombination in Intrapatient Populations of Hepatitis C Virus
Source: PLoS One. 2008 Sep 18;3(9):e3239. doi: 10.1371/journal.pone.0003239 (PMC2528950; doi:10.1371/journal.pone.0003239)
Supplement: File S1 — Zip-compressed file with all the maximum likelihood trees used in the analyses (0.13 MB ZIP) [file pone.0003239.s004.zip › nc35t0tfa3.1_424.fas.tre]

((((((((((((NC35T076:0.002291,(NC35T037:0.000000,(NC35T004:0.002300,NC35T048:0.004625):0.000000):0.000000):0.000000,NC35T025:0.009654):0.002306,((NC35T008:0.002324,((NC35T055:0.000000,((NC35T020:0.007193,((NC35T017:0.018590,NC35T038:0.005524):0.004731,NC35T073:0.002267):0.007488):0.000000,NC35T077:0.002326):0.000000):0.000000,(((((NC35T010:0.002332,NC35T078:0.002298):0.000000,NC35T062:0.014648):0.002309,NC35T074:0.004713):0.010081,NC35T097:0.005464):0.004912,NC35T044:0.012565):0.002532):0.002326):0.000000,NC35T081:0.002319):0.000000):0.008546,(NC35T013:0.007659,(NC35T058:0.004573,((NC35T053:0.006996,(NC35T036:0.004869,NC35T087:0.007192):0.002112):0.000000,(NC35T041:0.000000,NC35T015:0.000000):0.000000):0.000000):0.002010):0.004197):0.016859,NC35T019:0.017108):0.007358,NC35T050:0.000000):0.018126,(NC35T023:0.002074,((((NC35T028:0.005213,NC35T009:0.007605):0.002020,((((NC35T057:0.007555,NC35T082:0.007635):0.001989,NC35T005:0.004703):0.000000,NC35T014:0.004880):0.000000,((((NC35T086:0.004806,NC35T069:0.002304):0.000000,NC35T079:0.002346):0.000000,(NC35T046:0.000000,(NC35T056:0.000000,(NC35T064:0.000000,NC35T066:0.000000):0.000000):0.000000):0.000000):0.000000,NC35T012:0.000000):0.000000):0.000000):0.006674,NC35T091:0.005910):0.013594,NC35T039:0.002830):0.002408):0.016762):0.000000,((NC35T047:0.002372,NC35T075:0.002376):0.000000,NC35T067:0.000000):0.000000):0.005862,(NC35T034:0.087208,(NC35T024:0.002394,NC35T042:0.002394):0.003166):0.006328):0.004847,NC35T033:0.006615):0.003181,NC35T029:0.000000):0.009788,NC35T022:0.000000,NC35T027:0.000000);
