# Supplementary material for: Evidence of Recombination in Intrapatient Populations of Hepatitis C Virus
Source: PLoS One. 2008 Sep 18;3(9):e3239. doi: 10.1371/journal.pone.0003239 (PMC2528950; doi:10.1371/journal.pone.0003239)
Supplement: File S1 — Zip-compressed file with all the maximum likelihood trees used in the analyses (0.13 MB ZIP) [file pone.0003239.s004.zip › nc35t0tfa3.424_743.fas.tre]

(((((((((((((((((((((((NC35T046:0.006262,NC35T064:0.000000):0.000000,NC35T078:0.000000):0.000000,(NC35T012:0.003097,NC35T086:0.000000):0.000000):0.000000,(NC35T010:0.003097,NC35T082:0.000000):0.000000):0.000000,NC35T056:0.000000):0.000000,(NC35T005:0.000000,NC35T057:0.003087):0.000000):0.000000,NC35T014:0.000000):0.000000,NC35T097:0.000000):0.000000,NC35T074:0.000000):0.000000,(NC35T062:0.000000,NC35T066:0.003079):0.003090):0.006288,(NC35T058:0.003116,(NC35T067:0.006305,NC35T069:0.000000):0.006586):0.009842):0.000000,(NC35T009:0.003149,NC35T028:0.000000):0.000000):0.009940,NC35T091:0.003132):0.006158,(NC35T023:0.046515,NC35T034:0.048291):0.013412):0.008437,NC35T048:0.020776):0.015913,(((((((((((NC35T008:0.000000,(NC35T013:0.000000,(((NC35T077:0.003219,NC35T076:0.003208):0.000000,(NC35T019:0.009798,NC35T037:0.006453):0.000000):0.000000,NC35T025:0.000000):0.000000):0.000000):0.000000,NC35T081:0.000000):0.003199,NC35T015:0.006451):0.000000,NC35T087:0.000000):0.000000,NC35T036:0.000000):0.000000,NC35T020:0.000000):0.000000,NC35T044:0.000000):0.000000,NC35T050:0.000000):0.000000,NC35T041:0.003185):0.000000,(NC35T053:0.019535,NC35T073:0.000000):0.006400):0.006375,NC35T004:0.010134):0.009876):0.019131,(NC35T033:0.000000,NC35T047:0.000000):0.003183):0.000000,(NC35T039:0.013246,((NC35T038:0.003197,NC35T055:0.000000):0.000000,NC35T075:0.009683):0.003188):0.000000):0.000000,NC35T079:0.000000):0.000000,(NC35T024:0.000000,NC35T042:0.003203):0.003205):0.003201,NC35T029:0.003215):0.000000,NC35T017:0.000000):0.003209,NC35T022:0.000000,NC35T027:0.000000);
