# Supplementary material for: Evidence of Recombination in Intrapatient Populations of Hepatitis C Virus
Source: PLoS One. 2008 Sep 18;3(9):e3239. doi: 10.1371/journal.pone.0003239 (PMC2528950; doi:10.1371/journal.pone.0003239)
Supplement: File S1 — Zip-compressed file with all the maximum likelihood trees used in the analyses (0.13 MB ZIP) [file pone.0003239.s004.zip › nc35t0tfa.fas.tre]

(((((((((((((((NC35T014:0.002794,NC35T046:0.002758):0.000000,((NC35T056:0.000000,NC35T064:0.000000):0.000000,((NC35T086:0.002796,NC35T066:0.002744):0.000000,NC35T012:0.001366):0.000000):0.000000):0.000000,(NC35T005:0.002754,((((((NC35T010:0.002744,NC35T078:0.001355):0.000000,NC35T097:0.010009):0.001317,NC35T074:0.002791):0.005907,NC35T062:0.002678):0.010895,NC35T082:0.001259):0.002988,NC35T057:0.005688):0.001282):0.000000):0.001393,NC35T069:0.007173):0.001327,(NC35T009:0.005785,NC35T028:0.003010):0.001360):0.004802,(NC35T091:0.006008,(NC35T023:0.032367,NC35T034:0.082301):0.010106):0.003344):0.016374,((((NC35T041:0.001374,(NC35T015:0.002772,(NC35T087:0.004246,NC35T036:0.002853):0.001322):0.000000):0.000000,(NC35T013:0.006202,(((NC35T020:0.005738,(((NC35T048:0.022008,NC35T004:0.007600):0.001020,(((NC35T008:0.001398,NC35T081:0.001397):0.000000,NC35T077:0.004270):0.001390,(NC35T076:0.002793,(NC35T037:0.002790,NC35T025:0.005703):0.000000):0.000000):0.001409):0.000003,NC35T073:0.008638):0.001384):0.001972,NC35T044:0.008221):0.003023,(NC35T019:0.017002,NC35T050:0.003600):0.009413):0.003051):0.000975):0.007525,NC35T053:0.008389):0.011718,NC35T058:0.004061):0.014646):0.012571,NC35T067:0.003579):0.015284,NC35T047:0.001478):0.001282,(NC35T075:0.007433,(NC35T079:0.010357,NC35T039:0.008353):0.011458):0.000000):0.004193,(NC35T024:0.001450,NC35T042:0.002879):0.006498):0.002807,NC35T033:0.004633):0.003192,(NC35T017:0.000000,(NC35T038:0.004774,NC35T055:0.007325):0.013721):0.011380):0.000821,NC35T029:0.001540):0.007444,NC35T022:0.000000,NC35T027:0.000000);
