# Supplementary material for: Evidence of Recombination in Intrapatient Populations of Hepatitis C Virus
Source: PLoS One. 2008 Sep 18;3(9):e3239. doi: 10.1371/journal.pone.0003239 (PMC2528950; doi:10.1371/journal.pone.0003239)
Supplement: File S1 — Zip-compressed file with all the maximum likelihood trees used in the analyses (0.13 MB ZIP) [file pone.0003239.s004.zip › nC36T0tfa1.1_88.tre]

(((((((((((((((NC36T040K:0.011948,((NC36T091K:0.000000,NC36T059K:0.011948):0.000000,(((NC36T092K:0.000000,NC36T083K:0.000000):0.000000,(NC36T046K:0.000000,NC36T049K:0.000000):0.000000):0.000000,(((NC36T050K:0.000000,(NC36T023S:0.000000,NC36T013S:0.011948):0.000000):0.000000,NC36T080K:0.000000):0.000000,(NC36T060K:0.011953,(NC36T088K:0.000000,NC36T094K:0.000000):0.000000):0.000000):0.000000):0.000000):0.000000):0.000000,((NC36T033S:0.000000,NC36T017S:0.012052):0.000000,NC36T026S:0.000000):0.000000):0.000000,NC36T075K:0.000000):0.000000,((NC36T031S:0.038577,(((NC36T014S:0.000000,NC36T005S:0.000000):0.000000,NC36T024K:0.000000):0.000000,NC36T086K:0.000000):0.000000):0.000000,(NC36T045K:0.024786,(NC36T078K:0.000000,((NC36T029S:0.000000,NC36T006S:0.000000):0.000000,NC36T048K:0.000000):0.000000):0.000000):0.000000):0.000000):0.000000,(NC36T076K:0.000000,(NC36T041K:0.012089,(NC36T047K:0.000000,NC36T015S:0.000000):0.000000):0.000000):0.000000):0.000000,NC36T066K:0.000000):0.000000,(NC36T057K:0.000000,NC36T056K:0.000000):0.000000):0.011882,(((NC36T002K:0.000000,NC36T095K:0.000000):0.000000,((((NC36T039K:0.000000,NC36T037K:0.000000):0.000000,(((((((((NC36T009S:0.011737,(NC36T090K:0.024846,NC36T027K:0.011715):0.000000):0.000000,NC36T058K:0.000000):0.000000,NC36T016S:0.000000):0.000000,NC36T020K:0.000000):0.000000,NC36T061K:0.000000):0.000000,NC36T054K:0.000000):0.000000,NC36T055K:0.000000):0.000000,NC36T035K:0.000000):0.000000,NC36T036K:0.000000):0.000000):0.000000,NC36T022K:0.000000):0.000000,NC36T008K:0.000000):0.000000):0.000000,(NC36T044S:0.000000,NC36T043S:0.000000):0.012031):0.000000):0.011838,NC36T011S:0.000000):0.024500,(((((((NC36T004K:0.000000,NC36T003K:0.000000):0.000000,NC36T019K:0.000000):0.000000,NC36T068K:0.000000):0.000000,NC36T093K:0.011662):0.000000,NC36T070K:0.000000):0.000000,NC36T073S:0.000000):0.000000,NC36T012S:0.024488):0.011807):0.000000,(NC36T064S:0.000000,(NC36T063K:0.000000,(NC36T042K:0.000000,(NC36T034K:0.000000,(NC36T030K:0.000000,NC36T028K:0.000000):0.000000):0.000000):0.000000):0.000000):0.000000):0.000000,(NC36T067K:0.000000,NC36T007S:0.000000):0.011976):0.011967,NC36T018K:0.024978):0.000000,NC36T087K:0.000000):0.000000,NC36T085K:0.000000,NC36T032K:0.000000);
