# Supplementary material for: Evidence of Recombination in Intrapatient Populations of Hepatitis C Virus
Source: PLoS One. 2008 Sep 18;3(9):e3239. doi: 10.1371/journal.pone.0003239 (PMC2528950; doi:10.1371/journal.pone.0003239)
Supplement: File S1 — Zip-compressed file with all the maximum likelihood trees used in the analyses (0.13 MB ZIP) [file pone.0003239.s004.zip › nC36T0tfa1.89_356.tre]

((((((((((((((((((((((((((NC36T030K:0.000000,NC36T023S:0.000000):0.000000,((NC36T026S:0.000000,(NC36T022K:0.000000,(NC36T020K:0.000000,NC36T016S:0.003762):0.000000):0.000000):0.000000,NC36T095K:0.000000):0.000000):0.000000,(NC36T094K:0.003782,NC36T007S:0.000000):0.000000):0.000000,NC36T049K:0.000000):0.000000,((((NC36T090K:0.000000,NC36T054K:0.003769):0.003780,NC36T008K:0.000000):0.000000,NC36T002K:0.000000):0.000000,NC36T024K:0.000000):0.000000):0.000000,(NC36T046K:0.000000,(NC36T039K:0.000000,NC36T035K:0.003762):0.000000):0.000000):0.000000,(((((NC36T092K:0.003767,NC36T076K:0.000000):0.007643,NC36T037K:0.003791):0.000000,NC36T043S:0.000000):0.000000,NC36T044S:0.000000):0.000000,NC36T048K:0.000000):0.000000):0.000000,NC36T058K:0.000000):0.000000,NC36T061K:0.000000):0.000000,(NC36T050K:0.000000,NC36T066K:0.000000):0.000000):0.000000,NC36T083K:0.000000):0.000000,((NC36T055K:0.000000,NC36T029S:0.007655):0.003791,((((NC36T091K:0.000000,NC36T088K:0.000000):0.003730,(NC36T057K:0.007929,NC36T013S:0.003944):0.003615):0.000000,NC36T031S:0.000000):0.003728,(NC36T080K:0.000000,NC36T017S:0.003757):0.000000):0.003759):0.000000):0.000000,(NC36T009S:0.000000,NC36T078K:0.011535):0.003762):0.003796,(NC36T086K:0.020120,NC36T059K:0.000000):0.007796):0.000000,(NC36T060K:0.000000,NC36T011S:0.000000):0.000000):0.000000,NC36T014S:0.007697):0.003809,NC36T047K:0.007697):0.000000,NC36T006S:0.007657):0.000000,((NC36T075K:0.000000,NC36T040K:0.000000):0.000000,NC36T005S:0.000000):0.000000):0.000000,NC36T015S:0.003782):0.003104,NC36T045K:0.016948):0.028124,NC36T034K:0.000002):0.019996,(((((NC36T004K:0.011952,NC36T012S:0.007815):0.000000,((NC36T093K:0.000000,((NC36T019K:0.000000,NC36T027K:0.000000):0.000000,NC36T056K:0.000000):0.000000):0.000000,((NC36T073S:0.000000,NC36T068K:0.000000):0.003825,NC36T033S:0.007722):0.000000):0.000000):0.003806,NC36T003K:0.011827):0.000000,NC36T070K:0.000000):0.003787,NC36T028K:0.000000):0.011690):0.000000,(NC36T067K:0.003775,(((NC36T042K:0.000000,NC36T041K:0.000000):0.000000,(NC36T063K:0.003769,NC36T036K:0.003808):0.000000):0.000000,NC36T064S:0.003806):0.000000):0.003778):0.007734,(NC36T032K:0.000000,NC36T018K:0.000000):0.000000):0.007984,NC36T087K:0.000000,NC36T085K:0.000000);
