# Supplementary material for: Evidence of Recombination in Intrapatient Populations of Hepatitis C Virus
Source: PLoS One. 2008 Sep 18;3(9):e3239. doi: 10.1371/journal.pone.0003239 (PMC2528950; doi:10.1371/journal.pone.0003239)
Supplement: File S1 — Zip-compressed file with all the maximum likelihood trees used in the analyses (0.13 MB ZIP) [file pone.0003239.s004.zip › nC36T0tfa1.357_743.tre]

(((((((((((((((((((NC36T005S:0.002727,NC36T080K:0.008225):0.000000,(((NC36T024K:0.005491,NC36T022K:0.005488):0.000000,NC36T016S:0.000000):0.000000,NC36T039K:0.000000):0.000000):0.000000,NC36T095K:0.000000):0.000000,((((NC36T044S:0.000000,NC36T043S:0.000000):0.002711,NC36T030K:0.005495):0.000000,(((NC36T058K:0.000000,NC36T008K:0.000000):0.000000,NC36T037K:0.000000):0.000000,NC36T002K:0.008248):0.002721):0.000000,NC36T020K:0.000000):0.000000):0.000000,(((NC36T009S:0.000000,NC36T090K:0.002729):0.000000,NC36T040K:0.005493):0.005485,((((NC36T086K:0.008163,NC36T031S:0.002967):0.005434,NC36T013S:0.005514):0.000000,(NC36T078K:0.002804,(NC36T029S:0.005609,NC36T017S:0.002736):0.011300):0.002717):0.005416,(NC36T011S:0.002760,(NC36T047K:0.002716,(((((NC36T050K:0.002751,NC36T026S:0.002741):0.000000,(NC36T083K:0.000000,NC36T048K:0.000000):0.000000):0.000000,NC36T007S:0.002754):0.000000,NC36T066K:0.005624):0.005503,((NC36T015S:0.013840,(NC36T045K:0.005466,NC36T059K:0.002739):0.002749):0.000000,NC36T006S:0.000000):0.000000):0.002724):0.000000):0.002719):0.000000):0.000000):0.000000,NC36T003K:0.002819):0.000000,((((NC36T094K:0.002751,NC36T014S:0.002730):0.000000,NC36T054K:0.000000):0.000000,(NC36T061K:0.005500,NC36T035K:0.005494):0.000000):0.000000,(NC36T091K:0.000000,NC36T088K:0.000000):0.005546):0.002731):0.002716,NC36T055K:0.005459):0.000000,NC36T075K:0.002703):0.002719,(NC36T060K:0.000000,NC36T056K:0.002719):0.000000):0.000000,((((NC36T023S:0.008291,NC36T092K:0.002835):0.000000,((((((NC36T093K:0.013636,NC36T070K:0.005371):0.000000,NC36T028K:0.008255):0.002679,NC36T057K:0.008359):0.000000,((((NC36T076K:0.000000,(NC36T033S:0.002690,NC36T012S:0.002681):0.000000):0.000000,NC36T073S:0.000000):0.000000,NC36T068K:0.000000):0.000000,NC36T004K:0.008228):0.002706):0.005405,NC36T019K:0.000000):0.005549,NC36T027K:0.002634):0.005552):0.002786,NC36T041K:0.005694):0.005259,NC36T036K:0.002772):0.008368):0.007647,NC36T049K:0.015518):0.006185,NC36T046K:0.027568):0.007026,NC36T034K:0.009261):0.007587,(NC36T064S:0.002900,NC36T042K:0.011167):0.008034):0.000000,NC36T067K:0.016525):0.002743,NC36T063K:0.016796):0.000000,(NC36T032K:0.008122,NC36T018K:0.000000):0.002728):0.005419,NC36T087K:0.000000,NC36T085K:0.000000);
