# Supplementary material for: Evidence of Recombination in Intrapatient Populations of Hepatitis C Virus
Source: PLoS One. 2008 Sep 18;3(9):e3239. doi: 10.1371/journal.pone.0003239 (PMC2528950; doi:10.1371/journal.pone.0003239)
Supplement: File S1 — Zip-compressed file with all the maximum likelihood trees used in the analyses (0.13 MB ZIP) [file pone.0003239.s004.zip › nC36T0tfa.fas.tre]

(((((((((((((((((((((((NC36T016:0.001416,NC36T022:0.002850):0.000000,NC36T039:0.000000):0.000000,NC36T095:0.000000):0.000000,NC36T020:0.000000):0.000000,(((NC36T009:0.002842,NC36T090:0.005917):0.002875,(NC36T044:0.000000,NC36T043:0.000000):0.002846):0.000000,(NC36T030:0.005992,NC36T011:0.004581):0.001276):0.000000):0.000000,((NC36T037:0.001418,NC36T002:0.004285):0.000000,(NC36T058:0.000000,NC36T008:0.000000):0.000000):0.001417):0.000000,(((NC36T061:0.002853,NC36T035:0.004296):0.000000,(NC36T054:0.001427,NC36T014:0.005800):0.001433):0.000000,NC36T055:0.004306):0.001419):0.001421,NC36T024:0.002868):0.000000,(((NC36T075:0.002893,NC36T005:0.001471):0.001406,((NC36T040:0.005821,((NC36T006:0.002867,((NC36T045:0.013722,NC36T015:0.007632):0.001114,NC36T047:0.005807):0.000000):0.001419,(NC36T060:0.001481,NC36T059:0.007375):0.002876):0.000000):0.001440,(((NC36T091:0.000000,NC36T088:0.000000):0.004341,((NC36T086:0.009009,NC36T031:0.007626):0.002736,NC36T013:0.008708):0.000000):0.001441,(NC36T078:0.007282,(NC36T029:0.005825,NC36T017:0.004358):0.004519):0.001402):0.000000):0.001426):0.000000,NC36T080:0.004292):0.001424):0.001409,NC36T094:0.002911):0.001488,(((NC36T007:0.005830,NC36T066:0.002928):0.000000,(NC36T083:0.000000,((NC36T050:0.001431,NC36T026:0.001429):0.000000,NC36T048:0.000000):0.000000):0.000000):0.000000,NC36T049:0.008796):0.002888):0.004479,NC36T023:0.002867):0.004535,NC36T092:0.002969):0.000818,((NC36T076:0.000000,NC36T046:0.014991):0.001520,NC36T057:0.008933):0.007928):0.017975,((NC36T003:0.015302,NC36T056:0.005047):0.004802,((((((NC36T028:0.007493,NC36T070:0.002969):0.001318,NC36T093:0.008891):0.001467,((NC36T004:0.008911,NC36T012:0.007366):0.000000,(NC36T073:0.000000,NC36T068:0.000000):0.001437):0.001479):0.002894,NC36T019:0.000000):0.004526,NC36T033:0.012222):0.002909,NC36T027:0.001499):0.003646):0.007389):0.002666,NC36T041:0.007426):0.001311,NC36T036:0.003062):0.014853,NC36T034:0.017853):0.000327,(NC36T064:0.003184,NC36T042:0.005860):0.004080):0.000000,NC36T067:0.011845):0.001153,NC36T063:0.009466):0.005680,(NC36T032:0.004397,NC36T018:0.002896):0.002890):0.004504,NC36T087:0.000000,NC36T085:0.000000);
