# Supplementary material for: Evidence of Recombination in Intrapatient Populations of Hepatitis C Virus
Source: PLoS One. 2008 Sep 18;3(9):e3239. doi: 10.1371/journal.pone.0003239 (PMC2528950; doi:10.1371/journal.pone.0003239)
Supplement: File S1 — Zip-compressed file with all the maximum likelihood trees used in the analyses (0.13 MB ZIP) [file pone.0003239.s004.zip › ng05t0tfa1.1_576.fas.tre]

(((((((((((((((((((((((((NG05T020:0.001814,NG05T065:0.001814):0.000000,NG05T005:0.000000):0.000000,((NG05T076:0.000000,((NG05T032:0.000000,NG05T009:0.000000):0.001814,NG05T014:0.001824):0.001847):0.000000,((NG05T039:0.000000,(NG05T041:0.001819,(NG05T051:0.001819,NG05T063:0.003669):0.000000):0.000000):0.000000,NG05T012:0.000000):0.000000):0.000000):0.000000,NG05T044:0.003660):0.000000,NG05T057:0.000000):0.000000,NG05T069:0.000000):0.000000,(NG05T083:0.003664,(NG05T082:0.005651,NG05T056:0.005254):0.000244):0.000000):0.000000,(((NG05T036:0.000000,((NG05T050:0.003680,NG05T080:0.003671):0.000000,(NG05T028:0.001818,NG05T067:0.001820):0.000000):0.000000):0.000000,((NG05T084:0.000000,NG05T049:0.001826):0.001825,NG05T017:0.001824):0.000000):0.000000,NG05T0153:0.001826):0.001821):0.000000,NG05T0135:0.003687):0.001815,((NG05T035:0.000000,NG05T008:0.000000):0.003665,((NG05T004:0.001805,NG05T013:0.001805):0.000000,NG05T031:0.000000):0.000000):0.003657):0.000000,(NG05T0147:0.007437,((NG05T048:0.000000,NG05T0149:0.000000):0.001840,(NG05T024:0.001845,NG05T0145:0.001829):0.000000):0.007491):0.000000):0.000000,NG05T034:0.007525):0.001876,NG05T0112:0.022284):0.001800,(((NG05T091:0.001818,NG05T043:0.001802):0.000000,((NG05T033:0.001800,NG05T022:0.001810):0.000000,(NG05T077:0.001797,NG05T027:0.001807):0.000000):0.000000):0.000000,NG05T040:0.005566):0.001875):0.007672,NG05T0143:0.000000):0.000000,NG05T0110:0.022371):0.022800,NG05T003:0.003905):0.021801,NG05T0126:0.005120):0.014962,NG05T0144:0.000000):0.001856,((NG05T061:0.000000,NG05T073:0.000000):0.000000,NG05T038:0.000000):0.000000):0.000000,NG05T079:0.000000):0.000000,NG05T019:0.000000):0.001860,(NG05T016:0.000000,NG05T007:0.000000):0.000000):0.000000,NG05T011:0.000000):0.000000,NG05T029:0.001861,NG05T0120:0.000000);
