# Supplementary material for: Evidence of Recombination in Intrapatient Populations of Hepatitis C Virus
Source: PLoS One. 2008 Sep 18;3(9):e3239. doi: 10.1371/journal.pone.0003239 (PMC2528950; doi:10.1371/journal.pone.0003239)
Supplement: File S1 — Zip-compressed file with all the maximum likelihood trees used in the analyses (0.13 MB ZIP) [file pone.0003239.s004.zip › ng05t0tfa1.576_741.fas.tre]

(((((((((((((((((((((((((NG05T039:0.000000,NG05T013:0.000000):0.000000,NG05T008:0.000000):0.000000,NG05T020:0.018619):0.000000,(NG05T067:0.000000,(NG05T065:0.000000,(NG05T028:0.000000,NG05T0135:0.006096):0.000000):0.000000):0.000000):0.000000,(((NG05T004:0.000000,NG05T009:0.000000):0.000000,((NG05T083:0.000000,NG05T0147:0.012280):0.000000,NG05T051:0.000000):0.000000):0.000000,((NG05T003:0.000000,NG05T044:0.006105):0.000000,NG05T076:0.000000):0.000000):0.000000):0.000000,((NG05T036:0.000000,(NG05T050:0.000000,(((NG05T057:0.000000,NG05T005:0.000000):0.006096,NG05T032:0.000000):0.000000,NG05T049:0.000000):0.000000):0.000000):0.000000,(NG05T031:0.000000,NG05T0153:0.006131):0.000000):0.000000):0.000000,((((NG05T084:0.000000,(((((NG05T034:0.000000,NG05T033:0.000000):0.000000,(((NG05T0143:0.000000,NG05T077:0.000000):0.000000,NG05T040:0.000000):0.000000,NG05T091:0.006087):0.000000):0.000000,NG05T022:0.000000):0.000000,NG05T027:0.000000):0.000000,NG05T043:0.006078):0.006105):0.000000,NG05T041:0.000000):0.000000,NG05T056:0.000000):0.000000,((NG05T082:0.000000,NG05T063:0.000000):0.000000,NG05T014:0.006105):0.000000):0.000000):0.000000,NG05T069:0.000000):0.000000,NG05T035:0.000000):0.000000,NG05T080:0.000000):0.000000,(NG05T012:0.000000,NG05T017:0.000000):0.000000):0.012065,(NG05T024:0.000000,NG05T0145:0.006096):0.006431):0.012817,NG05T0112:0.012805):0.052477,(NG05T079:0.000000,NG05T038:0.000000):0.000000):0.006168,NG05T073:0.000000):0.000000,NG05T061:0.000000):0.000000,NG05T048:0.000000):0.000000,NG05T029:0.000000):0.000000,(NG05T016:0.000000,NG05T019:0.000000):0.000000):0.000000,NG05T0149:0.000000):0.000000,NG05T0144:0.000000):0.000000,NG05T0126:0.000000):0.000000,NG05T0120:0.000000):0.000000,NG05T007:0.006168):0.000000,NG05T011:0.000000,NG05T0110:0.000000);
