# Supplementary material for: Evidence of Recombination in Intrapatient Populations of Hepatitis C Virus
Source: PLoS One. 2008 Sep 18;3(9):e3239. doi: 10.1371/journal.pone.0003239 (PMC2528950; doi:10.1371/journal.pone.0003239)
Supplement: File S1 — Zip-compressed file with all the maximum likelihood trees used in the analyses (0.13 MB ZIP) [file pone.0003239.s004.zip › ng05t0tfa2.1_258.fas.tre]

(((((((((((((((((NG05T049:0.000000,NG05T012:0.000000):0.000000,(NG05T0145:0.003946,NG05T080:0.003946):0.000000):0.000000,(NG05T084:0.000000,NG05T036:0.000000):0.000000):0.000000,NG05T067:0.003946):0.000000,NG05T035:0.000000):0.000000,(((NG05T057:0.000000,(((NG05T082:0.008155,NG05T013:0.003940):0.000000,((NG05T091:0.004000,(NG05T077:0.000000,(NG05T043:0.000000,(NG05T040:0.000000,(NG05T034:0.000000,(NG05T033:0.000000,(NG05T027:0.000000,NG05T022:0.003927):0.000000):0.000000):0.000000):0.000000):0.000000):0.000000):0.000000,NG05T056:0.007921):0.003946):0.000000,NG05T008:0.000000):0.000000):0.000000,NG05T069:0.000000):0.000000,(((NG05T076:0.000000,(NG05T050:0.007991,NG05T0153:0.000000):0.000000):0.000000,(((NG05T032:0.000000,NG05T009:0.000000):0.000000,NG05T014:0.000000):0.003988,(((NG05T063:0.003962,NG05T020:0.000000):0.000000,NG05T005:0.000000):0.000000,((NG05T051:0.003962,NG05T017:0.000000):0.000000,NG05T031:0.000000):0.000000):0.000000):0.000000):0.000000,(NG05T065:0.000000,NG05T044:0.003962):0.000000):0.000000):0.000000):0.000000,(NG05T083:0.003944,NG05T004:0.000000):0.003946):0.000000,NG05T039:0.000000):0.000000,NG05T041:0.000000):0.000000,(NG05T0147:0.012002,(((NG05T0149:0.000000,(NG05T048:0.000000,NG05T0135:0.000000):0.000000):0.000000,(NG05T0143:0.000000,NG05T0110:0.000000):0.012143):0.000000,NG05T0112:0.020563):0.003981):0.000000):0.000000,NG05T024:0.003957):0.003946,NG05T028:0.000000):0.033514,NG05T0126:0.000000):0.007905,NG05T0144:0.000000):0.003919,((NG05T073:0.000000,NG05T079:0.000000):0.000000,((NG05T019:0.000000,NG05T038:0.000000):0.000000,NG05T061:0.000000):0.000000):0.000000):0.003940,(((NG05T007:0.000000,NG05T011:0.000000):0.000000,NG05T0120:0.000000):0.000000,NG05T016:0.000000):0.000000):0.000000,NG05T003:0.003924,NG05T029:0.003952);
