# Supplementary material for: Evidence of Recombination in Intrapatient Populations of Hepatitis C Virus
Source: PLoS One. 2008 Sep 18;3(9):e3239. doi: 10.1371/journal.pone.0003239 (PMC2528950; doi:10.1371/journal.pone.0003239)
Supplement: File S1 — Zip-compressed file with all the maximum likelihood trees used in the analyses (0.13 MB ZIP) [file pone.0003239.s004.zip › ng05t0tfa2.259_741.fas.tre]

(((((((((((((((((((((((((((NG05T065:0.002111,(NG05T032:0.000000,NG05T009:0.000000):0.002114):0.000000,(NG05T057:0.000000,NG05T005:0.000000):0.002111):0.000000,((NG05T039:0.000000,NG05T056:0.000000):0.000000,((NG05T014:0.004256,NG05T041:0.002118):0.000000,NG05T082:0.002128):0.000000):0.000000):0.000000,(NG05T003:0.000000,NG05T044:0.004241):0.000000):0.000000,(NG05T020:0.008727,NG05T012:0.000000):0.000000):0.000000,NG05T063:0.002114):0.000000,NG05T069:0.000000):0.000000,(NG05T076:0.000000,NG05T0135:0.004250):0.000000):0.000000,(NG05T051:0.000000,NG05T083:0.000000):0.000000):0.000000,((((((((NG05T084:0.000000,NG05T049:0.002126):0.002125,NG05T080:0.002121):0.000000,NG05T017:0.002124):0.000000,NG05T067:0.000000):0.000000,NG05T028:0.000000):0.000000,NG05T036:0.000000):0.000000,NG05T050:0.000000):0.000000,NG05T0153:0.004284):0.002119):0.002114,((NG05T035:0.000000,NG05T008:0.000000):0.004256,((NG05T031:0.000000,NG05T013:0.000000):0.000000,NG05T004:0.000000):0.000000):0.004244):0.000000,(((((((NG05T091:0.002107,NG05T077:0.002103):0.000000,(NG05T033:0.002107,NG05T027:0.002112):0.000000):0.000000,NG05T022:0.000000):0.000000,NG05T0143:0.000000):0.000000,NG05T043:0.004230):0.000000,NG05T040:0.006538):0.004266,NG05T034:0.006510):0.002128):0.000000,NG05T0147:0.006403):0.006297,NG05T0112:0.020445):0.006828,(NG05T024:0.000000,NG05T0145:0.002125):0.002441):0.024985,(NG05T048:0.000000,NG05T0149:0.000000):0.000000):0.013387,NG05T0126:0.001998):0.011603,NG05T0110:0.004151):0.004650,(NG05T079:0.000000,NG05T038:0.000000):0.002173):0.000000,NG05T073:0.000000):0.000000,NG05T029:0.000000):0.000000,NG05T061:0.000000):0.000000,NG05T019:0.000000):0.000000,NG05T0144:0.000000):0.000000,NG05T007:0.002169):0.000000,NG05T016:0.000000):0.000000,NG05T0120:0.000000,NG05T011:0.000000);
