# Supplementary material for: Evidence of Recombination in Intrapatient Populations of Hepatitis C Virus
Source: PLoS One. 2008 Sep 18;3(9):e3239. doi: 10.1371/journal.pone.0003239 (PMC2528950; doi:10.1371/journal.pone.0003239)
Supplement: File S1 — Zip-compressed file with all the maximum likelihood trees used in the analyses (0.13 MB ZIP) [file pone.0003239.s004.zip › ng05t0tfa.fas.tre]

((((((((((((((((((NG05T012:0.000000,(((NG05T083:0.002811,(NG05T082:0.004284,NG05T056:0.003337):0.000904):0.000000,(NG05T041:0.001402,NG05T051:0.001402):0.000000):0.000000,(NG05T039:0.000000,((NG05T065:0.001398,NG05T063:0.002818):0.000000,((NG05T057:0.000000,NG05T005:0.000000):0.001398,NG05T020:0.005733):0.000000):0.000000):0.000000):0.000000):0.000000,NG05T069:0.000000):0.000000,(NG05T076:0.000000,((NG05T032:0.000000,NG05T009:0.000000):0.001400,NG05T014:0.002834):0.001419):0.000000):0.000000,(NG05T044:0.004234,((NG05T0153:0.002829,NG05T028:0.001398):0.000000,(((NG05T067:0.001400,(NG05T050:0.002822,NG05T080:0.002814):0.000000):0.000000,((NG05T084:0.000000,NG05T049:0.001405):0.001405,NG05T017:0.001404):0.000000):0.000000,NG05T036:0.000000):0.000000):0.001403):0.000000):0.000000,NG05T0135:0.004259):0.001401,((((((NG05T091:0.002827,NG05T043:0.002779):0.000000,((NG05T027:0.001387,NG05T022:0.001388):0.000000,(NG05T033:0.001386,NG05T077:0.001383):0.000000):0.000000):0.000000,NG05T040:0.004256):0.000000,(NG05T003:0.020841,NG05T0143:0.000000):0.007111):0.002791,NG05T034:0.004296):0.002837,((NG05T035:0.000000,NG05T008:0.000000):0.002818,((NG05T004:0.001394,NG05T013:0.001394):0.000000,NG05T031:0.000000):0.000000):0.002813):0.000000):0.000000,NG05T0147:0.008559):0.003991,NG05T0112:0.023106):0.004498,(NG05T024:0.001414,NG05T0145:0.002824):0.001733):0.017873,(NG05T048:0.000000,NG05T0149:0.000000):0.000000):0.020959,NG05T0110:0.000357):0.016765,NG05T0126:0.011885):0.002659,NG05T0144:0.000000):0.001407,((NG05T079:0.000000,NG05T038:0.000000):0.001418,(NG05T073:0.000000,(NG05T061:0.000000,NG05T019:0.000000):0.000000):0.000000):0.000000):0.001413,NG05T011:0.000000):0.000000,NG05T0120:0.000000):0.000000,NG05T016:0.000000):0.000000,NG05T029:0.001414,NG05T007:0.001414);
