# Supplementary material for: Evidence of Recombination in Intrapatient Populations of Hepatitis C Virus
Source: PLoS One. 2008 Sep 18;3(9):e3239. doi: 10.1371/journal.pone.0003239 (PMC2528950; doi:10.1371/journal.pone.0003239)
Supplement: File S1 — Zip-compressed file with all the maximum likelihood trees used in the analyses (0.13 MB ZIP) [file pone.0003239.s004.zip › ng07t0-t2tfa1.1_258.fas.tre]

(((((((((((((((((((((((((((NG07T277:0.003845,NG07T252:0.003849):0.000000,(NG07T255:0.003850,NG07T273:0.003850):0.000000):0.000000,NG07T278:0.000000):0.000000,NG07T257:0.003850):0.000000,((NG07T287:0.007774,NG07T244:0.000000):0.000000,NG07T270:0.000000):0.000000):0.000000,NG07T247:0.000000):0.000000,(NG07T238:0.000000,(NG07T234:0.000000,NG07T214:0.000000):0.000000):0.007756):0.000000,NG07T268:0.000000):0.000000,(NG07T251:0.000000,(((NG07T274:0.008027,NG07T245:0.012059):0.012050,(NG07T265:0.000000,NG07T262:0.000000):0.011716):0.000000,(((((((NG07T203:0.000000,NG07T221:0.000000):0.000000,NG07T222:0.000000):0.000000,NG07T226:0.000000):0.000000,NG07T231:0.007699):0.007768,NG07T227:0.000000):0.007775,NG07T213:0.000000):0.003850,NG07T276:0.003881):0.000000):0.000000):0.000000):0.000000,(NG07T258:0.003907,(NG07T249:0.000000,NG07T242:0.000000):0.007775):0.003842):0.000380,NG07T266:0.007738):0.016432,NG07T282:0.007226):0.019125,NG07T284:0.000000):0.001014,((((NG07T217:0.008187,(NG07T239:0.008197,NG07T215:0.012123):0.003841):0.003430,NG07T280:0.012603):0.025182,NG07T267:0.019971):0.000000,(NG07T271:0.007775,((((NG07T272:0.007844,NG07T243:0.003889):0.000000,(NG07T250:0.000000,NG07T248:0.000000):0.000000):0.000000,((NG07T286:0.003940,NG07T279:0.003946):0.007952,((NG07T285:0.003895,NG07T256:0.003930):0.003933,NG07T288:0.020190):0.000000):0.000000):0.003894,NG07T281:0.003917):0.000000):0.003926):0.019596):99989.998859,(NG07T028:0.000000,(NG07T072:0.003887,(((((NG07T035:0.007666,NG07T057:0.003801):0.000000,NG07T088:0.000000):0.003816,NG07T049:0.007695):0.000000,((NG07T084:0.003829,NG07T060:0.003829):0.000000,(NG07T055:0.000000,(((((NG07T003:0.000000,((((NG07T089:0.000000,NG07T032:0.000000):0.000000,NG07T078:0.000000):0.000000,NG07T082:0.000000):0.000000,(NG07T047:0.000000,NG07T070:0.000000):0.000000):0.000000):0.000000,NG07T065:0.000000):0.000000,NG07T052:0.000000):0.000000,((NG07T067:0.003819,NG07T071:0.003819):0.000000,(NG07T009:0.000000,NG07T006:0.000000):0.003828):0.000000):0.000000,(NG07T046:0.003820,NG07T044:0.003833):0.000000):0.000000):0.000000):0.000000):0.000000,NG07T041:0.015643):0.003841):0.003867):0.026519):0.001413,NG07T022:0.000000):0.027865,((NG07T040:0.041707,NG07T030:0.004080):0.003789,NG07T018:0.007818):0.003898):0.000000,(NG07T069:0.007766,NG07T066:0.003849):0.000000):0.000000,((NG07T062:0.003851,NG07T026:0.003861):0.000000,(NG07T005:0.003849,NG07T012:0.003863):0.000000):0.000000):0.000000,((NG07T087:0.003863,NG07T077:0.000000):0.003863,NG07T074:0.003863):0.000000):0.000000,NG07T008:0.000000):0.000000,NG07T064:0.000000):0.000000,(NG07T061:0.000000,NG07T075:0.000000):0.000000):0.000000,(NG07T058:0.000000,NG07T073:0.000000):0.000000):0.000000,NG07T036:0.000000):0.000000,NG07T045:0.000000):0.000000,NG07T080:0.000000,NG07T031:0.000000);
