# Supplementary material for: Evidence of Recombination in Intrapatient Populations of Hepatitis C Virus
Source: PLoS One. 2008 Sep 18;3(9):e3239. doi: 10.1371/journal.pone.0003239 (PMC2528950; doi:10.1371/journal.pone.0003239)
Supplement: File S1 — Zip-compressed file with all the maximum likelihood trees used in the analyses (0.13 MB ZIP) [file pone.0003239.s004.zip › ng07t0-t2tfa1.259_741.fas.tre]

((((((((((((((((((NG07T046:0.002219,NG07T071:0.002219):0.000000,NG07T287:0.002219):0.000000,(NG07T273:0.002223,(NG07T084:0.002223,(NG07T047:0.002218,NG07T274:0.000000):0.002219):0.000000):0.000000):0.000000,NG07T052:0.000000):0.000000,(NG07T045:0.000000,NG07T035:0.006751):0.000000):0.000000,NG07T078:0.000000):0.000000,NG07T244:0.000000):0.000000,((NG07T088:0.004451,NG07T279:0.004562):0.000000,((NG07T242:0.000000,NG07T249:0.000000):0.000000,NG07T257:0.006786):0.002224):0.000000):0.000000,(((((NG07T057:0.011479,(NG07T286:0.006953,NG07T268:0.006915):0.002110):0.000000,(NG07T060:0.006714,NG07T270:0.006755):0.000000):0.002212,NG07T064:0.002206):0.000000,(NG07T082:0.004422,NG07T266:0.000000):0.004452):0.002217,NG07T044:0.002213):0.000000):0.000000,(((NG07T089:0.000000,NG07T065:0.000000):0.009727,(NG07T285:0.014073,(NG07T041:0.004583,NG07T267:0.000000):0.000000):0.007235):0.004760,NG07T251:0.007144):0.002034):0.002216,((NG07T278:0.004472,(NG07T049:0.006708,((((NG07T226:0.000000,NG07T222:0.000000):0.002217,((NG07T239:0.000000,NG07T221:0.000000):0.000000,NG07T203:0.000000):0.000000):0.014238,NG07T213:0.009383):0.007037,(((NG07T238:0.002251,NG07T217:0.011288):0.000000,(NG07T227:0.000000,NG07T214:0.004402):0.002136):0.004595,NG07T234:0.009041):0.006944):0.000000):0.000000):0.000000,((NG07T265:0.000000,NG07T262:0.000000):0.000000,((NG07T070:0.004457,NG07T247:0.002203):0.000000,(NG07T055:0.006858,(NG07T009:0.000000,NG07T006:0.000000):0.002203):0.002234):0.000000):0.000000):0.000000):0.006900,NG07T277:0.004803):0.004673,((NG07T074:0.002404,NG07T252:0.009389):0.002367,NG07T284:0.011707):0.000000):0.022401,((NG07T032:0.004682,((((((NG07T072:0.004662,NG07T077:0.004760):0.002394,((NG07T281:0.000000,(NG07T031:0.000000,((((NG07T073:0.002322,NG07T087:0.002319):0.000000,((((NG07T003:0.004650,NG07T282:0.004630):0.000000,NG07T069:0.000000):0.002313,(NG07T036:0.004686,NG07T026:0.000000):0.002318):0.000000,NG07T280:0.002318):0.000000):0.000000,(((NG07T030:0.002320,NG07T272:0.002334):0.002347,NG07T008:0.004686):0.000000,(NG07T062:0.000000,NG07T061:0.000000):0.000000):0.000000):0.000000,NG07T066:0.000000):0.000000):0.000000):0.000000,((NG07T080:0.004677,(NG07T005:0.002351,NG07T250:0.004681):0.002335):0.000000,NG07T075:0.007055):0.000000):0.000000):0.004728,NG07T058:0.002356):0.002284,(((NG07T018:0.005922,(NG07T255:0.010807,NG07T243:0.014359):0.006495):0.000000,NG07T245:0.017581):0.004632,(NG07T012:0.002193,NG07T258:0.004539):0.003176):0.006301):0.000000,NG07T022:0.002267):0.007322,(NG07T028:0.000000,(NG07T067:0.004675,NG07T288:0.004804):0.002308):0.007366):0.002039):0.009697,NG07T248:0.000000):0.005063):0.005003,NG07T215:0.016745):0.025657,NG07T231:0.024280):0.017672,(NG07T256:0.019413,NG07T276:0.020909):0.009914):0.002936,NG07T040:0.023705,NG07T271:0.012238);
