# Supplementary material for: Evidence of Recombination in Intrapatient Populations of Hepatitis C Virus
Source: PLoS One. 2008 Sep 18;3(9):e3239. doi: 10.1371/journal.pone.0003239 (PMC2528950; doi:10.1371/journal.pone.0003239)
Supplement: File S1 — Zip-compressed file with all the maximum likelihood trees used in the analyses (0.13 MB ZIP) [file pone.0003239.s004.zip › ng07t0-t2tfa2.1_258.fas.tre]

(((((((((((((((((((((((NG07T071:0.003849,NG07T047:0.000000):0.000000,((NG07T084:0.003872,((((NG07T089:0.000000,(NG07T060:0.000000,NG07T287:0.003883):0.003872):0.000000,NG07T052:0.000000):0.000000,(NG07T003:0.000000,(NG07T009:0.000000,NG07T006:0.000000):0.003870):0.000000):0.000000,NG07T078:0.000000):0.000000):0.000000,(NG07T082:0.000000,NG07T273:0.003861):0.000000):0.000000):0.000000,NG07T070:0.000000):0.000000,NG07T044:0.003871):0.000000,(NG07T065:0.000000,(NG07T278:0.000000,((NG07T041:0.011999,NG07T252:0.000000):0.003857,(NG07T238:0.000000,(NG07T234:0.000000,NG07T214:0.000000):0.000000):0.007840):0.000000):0.000000):0.000000):0.000000,((NG07T046:0.000000,NG07T255:0.000000):0.003861,NG07T251:0.000000):0.000000):0.000000,(NG07T257:0.003861,NG07T244:0.000000):0.000000):0.000000,((((NG07T274:0.016547,NG07T245:0.000000):0.012303,(NG07T265:0.000000,NG07T262:0.000000):0.004079):0.007828,NG07T268:0.000000):0.000000,(NG07T032:0.000000,NG07T270:0.000000):0.000000):0.000000):0.000000,NG07T055:0.000000):0.000000,NG07T247:0.000000):0.000000,((NG07T067:0.003837,NG07T276:0.003892):0.000000,(((((((NG07T203:0.000000,NG07T221:0.000000):0.000000,NG07T222:0.000000):0.000000,NG07T226:0.000000):0.000000,NG07T231:0.007727):0.007873,NG07T227:0.000000):0.007893,NG07T213:0.000000):0.003861,NG07T266:0.007887):0.000000):0.000000):0.000000,(((NG07T035:0.007802,NG07T057:0.003817):0.000000,(NG07T088:0.000000,NG07T277:0.000000):0.000000):0.003848,((NG07T049:0.003853,NG07T258:0.003847):0.000000,(NG07T249:0.000000,NG07T242:0.000000):0.007797):0.003852):0.000000):0.003936,NG07T072:0.004052):0.003960,NG07T028:0.000000):0.008319,NG07T282:0.007583):0.017700,NG07T022:0.004040):0.003716,NG07T284:0.000000):0.021007,((((((NG07T080:0.000000,(NG07T075:0.000000,(NG07T073:0.000000,(((((NG07T045:0.000000,NG07T008:0.000000):0.000000,(((NG07T036:0.000000,NG07T250:0.000000):0.000000,((((NG07T066:0.008008,NG07T272:0.008021):0.000000,NG07T012:0.003970):0.000000,(NG07T062:0.003941,NG07T026:0.003965):0.000000):0.000000,NG07T248:0.000000):0.000000):0.000000,NG07T031:0.000000):0.000000):0.000000,NG07T058:0.000000):0.000000,NG07T061:0.000000):0.000000,NG07T064:0.000000):0.000000):0.000000):0.000000):0.000000,(((NG07T087:0.003970,NG07T077:0.000000):0.003970,NG07T074:0.003978):0.000000,((NG07T069:0.004255,NG07T288:0.017378):0.003783,NG07T243:0.003929):0.000000):0.000000):0.000000,(NG07T030:0.012420,(NG07T286:0.004035,NG07T279:0.004028):0.008278):0.000000):0.000000,(((NG07T018:0.003921,NG07T256:0.000000):0.003926,NG07T285:0.003896):0.000000,NG07T005:0.000000):0.003935):0.003954,NG07T281:0.004174):0.000000,NG07T271:0.007857):0.004101):0.000000,NG07T267:0.021022):0.023790,NG07T280:0.012407):0.003517,NG07T217:0.009452):0.004096,NG07T239:0.009565):0.002878,NG07T040:0.008394,NG07T215:0.008391);
