# Supplementary material for: Evidence of Recombination in Intrapatient Populations of Hepatitis C Virus
Source: PLoS One. 2008 Sep 18;3(9):e3239. doi: 10.1371/journal.pone.0003239 (PMC2528950; doi:10.1371/journal.pone.0003239)
Supplement: File S1 — Zip-compressed file with all the maximum likelihood trees used in the analyses (0.13 MB ZIP) [file pone.0003239.s004.zip › ng07t0-t2tfa2.259_615.fas.tre]

((((((((((((((((((((((((((((NG07T262:0.000000,(NG07T278:0.003029,((NG07T047:0.000000,NG07T274:0.000000):0.003022,NG07T046:0.003022):0.000000):0.000000):0.000000,((NG07T273:0.003029,(NG07T287:0.003022,NG07T071:0.003022):0.000000):0.000000,NG07T244:0.000000):0.000000):0.000000,(NG07T267:0.000000,((NG07T251:0.003023,NG07T049:0.006109):0.000000,NG07T052:0.000000):0.000000):0.000000):0.000000,(NG07T265:0.000000,(NG07T279:0.003100,(NG07T084:0.003029,NG07T070:0.003022):0.000000):0.000000):0.000000):0.000000,(((NG07T009:0.000000,NG07T006:0.000000):0.000000,NG07T055:0.006170):0.003029,NG07T247:0.000000):0.000000):0.000000,(NG07T045:0.000000,(NG07T041:0.000000,NG07T035:0.009231):0.000000):0.000000):0.000000,NG07T078:0.000000):0.000000,NG07T044:0.000000):0.000000,(((NG07T242:0.000000,NG07T249:0.000000):0.000000,NG07T257:0.006101):0.003025,(NG07T088:0.000000,(((NG07T238:0.000000,NG07T217:0.002991):0.000000,(NG07T227:0.000000,NG07T214:0.006049):0.003006):0.009615,NG07T234:0.009269):0.006291):0.003014):0.000000):0.000000,((NG07T089:0.000000,NG07T065:0.000000):0.006101,(((NG07T074:0.003328,NG07T252:0.009624):0.003473,NG07T284:0.006340):0.006354,NG07T277:0.003268):0.009563):0.000000):0.000000,((((NG07T082:0.003022,NG07T266:0.000000):0.003018,NG07T064:0.003001):0.000000,(((NG07T286:0.006177,NG07T268:0.002976):0.003080,NG07T057:0.009216):0.000000,(NG07T060:0.006078,NG07T270:0.009231):0.000000):0.003009):0.000000,(((NG07T203:0.000000,((NG07T226:0.000000,NG07T222:0.000000):0.003150,NG07T221:0.000000):0.000000):0.000000,NG07T239:0.000000):0.002705,NG07T213:0.009596):0.010004):0.003018):0.008855,NG07T285:0.009976):0.022862,NG07T231:0.016230):0.017495,((NG07T040:0.022620,NG07T271:0.014953):0.009236,NG07T215:0.016204):0.005247):0.012277,NG07T245:0.011399):0.003223,NG07T248:0.001530):0.011578,(((NG07T018:0.003058,NG07T243:0.009298):0.000000,(((NG07T012:0.003131,NG07T258:0.006232):0.006259,NG07T255:0.005964):0.000000,NG07T276:0.006156):0.006244):0.009576,NG07T072:0.003156):0.003206):0.000000,((NG07T256:0.016361,(NG07T067:0.003174,(NG07T028:0.000000,NG07T288:0.000000):0.000000):0.006399):0.000000,NG07T080:0.000000):0.003131):0.000000,(((NG07T077:0.003142,NG07T022:0.000000):0.003131,NG07T075:0.003112):0.000000,((NG07T005:0.003139,NG07T250:0.003133):0.003141,NG07T032:0.003117):0.000000):0.000000):0.000000,NG07T281:0.000000):0.000000,NG07T031:0.000000):0.000000,NG07T066:0.000000):0.000000,NG07T062:0.000000):0.000000,NG07T061:0.000000):0.000000,(NG07T073:0.003127,(NG07T087:0.003123,(NG07T036:0.003110,NG07T026:0.000000):0.003120):0.000000):0.000000):0.000000,((((NG07T069:0.000000,NG07T282:0.000000):0.000000,NG07T003:0.003084):0.001700,NG07T280:0.003151):0.001405,NG07T058:0.003120):0.000000):0.000000,NG07T008:0.006323):0.003176,NG07T030:0.003124,NG07T272:0.003156);
