# Supplementary material for: Evidence of Recombination in Intrapatient Populations of Hepatitis C Virus
Source: PLoS One. 2008 Sep 18;3(9):e3239. doi: 10.1371/journal.pone.0003239 (PMC2528950; doi:10.1371/journal.pone.0003239)
Supplement: File S1 — Zip-compressed file with all the maximum likelihood trees used in the analyses (0.13 MB ZIP) [file pone.0003239.s004.zip › ng07t0-t2tfa2.259_616.fas.tre]

((((((((((((((((((((((NG07T273:0.002976,NG07T274:0.002970):0.000000,(NG07T278:0.002980,NG07T279:0.003035):0.000000):0.000000,NG07T247:0.000000):0.000000,((NG07T265:0.000000,NG07T262:0.000000):0.000000,(NG07T244:0.000000,(NG07T251:0.002972,NG07T287:0.002971):0.000000):0.000000):0.000000):0.000000,NG07T267:0.000000):0.000000,(((((NG07T286:0.005935,NG07T268:0.003035):0.002931,NG07T270:0.009258):0.003132,NG07T266:0.002985):0.002985,((NG07T284:0.006318,NG07T252:0.013141):0.006176,NG07T277:0.003133):0.009249):0.000000,(((NG07T238:0.000000,NG07T217:0.002943):0.000000,(NG07T227:0.000000,NG07T214:0.005938):0.002956):0.006030,NG07T234:0.012312):0.006177):0.000000):0.000000,(NG07T257:0.005973,(NG07T249:0.000000,NG07T242:0.000000):0.000000):0.002971):0.000000,(((NG07T203:0.000000,(NG07T239:0.000000,NG07T221:0.000000):0.000000):0.000000,(NG07T226:0.000000,NG07T222:0.000000):0.003012):0.005841,NG07T213:0.006187):0.009445):0.008813,NG07T285:0.009445):0.014245,((((((NG07T258:0.008998,(NG07T276:0.005945,NG07T255:0.002957):0.000000):0.002248,NG07T243:0.013071):0.012919,NG07T245:0.006759):0.000000,(((((NG07T272:0.006131,NG07T280:0.003038):0.000000,(NG07T281:0.000000,NG07T282:0.000000):0.000000):0.000000,(NG07T288:0.006320,NG07T250:0.003086):0.003068):0.003118,NG07T256:0.015718):0.006408,NG07T248:0.003829):0.005549):0.010579,(NG07T271:0.023628,NG07T215:0.017994):0.004265):0.013721,NG07T231:0.015700):0.006373):1353.842340,(((((NG07T018:0.008867,NG07T012:0.008874):0.002925,NG07T072:0.002921):0.002930,((NG07T005:0.005841,(NG07T077:0.002924,NG07T022:0.000000):0.002910):0.000000,((((NG07T003:0.002891,NG07T069:0.000000):0.002902,(NG07T036:0.002896,NG07T026:0.000000):0.002903):0.000000,((NG07T080:0.002910,NG07T075:0.002899):0.000000,(NG07T008:0.005845,NG07T030:0.005853):0.000000):0.000000):0.000000,((NG07T073:0.002906,(NG07T087:0.002898,NG07T058:0.002902):0.000000):0.000000,(NG07T066:0.000000,(NG07T062:0.000000,(NG07T061:0.000000,NG07T031:0.000000):0.000000):0.000000):0.000000):0.000000):0.000000):0.000000):0.000001,((NG07T067:0.002953,NG07T028:0.000000):0.009081,NG07T032:0.003004):0.002875):0.013407,NG07T040:0.041181):0.012189):0.023818,NG07T074:0.004132):0.017668,NG07T035:0.008731):0.000000,((NG07T057:0.008833,NG07T060:0.005848):0.002907,(NG07T082:0.005792,NG07T064:0.002872):0.000000):0.002881):0.000000,((NG07T078:0.000000,NG07T052:0.000000):0.000000,NG07T044:0.000000):0.000000):0.000000,NG07T045:0.000000):0.000000,(NG07T084:0.002885,(NG07T047:0.002880,NG07T046:0.002880):0.000000):0.000000):0.000000,((NG07T070:0.002881,NG07T071:0.002875):0.000000,NG07T088:0.002881):0.000000):0.000000,((NG07T089:0.000000,NG07T065:0.000000):0.005804,NG07T041:0.002876):0.000000):0.000000,NG07T049:0.005801):0.002886,NG07T055:0.005848):0.000000,NG07T009:0.000000,NG07T006:0.000000);
