# Supplementary material for: Evidence of Recombination in Intrapatient Populations of Hepatitis C Virus
Source: PLoS One. 2008 Sep 18;3(9):e3239. doi: 10.1371/journal.pone.0003239 (PMC2528950; doi:10.1371/journal.pone.0003239)
Supplement: File S1 — Zip-compressed file with all the maximum likelihood trees used in the analyses (0.13 MB ZIP) [file pone.0003239.s004.zip › ng07t0-t2tfa2.616_741.fas.tre]

(((((((((((((((((NG07T274:0.000000,NG07T045:0.000000):0.000000,(((NG07T064:0.000000,NG07T257:0.008076):0.000000,NG07T046:0.000000):0.000000,NG07T249:0.000000):0.000000):0.000000,(NG07T078:0.000000,NG07T047:0.008076):0.000000):0.000000,(NG07T252:0.000000,(((NG07T286:0.008024,NG07T270:0.000000):0.000000,NG07T273:0.000000):0.000000,((NG07T028:0.000000,NG07T035:0.000000):0.000000,(NG07T060:0.000000,NG07T044:0.000000):0.007982):0.000000):0.000000):0.000000):0.000000,NG07T287:0.000000):0.000000,NG07T244:0.000000):0.000000,((((NG07T084:0.000000,NG07T251:0.025041):0.000000,NG07T071:0.000000):0.000000,NG07T052:0.000000):0.000000,NG07T242:0.000000):0.000000):0.000000,((NG07T088:0.000000,(NG07T082:0.000000,NG07T217:0.015751):0.007816):0.007977,(NG07T288:0.016320,NG07T279:0.000000):0.008110):0.000000):0.000000,((((NG07T089:0.000000,NG07T065:0.000000):0.025252,NG07T055:0.000000):0.007985,((((((NG07T277:0.007924,(((NG07T227:0.000000,NG07T215:0.000000):0.000000,((NG07T238:0.007870,NG07T213:0.007942):0.000000,NG07T214:0.000000):0.000000):0.000000,NG07T234:0.000000):0.007934):0.000000,(((NG07T032:0.000000,NG07T247:0.000000):0.007896,(NG07T009:0.000000,NG07T006:0.000000):0.007913):0.000000,NG07T070:0.007974):0.000000):0.000000,NG07T248:0.000000):0.000000,NG07T262:0.000000):0.000000,NG07T265:0.000000):0.000000,NG07T074:0.000000):0.000000):0.008001,((NG07T278:0.008039,NG07T268:0.008155):0.000000,((((NG07T258:0.000000,((NG07T018:0.008052,((((((((((((((((NG07T061:0.000000,(((((NG07T003:0.008482,(NG07T282:0.008286,NG07T243:0.008472):0.008470):0.000000,((NG07T077:0.000000,NG07T072:0.000000):0.008359,NG07T075:0.016813):0.000000):0.000000,NG07T087:0.000000):0.000000,((NG07T041:0.008501,NG07T036:0.000000):0.008478,NG07T255:0.008448):0.000000):0.000000,NG07T073:0.000000):0.000000):0.000000,NG07T066:0.000000):0.000000,NG07T062:0.000000):0.000000,NG07T005:0.000000):0.000000,NG07T069:0.000000):0.000000,NG07T285:0.000000):0.000000,NG07T280:0.000000):0.000000,NG07T008:0.000000):0.000000,NG07T281:0.000000):0.000000,NG07T030:0.000000):0.000000,NG07T031:0.000000):0.000000,NG07T272:0.000000):0.000000,NG07T026:0.000000):0.000000,NG07T267:0.000000):0.000000,(NG07T080:0.000000,NG07T250:0.000000):0.008300):0.016782,NG07T058:0.000000):0.008081):0.000000,NG07T245:0.007992):0.000000):0.000000,NG07T012:0.000000):0.000000,NG07T022:0.000000):0.008068,NG07T057:0.000000):0.008112):0.008071):0.000000):0.007948,(NG07T067:0.000000,NG07T049:0.000000):0.007812):0.000000,NG07T266:0.000000):0.000000,(NG07T203:0.000000,(((NG07T239:0.000000,NG07T221:0.000000):0.000000,NG07T222:0.000000):0.000000,NG07T226:0.000000):0.000000):0.016352):0.007802,NG07T284:0.000000):0.034143,NG07T231:0.006960):0.047423,NG07T256:0.016112):0.009666,NG07T276:0.043089):0.000000,NG07T040:0.008403,NG07T271:0.016776);
