# Supplementary material for: Evidence of Recombination in Intrapatient Populations of Hepatitis C Virus
Source: PLoS One. 2008 Sep 18;3(9):e3239. doi: 10.1371/journal.pone.0003239 (PMC2528950; doi:10.1371/journal.pone.0003239)
Supplement: File S1 — Zip-compressed file with all the maximum likelihood trees used in the analyses (0.13 MB ZIP) [file pone.0003239.s004.zip › ng07t0-t2tfa2.617_741.fas.tre]

((((((((((((((NG07T286:0.007879,((NG07T274:0.000000,(NG07T244:0.000000,(NG07T287:0.000000,NG07T257:0.007919):0.000000):0.000000):0.000000,NG07T273:0.000000):0.000000):0.000000,((NG07T242:0.000000,NG07T249:0.000000):0.000000,NG07T251:0.024559):0.000000):0.000000,NG07T270:0.000000):0.000000,NG07T252:0.000000):0.000000,(NG07T288:0.015923,(NG07T279:0.000000,NG07T268:0.007969):0.000000):0.007919):0.000000,(NG07T278:0.007877,(((((NG07T277:0.007839,NG07T247:0.007807):0.000000,(((NG07T214:0.000000,NG07T227:0.000000):0.000000,((NG07T238:0.007795,NG07T213:0.007859):0.000000,NG07T234:0.000000):0.000000):0.000000,NG07T215:0.000000):0.007844):0.000000,NG07T248:0.000000):0.000000,NG07T262:0.000000):0.000000,NG07T265:0.000000):0.000000):0.007873):0.007809,(NG07T266:0.000000,((NG07T203:0.000000,(NG07T239:0.000000,(NG07T226:0.000000,(NG07T222:0.000000,NG07T221:0.000000):0.000000):0.000000):0.000000):0.015928,NG07T217:0.023986):0.000000):0.000000):0.007676,NG07T284:0.000000):0.000000,(NG07T245:0.007906,(NG07T258:0.007758,((NG07T285:0.000000,((((NG07T267:0.000000,((NG07T282:0.016379,NG07T243:0.008213):0.008331,NG07T255:0.016440):0.000000):0.000000,NG07T280:0.000000):0.000000,NG07T272:0.000000):0.000000,NG07T281:0.000000):0.000000):0.000000,NG07T250:0.008059):0.024744):0.000000):0.023880):0.033397,NG07T231:0.007190):0.008233,((NG07T276:0.041934,NG07T271:0.019220):0.009487,NG07T256:0.017582):0.036223):99989.999980,(NG07T040:0.088491,((((((NG07T088:0.000000,NG07T082:0.007834):0.007957,(NG07T060:0.000000,NG07T044:0.000000):0.007982):0.000000,NG07T047:0.008077):0.000000,(((NG07T084:0.000000,NG07T071:0.000000):0.000000,((NG07T052:0.000000,(NG07T046:0.000000,NG07T045:0.000000):0.000000):0.000000,(NG07T064:0.000000,(NG07T035:0.000000,NG07T028:0.000000):0.000000):0.000000):0.000000):0.000000,NG07T078:0.000000):0.000000):0.000000,(NG07T058:0.008144,(((NG07T057:0.000000,NG07T012:0.000000):0.000000,NG07T022:0.000000):0.000000,NG07T018:0.008111):0.000000):0.016345):0.000000,((NG07T074:0.000000,((NG07T032:0.007937,(NG07T067:0.000000,NG07T049:0.000000):0.007920):0.000000,((NG07T009:0.000000,NG07T006:0.000000):0.007959,NG07T070:0.007999):0.000000):0.000000):0.000000,NG07T055:0.008006):0.008002):0.006026):0.001114):0.018331,((((NG07T041:0.008351,NG07T036:0.000000):0.008358,NG07T080:0.008251):0.000000,(((((((((NG07T069:0.000000,NG07T066:0.000000):0.000000,(NG07T087:0.000000,NG07T073:0.000000):0.000000):0.000000,NG07T061:0.000000):0.000000,NG07T062:0.000000):0.000000,NG07T005:0.000000):0.000000,NG07T008:0.000000):0.000000,NG07T030:0.000000):0.000000,NG07T031:0.000000):0.000000,((NG07T003:0.008366,(NG07T077:0.000000,NG07T072:0.000000):0.008292):0.000000,NG07T026:0.000000):0.000000):0.000000):0.000000,NG07T075:0.016650):0.017626):0.017334,NG07T089:0.000000,NG07T065:0.000000);
