# Supplementary material for: Evidence of Recombination in Intrapatient Populations of Hepatitis C Virus
Source: PLoS One. 2008 Sep 18;3(9):e3239. doi: 10.1371/journal.pone.0003239 (PMC2528950; doi:10.1371/journal.pone.0003239)
Supplement: File S1 — Zip-compressed file with all the maximum likelihood trees used in the analyses (0.13 MB ZIP) [file pone.0003239.s004.zip › ng07t0-t2tfa3.1_327.fas.tre]

((((((((((((((((((((((NG07T270:0.003116,NG07T044:0.003134):0.000000,NG07T070:0.000000):0.000000,(((((NG07T009:0.000000,NG07T006:0.000000):0.003126,NG07T244:0.000000):0.000000,(NG07T065:0.000000,NG07T257:0.003117):0.000000):0.000000,((NG07T078:0.000000,(((NG07T060:0.003116,NG07T287:0.003181):0.003159,((NG07T274:0.006849,NG07T245:0.010018):0.010082,(NG07T265:0.000000,NG07T262:0.000000):0.009582):0.000000):0.000000,NG07T268:0.000000):0.000000):0.000000,(NG07T052:0.000000,NG07T273:0.003117):0.000000):0.000000):0.000000,(NG07T055:0.000000,(NG07T071:0.003110,(NG07T046:0.000000,NG07T255:0.000000):0.003117):0.000000):0.000000):0.000000):0.000000,(NG07T089:0.000000,NG07T084:0.003127):0.000000):0.000000,(NG07T041:0.009956,(NG07T238:0.000000,(NG07T234:0.000000,NG07T214:0.000000):0.003128):0.003123):0.003184):0.000000,NG07T047:0.000000):0.000000,NG07T082:0.000000):0.000000,NG07T278:0.000000):0.000000,(((((NG07T088:0.000000,NG07T277:0.000000):0.000000,NG07T035:0.006264):0.003104,(NG07T049:0.003110,(NG07T057:0.006293,(NG07T249:0.000000,NG07T242:0.000000):0.006275):0.000000):0.003111):0.000000,NG07T247:0.000000):0.000000,(((NG07T067:0.003102,NG07T266:0.006350):0.000000,(((((((NG07T203:0.000000,NG07T221:0.000000):0.000000,NG07T222:0.000000):0.000000,NG07T226:0.000000):0.000000,NG07T231:0.006266):0.006378,NG07T227:0.000000):0.009676,NG07T213:0.000000):0.003117,NG07T276:0.003165):0.000000):0.000000,NG07T251:0.000000):0.000000):0.000000):0.003135,(NG07T258:0.006441,NG07T252:0.003083):0.003251):0.000000,(NG07T003:0.000000,NG07T032:0.000000):0.000000):0.003213,NG07T072:0.003250):0.003181,NG07T028:0.000000):0.006662,NG07T282:0.006146):0.014012,NG07T022:0.003237):0.003033,NG07T284:0.000000):0.016912,(((NG07T030:0.009979,(((NG07T064:0.000000,NG07T045:0.000000):0.000000,((NG07T256:0.000000,(NG07T018:0.000000,(NG07T279:0.006489,NG07T286:0.000000):0.006417):0.003151):0.006411,NG07T243:0.003154):0.000000):0.003188,((((NG07T087:0.003207,NG07T077:0.000000):0.003210,NG07T074:0.003216):0.000000,((NG07T069:0.003428,NG07T288:0.013925):0.003063,(NG07T005:0.000000,NG07T285:0.012954):0.003181):0.000000):0.000000,(NG07T080:0.000000,(((((NG07T075:0.000000,((NG07T058:0.000000,NG07T061:0.000000):0.000000,((((NG07T272:0.006468,NG07T012:0.003210):0.000000,(NG07T026:0.003206,(NG07T062:0.003189,NG07T066:0.006460):0.000000):0.000000):0.000000,NG07T036:0.000000):0.000000,NG07T031:0.000000):0.000000):0.000000):0.000000,NG07T250:0.000000):0.000000,NG07T248:0.000000):0.000000,NG07T008:0.000000):0.000000,NG07T073:0.000000):0.000000):0.000000):0.000000):0.000000):0.003204,NG07T281:0.003233):0.000000,NG07T271:0.006345):0.003365):0.001123,NG07T267:0.019243):0.021091,NG07T239:0.008669):0.003447,NG07T217:0.009468):0.006805,NG07T215:0.010568):0.003429,NG07T040:0.003628,NG07T280:0.013122);
