# Supplementary material for: Evidence of Recombination in Intrapatient Populations of Hepatitis C Virus
Source: PLoS One. 2008 Sep 18;3(9):e3239. doi: 10.1371/journal.pone.0003239 (PMC2528950; doi:10.1371/journal.pone.0003239)
Supplement: File S1 — Zip-compressed file with all the maximum likelihood trees used in the analyses (0.13 MB ZIP) [file pone.0003239.s004.zip › ng07t0-t2tfa3.328_572.fas.tre]

(((((((((((((((((((((((((((((((((((((((NG07T247:0.000000,(NG07T287:0.004211,NG07T046:0.004211):0.000000):0.000000,((NG07T278:0.004225,(NG07T045:0.000000,((NG07T078:0.000000,NG07T070:0.000000):0.000000,(NG07T084:0.004225,((NG07T009:0.000000,NG07T006:0.000000):0.000000,NG07T055:0.008690):0.004225):0.000000):0.000000):0.000000):0.000000,(NG07T244:0.000000,((NG07T047:0.000000,NG07T274:0.000000):0.004211,NG07T071:0.004211):0.000000):0.000000):0.000000):0.000000,(NG07T060:0.004229,NG07T044:0.000000):0.000000):0.000000,(NG07T273:0.004225,NG07T251:0.000000):0.000000):0.000000,NG07T265:0.000000):0.000000,(NG07T279:0.004286,NG07T064:0.004205):0.000000):0.000000,NG07T262:0.000000):0.000000,((NG07T049:0.008519,NG07T041:0.000000):0.000000,NG07T267:0.000000):0.000000):0.000000,NG07T285:0.004226):0.000000,NG07T052:0.000000):0.000000,((NG07T057:0.004229,((NG07T249:0.000000,NG07T242:0.000000):0.000000,NG07T257:0.008542):0.004231):0.000000,((((NG07T089:0.000000,NG07T065:0.000000):0.004186,NG07T268:0.004153):0.000000,NG07T286:0.004192):0.004200,((NG07T082:0.000000,NG07T035:0.012912):0.004248,NG07T266:0.000000):0.004236):0.000000):0.000000):0.000000,((((NG07T074:0.004630,NG07T252:0.008851):0.004720,NG07T284:0.004404):0.004350,NG07T277:0.004565):0.009029,NG07T270:0.004528):0.004087):0.000000,(NG07T088:0.000000,((((NG07T238:0.000000,NG07T227:0.000000):0.000000,NG07T217:0.000000):0.000000,NG07T214:0.008372):0.013394,NG07T234:0.008453):0.008810):0.004198):0.008106,((((NG07T203:0.000000,NG07T221:0.000000):0.000000,NG07T239:0.000000):0.000000,(NG07T226:0.000000,NG07T222:0.000000):0.004266):0.000000,NG07T213:0.008382):0.004830):0.027844,NG07T231:0.000000):0.032157,((NG07T040:0.030209,NG07T215:0.003038):0.011695,NG07T271:0.024274):0.000000):0.015837,(NG07T248:0.009133,NG07T245:0.004692):0.003601):0.014992,((NG07T012:0.004279,NG07T258:0.000000):0.004284,(NG07T276:0.000000,NG07T255:0.004277):0.000000):0.003971):0.004824,(NG07T018:0.004362,NG07T243:0.013283):0.000000):0.008855,NG07T072:0.000000):0.004441,NG07T256:0.004450):0.000000,(NG07T075:0.004445,NG07T032:0.004450):0.000000):0.000000,NG07T080:0.000000):0.000000,NG07T077:0.000000):0.000000,(NG07T069:0.000000,NG07T067:0.000000):0.000000):0.000000,NG07T066:0.000000):0.000000,NG07T062:0.000000):0.000000,NG07T061:0.000000):0.000000,NG07T282:0.000000):0.000000,NG07T281:0.000000):0.000000,NG07T288:0.000000):0.000000,(NG07T031:0.000000,NG07T028:0.000000):0.000000):0.000000,NG07T026:0.000000):0.000000,NG07T022:0.000000):0.000000,((NG07T003:0.004443,(NG07T005:0.004409,NG07T250:0.000000):0.004443):0.000000,NG07T008:0.004476):0.000000):0.000000,NG07T280:0.000000):0.000000,(NG07T073:0.004472,(NG07T058:0.004456,NG07T036:0.004456):0.000000):0.000000):0.000000,NG07T087:0.004460):0.004561,NG07T030:0.004478,NG07T272:0.004519);
