# Supplementary material for: Evidence of Recombination in Intrapatient Populations of Hepatitis C Virus
Source: PLoS One. 2008 Sep 18;3(9):e3239. doi: 10.1371/journal.pone.0003239 (PMC2528950; doi:10.1371/journal.pone.0003239)
Supplement: File S1 — Zip-compressed file with all the maximum likelihood trees used in the analyses (0.13 MB ZIP) [file pone.0003239.s004.zip › ng07t0-t2tfa3.573-741.fas.tre]

((((((((((((((((((((NG07T257:0.006230,NG07T274:0.000000):0.000000,(((NG07T273:0.000000,NG07T045:0.000000):0.000000,NG07T249:0.000000):0.000000,NG07T047:0.006230):0.000000):0.000000,NG07T287:0.000000):0.000000,(NG07T044:0.006144,NG07T244:0.000000):0.000000):0.000000,((NG07T251:0.026631,(NG07T052:0.000000,NG07T084:0.000000):0.000000):0.000000,NG07T078:0.000000):0.000000):0.000000,NG07T035:0.000000):0.000000,NG07T252:0.000000):0.000000,(((((((NG07T262:0.000000,((NG07T070:0.012575,NG07T277:0.006172):0.000000,((NG07T247:0.006128,(((NG07T032:0.005928,NG07T248:0.000000):0.012283,NG07T215:0.000000):0.012480,((NG07T238:0.006137,NG07T213:0.006177):0.000000,((NG07T214:0.000000,NG07T227:0.000000):0.000000,NG07T234:0.000000):0.000000):0.000000):0.006172):0.000000,(NG07T009:0.000000,NG07T006:0.000000):0.006159):0.000000):0.000000):0.000000,NG07T074:0.000000):0.000000,NG07T265:0.000000):0.000000,(((NG07T089:0.000000,NG07T065:0.000000):0.019803,NG07T055:0.000000):0.006198,(NG07T067:0.000000,NG07T049:0.000000):0.006107):0.000000):0.000000,((((((((NG07T087:0.000000,((((NG07T073:0.000000,NG07T062:0.000000):0.000000,(((NG07T281:0.000000,((((((NG07T036:0.006293,NG07T026:0.000000):0.006255,(NG07T243:0.012652,(NG07T282:0.012436,((NG07T003:0.006223,NG07T255:0.006198):0.000000,NG07T069:0.000000):0.000000):0.006224):0.000000):0.000000,(NG07T075:0.012638,NG07T008:0.006242):0.000000):0.000000,NG07T280:0.000000):0.000000,NG07T272:0.000000):0.000000,(NG07T005:0.000000,NG07T285:0.000000):0.000000):0.000000):0.000000,NG07T066:0.000000):0.000000,NG07T061:0.000000):0.000000):0.000000,NG07T030:0.000000):0.000000,NG07T031:0.000000):0.000000):0.000000,(NG07T077:0.013170,NG07T072:0.006123):0.006567):0.000000,(NG07T080:0.006347,NG07T250:0.006324):0.006304):0.012584,NG07T058:0.000000):0.006040,(((NG07T018:0.006003,NG07T258:0.005951):0.000000,NG07T245:0.005984):0.000000,NG07T012:0.000000):0.000000):0.006005,NG07T022:0.000000):0.011472,(NG07T041:0.013316,NG07T267:0.000000):0.022014):0.021978,NG07T278:0.000000):0.006194):0.006198,(NG07T288:0.012702,NG07T279:0.000000):0.006263):0.000000,NG07T242:0.000000):0.000000):0.000000,NG07T071:0.000000):0.000000,(NG07T028:0.000000,NG07T046:0.000000):0.000000):0.000000,NG07T088:0.006145):0.006203,(NG07T064:0.000000,(((NG07T060:0.006110,(NG07T057:0.012945,NG07T268:0.006324):0.006361):0.000000,NG07T270:0.000000):0.000000,NG07T286:0.012611):0.006186):0.000000):0.006115,(NG07T082:0.000000,NG07T217:0.012406):0.005982):0.000000,NG07T266:0.000000):0.000000,((NG07T226:0.000000,NG07T222:0.000000):0.000000,((NG07T203:0.000000,NG07T239:0.000000):0.000000,NG07T221:0.000000):0.000000):0.012526):0.006017,NG07T284:0.000000):0.061123,NG07T231:0.000000):0.040404,NG07T256:0.028252):0.004963,NG07T276:0.032459):0.000000,NG07T040:0.006211,NG07T271:0.012370);
